# Supplementary material for: Suggestions for Standardized Identifiers for Fatty Acyl Compounds in Genome Scale Metabolic Models and Their Application to the WormJam Caenorhabditis elegans Model
Source: Metabolites. 2020 Mar 28;10(4):130. doi: 10.3390/metabo10040130 (PMC7241080; doi:10.3390/metabo10040130)
Supplement: Supplementary file 1 [file metabolites-10-00130-s001.zip]

Archive with 3 entries (3 files):
- Table S1_BiGG_Acyl.xlsx
- Table S2_WormJam_Acyl.xlsx
- Table S3_Fatty acid reactions.xlsx
