# Supplementary material for: Suggestions for Standardized Identifiers for Fatty Acyl Compounds in Genome Scale Metabolic Models and Their Application to the WormJam Caenorhabditis elegans Model
Source: Metabolites. 2020 Mar 28;10(4):130. doi: 10.3390/metabo10040130 (PMC7241080; doi:10.3390/metabo10040130)
Supplement: Supplementary file 1 [file metabolites-10-00130-s001.zip › Table S1_BiGG_Acyl.xlsx]

## Sheet: overview
	Class	FA	CoA	Carn	ACP
	A = full structural information	327	468	43	179
	B = partial structural information	81	103	124	6
	C = no structural information	44	129	67	18
	Class	FA	CoA	Carn	ACP
	A = full structural information	72.3451	66.8571	18.3761	88.1773
	B = partial structural information	17.9204	14.7143	52.9915	2.95567
	C = no structural information	9.73451	18.4286	28.6325	8.867

## Sheet: BiGG_FA
	A = full structural information			326
	B = partial structural information			81
	C = no structural information			44
									pH 7.3
ID	Universal ID	!Name	!Location	Grade on naming (reranked)	new ID final	new ID universal	new Name	model list	SMILES	InChI	InChIKey	Formula	ChEBI
for_c	for	Formate	c	A	M_fa1_0_c	fa1_0		iUMNK88_1353; iECs_1301; iWFL_1372; iECO26_1355; iSSON_1240; iECSF_1327; iZ_1308; iECSE_1348; STM_v1_0; iECUMN_1333; iAF987; iECSP_1301; iYL1228; iECP_1309; iSFxv_1172; iEcSMS35_1347; e_coli_core; iECOK1_1307; iJN678; iECS88_1305; iMM1415; iEcolC_1368; iJR904; iSF_1195; iUTI89_1310; iB21_1397; iUMN146_1321; iPC815; Recon3D; ic_1306; iECED1_1282; iEC55989_1330; iECH74115_1262; iSB619; iEcE24377_13…	[H]C([O-])=O	InChI=1S/CH2O2/c2-1-3/h1H,(H,2,3)/p-1	BDAGIHXWWSANSR-UHFFFAOYSA-M	CHO2	CHEBI:15740
for_n	for	Formate	n	A	M_fa1_0_n	fa1_0		RECON1; iMM1415; iCHOv1	[H]C([O-])=O	InChI=1S/CH2O2/c2-1-3/h1H,(H,2,3)/p-1	BDAGIHXWWSANSR-UHFFFAOYSA-M	CHO2	CHEBI:15740
omhdecacid_c	omhdecacid	W-hydroxydecanoicacid	c	A	M_fa10_0_10oh_c	fa10_0_10oh		Recon3D; iCHOv1	OCCCCCCCCCC([O-])=O	InChI=1S/C10H20O3/c11-9-7-5-3-1-2-4-6-8-10(12)13/h11H,1-9H2,(H,12,13)/p-1	YJCJVMMDTBEITC-UHFFFAOYSA-M	C10H19O3	CHEBI:11305
omhdecacid_r	omhdecacid	W-hydroxydecanoicacid	r	A	M_fa10_0_10oh_r	fa10_0_10oh		Recon3D; iCHOv1	OCCCCCCCCCC([O-])=O	InChI=1S/C10H20O3/c11-9-7-5-3-1-2-4-6-8-10(12)13/h11H,1-9H2,(H,12,13)/p-1	YJCJVMMDTBEITC-UHFFFAOYSA-M	C10H19O3	CHEBI:11305
dca_c	dca	Decanoate (n-C10:0)	c	A	M_fa10_0_c	fa10_0		iB21_1397; iWFL_1372; iPC815; iAF987; ic_1306; STM_v1_0; iAF1260; iUTI89_1310; iEC55989_1330; iYL1228; iE2348C_1286; iSSON_1240; iSF_1195; iUMN146_1321; iEC042_1314; iZ_1308; iECABU_c1320; iUMNK88_1353; iAPECO1_1312; iEcE24377_1341; iJO1366; iECBD_1354; iNJ661; iECH74115_1262; iBWG_1329; iECB_1328; iND750; iEcDH1_1363; iMM904; iECO26_1355; Recon3D; iECED1_1282; iSDY_1059; iECDH1ME8569_1439; iS_11…	CCCCCCCCCC([O-])=O	InChI=1S/C10H20O2/c1-2-3-4-5-6-7-8-9-10(11)12/h2-9H2,1H3,(H,11,12)/p-1	GHVNFZFCNZKVNT-UHFFFAOYSA-M	C10H19O2	CHEBI:27689
dca_e	dca	Decanoate (n-C10:0)	e	A	M_fa10_0_e	fa10_0		iYL1228; iEcDH1_1363; iUTI89_1310; iECB_1328; iUMN146_1321; iECD_1391; iZ_1308; ic_1306; iSSON_1240; iJO1366; iUMNK88_1353; iEC55989_1330; STM_v1_0; iECABU_c1320; iWFL_1372; iAF1260; iAF1260b; iPC815; iML1515; iE2348C_1286; iY75_1357; iSF_1195; iCHOv1; iECBD_1354; iECO111_1330; iECDH1ME8569_1439; iECO103_1326; iAPECO1_1312; iECNA114_1301; iJN746; iECIAI39_1322; iECDH10B_1368; iECIAI1_1343; iBWG_1…	CCCCCCCCCC([O-])=O	InChI=1S/C10H20O2/c1-2-3-4-5-6-7-8-9-10(11)12/h2-9H2,1H3,(H,11,12)/p-1	GHVNFZFCNZKVNT-UHFFFAOYSA-M	C10H19O2	CHEBI:27689
dca_h	dca	Decanoate (n-C10:0)	h	A	M_fa10_0_h	fa10_0		iRC1080	CCCCCCCCCC([O-])=O	InChI=1S/C10H20O2/c1-2-3-4-5-6-7-8-9-10(11)12/h2-9H2,1H3,(H,11,12)/p-1	GHVNFZFCNZKVNT-UHFFFAOYSA-M	C10H19O2	CHEBI:27689
dca_p	dca	Decanoate (n-C10:0)	p	A	M_fa10_0_p	fa10_0		iAF1260b; iSF_1195; iML1515; iB21_1397; iY75_1357; iECBD_1354; iECIAI39_1322; iEcDH1_1363; iECO103_1326; ic_1306; iECNA114_1301; iAF1260; iECO111_1330; iPC815; iEcHS_1320; iE2348C_1286; iECIAI1_1343; iECDH1ME8569_1439; iYL1228; iECED1_1282; iZ_1308; iECD_1391; iAF987; iECB_1328; iSSON_1240; iECABU_c1320; iUTI89_1310; iEC55989_1330; STM_v1_0; iEC042_1314; iUMN146_1321; iECH74115_1262; iWFL_1372; i…	CCCCCCCCCC([O-])=O	InChI=1S/C10H20O2/c1-2-3-4-5-6-7-8-9-10(11)12/h2-9H2,1H3,(H,11,12)/p-1	GHVNFZFCNZKVNT-UHFFFAOYSA-M	C10H19O2	CHEBI:27689
dca_r	dca	Decanoate (n-C10:0)	r	A	M_fa10_0_r	fa10_0		Recon3D; iCHOv1	CCCCCCCCCC([O-])=O	InChI=1S/C10H20O2/c1-2-3-4-5-6-7-8-9-10(11)12/h2-9H2,1H3,(H,11,12)/p-1	GHVNFZFCNZKVNT-UHFFFAOYSA-M	C10H19O2	CHEBI:27689
dca_x	dca	Decanoate (n-C10:0)	x	A	M_fa10_0_x	fa10_0		iND750; iMM904	CCCCCCCCCC([O-])=O	InChI=1S/C10H20O2/c1-2-3-4-5-6-7-8-9-10(11)12/h2-9H2,1H3,(H,11,12)/p-1	GHVNFZFCNZKVNT-UHFFFAOYSA-M	C10H19O2	CHEBI:27689
M03117_c	M03117	Undecylic Acid	c	A	M_fa11_0_c	fa11_0		Recon3D	CCCCCCCCCCC([O-])=O	InChI=1S/C11H22O2/c1-2-3-4-5-6-7-8-9-10-11(12)13/h2-10H2,1H3,(H,12,13)/p-1	ZDPHROOEEOARMN-UHFFFAOYSA-M	C11H21O2	CHEBI:32369
M03117_e	M03117	Undecylic Acid	e	A	M_fa11_0_e	fa11_0		Recon3D	CCCCCCCCCCC([O-])=O	InChI=1S/C11H22O2/c1-2-3-4-5-6-7-8-9-10-11(12)13/h2-10H2,1H3,(H,12,13)/p-1	ZDPHROOEEOARMN-UHFFFAOYSA-M	C11H21O2	CHEBI:32369
whddca_c	whddca	Omega hydroxy dodecanoate (n-C12:0)	c	A	M_fa12_0_12oh_c	fa12_0_12oh		Recon3D; iCHOv1; iMM1415; RECON1	OCCCCCCCCCCCC([O-])=O	InChI=1S/C12H24O3/c13-11-9-7-5-3-1-2-4-6-8-10-12(14)15/h13H,1-11H2,(H,14,15)/p-1	ZDHCZVWCTKTBRY-UHFFFAOYSA-M	C12H23O3	CHEBI:36204
whddca_h	whddca	Omega hydroxy dodecanoate (n-C12:0)	h	A	M_fa12_0_12oh_h	fa12_0_12oh		iRC1080	OCCCCCCCCCCCC([O-])=O	InChI=1S/C12H24O3/c13-11-9-7-5-3-1-2-4-6-8-10-12(14)15/h13H,1-11H2,(H,14,15)/p-1	ZDHCZVWCTKTBRY-UHFFFAOYSA-M	C12H23O3	CHEBI:36204
ddca_c	ddca	Dodecanoate (n-C12:0)	c	A	M_fa12_0_c	fa12_0		iECs_1301; iS_1188; iEcolC_1368; iEKO11_1354; iECOK1_1307; iG2583_1286; iECP_1309; iSBO_1134; iECSF_1327; iSbBS512_1146; iECSE_1348; iSFxv_1172; iECS88_1305; iSFV_1184; iECSP_1301; iETEC_1333; iECUMN_1333; iLF82_1304; iECW_1372; iNRG857_1313; iEcSMS35_1347; iSDY_1059; iEcHS_1320; RECON1; iEcE24377_1341; iML1515; iECO26_1355; iYO844; iECED1_1282; iAF1260b; iECDH10B_1368; iY75_1357; iECIAI1_1343; i…	CCCCCCCCCCCC([O-])=O	InChI=1S/C12H24O2/c1-2-3-4-5-6-7-8-9-10-11-12(13)14/h2-11H2,1H3,(H,13,14)/p-1	POULHZVOKOAJMA-UHFFFAOYSA-M	C12H23O2	CHEBI:18262
ddca_e	ddca	Dodecanoate (n-C12:0)	e	A	M_fa12_0_e	fa12_0		iECBD_1354; iZ_1308; ic_1306; iWFL_1372; iJO1366; iAF987; iEC55989_1330; iUMNK88_1353; iECABU_c1320; STM_v1_0; iECDH10B_1368; iUTI89_1310; iAF1260; iUMN146_1321; iPC815; iYL1228; iE2348C_1286; iSSON_1240; iSF_1195; Recon3D; iECDH1ME8569_1439; iCHOv1; iEC042_1314; iML1515; iAPECO1_1312; iAF1260b; iECD_1391; iY75_1357; iECB_1328; iECH74115_1262; iJN746; iECO111_1330; iBWG_1329; iECIAI39_1322; iEcDH…	CCCCCCCCCCCC([O-])=O	InChI=1S/C12H24O2/c1-2-3-4-5-6-7-8-9-10-11-12(13)14/h2-11H2,1H3,(H,13,14)/p-1	POULHZVOKOAJMA-UHFFFAOYSA-M	C12H23O2	CHEBI:18262
ddca_h	ddca	Dodecanoate (n-C12:0)	h	A	M_fa12_0_h	fa12_0		iRC1080	CCCCCCCCCCCC([O-])=O	InChI=1S/C12H24O2/c1-2-3-4-5-6-7-8-9-10-11-12(13)14/h2-11H2,1H3,(H,13,14)/p-1	POULHZVOKOAJMA-UHFFFAOYSA-M	C12H23O2	CHEBI:18262
ddca_p	ddca	Dodecanoate (n-C12:0)	p	A	M_fa12_0_p	fa12_0		iY75_1357; iUTI89_1310; iAF1260b; STM_v1_0; iML1515; iSSON_1240; iECSP_1301; iWFL_1372; iECO26_1355; iUMN146_1321; iECs_1301; iSFxv_1172; iECS88_1305; iZ_1308; iECP_1309; iUMNK88_1353; iECSF_1327; iAF987; iECOK1_1307; iYL1228; iECSE_1348; iECO111_1330; iECUMN_1333; iECIAI39_1322; iEcolC_1368; iECNA114_1301; iEcSMS35_1347; iEcHS_1320; iSbBS512_1146; iECO103_1326; iEKO11_1354; iECIAI1_1343; iS_1188…	CCCCCCCCCCCC([O-])=O	InChI=1S/C12H24O2/c1-2-3-4-5-6-7-8-9-10-11-12(13)14/h2-11H2,1H3,(H,13,14)/p-1	POULHZVOKOAJMA-UHFFFAOYSA-M	C12H23O2	CHEBI:18262
ddca_r	ddca	Dodecanoate (n-C12:0)	r	A	M_fa12_0_r	fa12_0		Recon3D	CCCCCCCCCCCC([O-])=O	InChI=1S/C12H24O2/c1-2-3-4-5-6-7-8-9-10-11-12(13)14/h2-11H2,1H3,(H,13,14)/p-1	POULHZVOKOAJMA-UHFFFAOYSA-M	C12H23O2	CHEBI:18262
ddca_x	ddca	Dodecanoate (n-C12:0)	x	A	M_fa12_0_x	fa12_0		iND750; iMM904	CCCCCCCCCCCC([O-])=O	InChI=1S/C12H24O2/c1-2-3-4-5-6-7-8-9-10-11-12(13)14/h2-11H2,1H3,(H,13,14)/p-1	POULHZVOKOAJMA-UHFFFAOYSA-M	C12H23O2	CHEBI:18262
trdca_c	trdca	Tridecanoate C13H25O2	c	A	M_fa13_0_c	fa13_0		iYO844	CCCCCCCCCCCCC([O-])=O	InChI=1S/C13H26O2/c1-2-3-4-5-6-7-8-9-10-11-12-13(14)15/h2-12H2,1H3,(H,14,15)/p-1	SZHOJFHSIKHZHA-UHFFFAOYSA-M	C13H25O2	CHEBI:125832
M03051_c	M03051	Tridecanoic Acid	c	A	M_fa13_0_c	fa13_0		Recon3D	CCCCCCCCCCCCC([O-])=O	InChI=1S/C13H26O2/c1-2-3-4-5-6-7-8-9-10-11-12-13(14)15/h2-12H2,1H3,(H,14,15)/p-1	SZHOJFHSIKHZHA-UHFFFAOYSA-M	C13H25O2	CHEBI:125832
M03051_e	M03051	Tridecanoic Acid	e	A	M_fa13_0_e	fa13_0		Recon3D	CCCCCCCCCCCCC([O-])=O	InChI=1S/C13H26O2/c1-2-3-4-5-6-7-8-9-10-11-12-13(14)15/h2-12H2,1H3,(H,14,15)/p-1	SZHOJFHSIKHZHA-UHFFFAOYSA-M	C13H25O2	CHEBI:125832
M03051_r	M03051	Tridecanoic Acid	r	A	M_fa13_0_r	fa13_0		Recon3D	CCCCCCCCCCCCC([O-])=O	InChI=1S/C13H26O2/c1-2-3-4-5-6-7-8-9-10-11-12-13(14)15/h2-12H2,1H3,(H,14,15)/p-1	SZHOJFHSIKHZHA-UHFFFAOYSA-M	C13H25O2	CHEBI:125832
whttdca_c	whttdca	Omega hydroxy tetradecanoate (n-C14:0)	c	A	M_fa14_0_14oh_c	fa14_0_14oh		iMM1415; iCHOv1; Recon3D; RECON1	OCCCCCCCCCCCCCC([O-])=O	InChI=1S/C14H28O3/c15-13-11-9-7-5-3-1-2-4-6-8-10-12-14(16)17/h15H,1-13H2,(H,16,17)/p-1	JOSXCARTDOQGLV-UHFFFAOYSA-M	C14H27O3	CHEBI:77033
whttdca_e	whttdca	Omega hydroxy tetradecanoate (n-C14:0)	e	A	M_fa14_0_14oh_e	fa14_0_14oh		iMM1415; RECON1; Recon3D; iCHOv1	OCCCCCCCCCCCCCC([O-])=O	InChI=1S/C14H28O3/c15-13-11-9-7-5-3-1-2-4-6-8-10-12-14(16)17/h15H,1-13H2,(H,16,17)/p-1	JOSXCARTDOQGLV-UHFFFAOYSA-M	C14H27O3	CHEBI:77033
whttdca_h	whttdca	Omega hydroxy tetradecanoate (n-C14:0)	h	A	M_fa14_0_14oh_h	fa14_0_14oh		iRC1080	OCCCCCCCCCCCCCC([O-])=O	InChI=1S/C14H28O3/c15-13-11-9-7-5-3-1-2-4-6-8-10-12-14(16)17/h15H,1-13H2,(H,16,17)/p-1	JOSXCARTDOQGLV-UHFFFAOYSA-M	C14H27O3	CHEBI:77033
ttdca_c	ttdca	Tetradecanoate (n-C14:0)	c	A	M_fa14_0_c	fa14_0		iECO26_1355; iYO844; iECIAI1_1343; iML1515; iECO103_1326; iLB1027_lipid; iECDH1ME8569_1439; iHN637; iECH74115_1262; iCHOv1; iECO111_1330; RECON1; iECNA114_1301; iAF1260b; iEcHS_1320; iY75_1357; iECIAI39_1322; iECP_1309; iEcE24377_1341; iEcolC_1368; iECDH10B_1368; iEcSMS35_1347; iECED1_1282; iECOK1_1307; iSDY_1059; iECSP_1301; iS_1188; iECSE_1348; iNRG857_1313; iECSF_1327; iG2583_1286; iECW_1372; …	CCCCCCCCCCCCCC([O-])=O	InChI=1S/C14H28O2/c1-2-3-4-5-6-7-8-9-10-11-12-13-14(15)16/h2-13H2,1H3,(H,15,16)/p-1	TUNFSRHWOTWDNC-UHFFFAOYSA-M	C14H27O2	CHEBI:30807
ttdca_e	ttdca	Tetradecanoate (n-C14:0)	e	A	M_fa14_0_e	fa14_0		Recon3D; iUMNK88_1353; iNRG857_1313; iAF987; iS_1188; iYL1228; iSFV_1184; iZ_1308; iG2583_1286; iSSON_1240; iSbBS512_1146; iUMN146_1321; iSBO_1134; iJR904; iLF82_1304; iUTI89_1310; iEKO11_1354; iMM1415; iSDY_1059; STM_v1_0; iETEC_1333; iWFL_1372; iSFxv_1172; iML1515; iECW_1372; RECON1; iECSF_1327; iAF1260b; iECSE_1348; iY75_1357; iECs_1301; iCHOv1; iEcolC_1368; iB21_1397; iECSP_1301; iAPECO1_1312…	CCCCCCCCCCCCCC([O-])=O	InChI=1S/C14H28O2/c1-2-3-4-5-6-7-8-9-10-11-12-13-14(15)16/h2-13H2,1H3,(H,15,16)/p-1	TUNFSRHWOTWDNC-UHFFFAOYSA-M	C14H27O2	CHEBI:30807
ttdca_h	ttdca	Tetradecanoate (n-C14:0)	h	A	M_fa14_0_h	fa14_0		iLB1027_lipid; iRC1080	CCCCCCCCCCCCCC([O-])=O	InChI=1S/C14H28O2/c1-2-3-4-5-6-7-8-9-10-11-12-13-14(15)16/h2-13H2,1H3,(H,15,16)/p-1	TUNFSRHWOTWDNC-UHFFFAOYSA-M	C14H27O2	CHEBI:30807
ttdca_p	ttdca	Tetradecanoate (n-C14:0)	p	A	M_fa14_0_p_p	fa14_0		iECDH1ME8569_1439; iECSF_1327; iPC815; iEcolC_1368; iB21_1397; iECP_1309; iECIAI1_1343; iECSE_1348; iECABU_c1320; iECSP_1301; iECDH10B_1368; iECs_1301; ic_1306; iECS88_1305; iEC042_1314; iECO26_1355; iEcE24377_1341; iECUMN_1333; iECH74115_1262; iECOK1_1307; iECIAI39_1322; iEcSMS35_1347; iECBD_1354; iLF82_1304; iECD_1391; iSDY_1059; iEcDH1_1363; iEKO11_1354; iJN746; iSFV_1184; iEcHS_1320; iECW_137…	CCCCCCCCCCCCCC([O-])=O	InChI=1S/C14H28O2/c1-2-3-4-5-6-7-8-9-10-11-12-13-14(15)16/h2-13H2,1H3,(H,15,16)/p-1	TUNFSRHWOTWDNC-UHFFFAOYSA-M	C14H27O2	CHEBI:30807
ttdca_r	ttdca	Tetradecanoate (n-C14:0)	r	A	M_fa14_0_r	fa14_0		Recon3D	CCCCCCCCCCCCCC([O-])=O	InChI=1S/C14H28O2/c1-2-3-4-5-6-7-8-9-10-11-12-13-14(15)16/h2-13H2,1H3,(H,15,16)/p-1	TUNFSRHWOTWDNC-UHFFFAOYSA-M	C14H27O2	CHEBI:30807
ttdca_x	ttdca	Tetradecanoate (n-C14:0)	x	A	M_fa14_0_x	fa14_0		iMM904; iND750	CCCCCCCCCCCCCC([O-])=O	InChI=1S/C14H28O2/c1-2-3-4-5-6-7-8-9-10-11-12-13-14(15)16/h2-13H2,1H3,(H,15,16)/p-1	TUNFSRHWOTWDNC-UHFFFAOYSA-M	C14H27O2	CHEBI:30807
M02745_c	M02745	5Z-Tetradecenoic Acid	c	A	M_fa14_1_5z_c	fa14_1_5z		Recon3D	CCCCCCCC\C=C/CCCC([O-])=O	InChI=1S/C14H26O2/c1-2-3-4-5-6-7-8-9-10-11-12-13-14(15)16/h9-10H,2-8,11-13H2,1H3,(H,15,16)/p-1/b10-9-	InChIKey=AFGUVBVUFZMJMX-KTKRTIGZSA-M	C14H25O2
M02745_e	M02745	5Z-Tetradecenoic Acid	e	A	M_fa14_1_5z_e	fa14_1_5z		Recon3D	CCCCCCCC\C=C/CCCC([O-])=O	InChI=1S/C14H26O2/c1-2-3-4-5-6-7-8-9-10-11-12-13-14(15)16/h9-10H,2-8,11-13H2,1H3,(H,15,16)/p-1/b10-9-	InChIKey=AFGUVBVUFZMJMX-KTKRTIGZSA-M	C14H25O2
M02745_r	M02745	5Z-Tetradecenoic Acid	r	A	M_fa14_1_5z_r	fa14_1_5z		Recon3D	CCCCCCCC\C=C/CCCC([O-])=O	InChI=1S/C14H26O2/c1-2-3-4-5-6-7-8-9-10-11-12-13-14(15)16/h9-10H,2-8,11-13H2,1H3,(H,15,16)/p-1/b10-9-	InChIKey=AFGUVBVUFZMJMX-KTKRTIGZSA-M	C14H25O2
M00117_c	M00117	7Z-Tetradecenoic Acid	c	A	M_fa14_1_7z_c	fa14_1_7z		Recon3D	CCCCCC\C=C/CCCCCC([O-])=O	InChI=1S/C14H26O2/c1-2-3-4-5-6-7-8-9-10-11-12-13-14(15)16/h7-8H,2-6,9-13H2,1H3,(H,15,16)/p-1/b8-7-	InChIKey=ZVXDGKJSUPWREP-FPLPWBNLSA-M	C14H25O2
M00117_e	M00117	7Z-Tetradecenoic Acid	e	A	M_fa14_1_7z_e	fa14_1_7z		Recon3D	CCCCCC\C=C/CCCCCC([O-])=O	InChI=1S/C14H26O2/c1-2-3-4-5-6-7-8-9-10-11-12-13-14(15)16/h7-8H,2-6,9-13H2,1H3,(H,15,16)/p-1/b8-7-	InChIKey=ZVXDGKJSUPWREP-FPLPWBNLSA-M	C14H25O2
M00117_r	M00117	7Z-Tetradecenoic Acid	r	A	M_fa14_1_7z_r	fa14_1_7z		Recon3D	CCCCCC\C=C/CCCCCC([O-])=O	InChI=1S/C14H26O2/c1-2-3-4-5-6-7-8-9-10-11-12-13-14(15)16/h7-8H,2-6,9-13H2,1H3,(H,15,16)/p-1/b8-7-	InChIKey=ZVXDGKJSUPWREP-FPLPWBNLSA-M	C14H25O2
tetdeca511ac_c	tetdeca511ac	Cia-5,8, Tetradecadienoic Acid	c	A	M_fa14_2_5z8z_c	fa14_2_5z8z		Recon3D	CCCCC\C=C/C\C=C/CCCC([O-])=O	InChI=1S/C14H24O2/c1-2-3-4-5-6-7-8-9-10-11-12-13-14(15)16/h6-7,9-10H,2-5,8,11-13H2,1H3,(H,15,16)/p-1/b7-6-,10-9-	InChIKey=HXHZGHRLVRFQDR-HZJYTTRNSA-M	C14H23O2
tetdeca511ac_e	tetdeca511ac	Cia-5,8, Tetradecadienoic Acid	e	A	M_fa14_2_5z8z_e	fa14_2_5z8z		Recon3D	CCCCC\C=C/C\C=C/CCCC([O-])=O	InChI=1S/C14H24O2/c1-2-3-4-5-6-7-8-9-10-11-12-13-14(15)16/h6-7,9-10H,2-5,8,11-13H2,1H3,(H,15,16)/p-1/b7-6-,10-9-	InChIKey=HXHZGHRLVRFQDR-HZJYTTRNSA-M	C14H23O2
ptdca_c	ptdca	Pentadecanoate C150 C15H29O2	c	A	M_fa15_0_c	fa15_0		iMM1415; Recon3D; RECON1; iCHOv1; iYO844	CCCCCCCCCCCCCCC([O-])=O	InChI=1S/C15H30O2/c1-2-3-4-5-6-7-8-9-10-11-12-13-14-15(16)17/h2-14H2,1H3,(H,16,17)/p-1	WQEPLUUGTLDZJY-UHFFFAOYSA-M	C15H29O2	CHEBI:78795
ptdca_r	ptdca	Pentadecanoate C150 C15H29O2	r	A	M_fa15_0_r	fa15_0		Recon3D	CCCCCCCCCCCCCCC([O-])=O	InChI=1S/C15H30O2/c1-2-3-4-5-6-7-8-9-10-11-12-13-14-15(16)17/h2-14H2,1H3,(H,16,17)/p-1	WQEPLUUGTLDZJY-UHFFFAOYSA-M	C15H29O2	CHEBI:78795
whhdca_c	whhdca	Omega hydroxy hexadecanoate (n-C16:0)	c	A	M_fa16_0_16oh_c	fa16_0_16oh		iMM1415; iCHOv1; Recon3D; RECON1	OCCCCCCCCCCCCCCCC([O-])=O	InChI=1S/C16H32O3/c17-15-13-11-9-7-5-3-1-2-4-6-8-10-12-14-16(18)19/h17H,1-15H2,(H,18,19)/p-1	UGAGPNKCDRTDHP-UHFFFAOYSA-M	C16H31O3	CHEBI:55329
whhdca_e	whhdca	Omega hydroxy hexadecanoate (n-C16:0)	e	A	M_fa16_0_16oh_e	fa16_0_16oh		iMM1415; RECON1; Recon3D; iCHOv1	OCCCCCCCCCCCCCCCC([O-])=O	InChI=1S/C16H32O3/c17-15-13-11-9-7-5-3-1-2-4-6-8-10-12-14-16(18)19/h17H,1-15H2,(H,18,19)/p-1	UGAGPNKCDRTDHP-UHFFFAOYSA-M	C16H31O3	CHEBI:55329
whhdca_h	whhdca	Omega hydroxy hexadecanoate (n-C16:0)	h	A	M_fa16_0_16oh_h	fa16_0_16oh		iRC1080	OCCCCCCCCCCCCCCCC([O-])=O	InChI=1S/C16H32O3/c17-15-13-11-9-7-5-3-1-2-4-6-8-10-12-14-16(18)19/h17H,1-15H2,(H,18,19)/p-1	UGAGPNKCDRTDHP-UHFFFAOYSA-M	C16H31O3	CHEBI:55329
hdca_c	hdca	Hexadecanoate (n-C16:0)	c	A	M_fa16_0_c	fa16_0		iLF82_1304; iECNA114_1301; iSFxv_1172; iECIAI1_1343; iG2583_1286; iECDH10B_1368; iSFV_1184; iECD_1391; iSBO_1134; iECO103_1326; iNRG857_1313; iECBD_1354; iS_1188; iECIAI39_1322; iEKO11_1354; iECO26_1355; iSbBS512_1146; iEcDH1_1363; iSDY_1059; iECED1_1282; iETEC_1333; iECDH1ME8569_1439; iHN637; iECH74115_1262; iAB_RBC_283; iEcHS_1320; iLB1027_lipid; iECO111_1330; iAF1260b; iEcE24377_1341; iAT_PLT_…	CCCCCCCCCCCCCCCC([O-])=O	InChI=1S/C16H32O2/c1-2-3-4-5-6-7-8-9-10-11-12-13-14-15-16(17)18/h2-15H2,1H3,(H,17,18)/p-1	IPCSVZSSVZVIGE-UHFFFAOYSA-M	C16H31O2	CHEBI:7896
hdca_e	hdca	Hexadecanoate (n-C16:0)	e	A	M_fa16_0_e	fa16_0		iWFL_1372; iMM904; iUMN146_1321; iPC815; iZ_1308; iEcDH1_1363; STM_v1_0; ic_1306; iUTI89_1310; iECB_1328; iUMNK88_1353; iJO1366; iYL1228; iE2348C_1286; iJR904; iSB619; iAF987; iSF_1195; iMM1415; iECABU_c1320; iSSON_1240; iAF1260; iSBO_1134; iECDH10B_1368; iETEC_1333; iECD_1391; iLF82_1304; iJN746; iEKO11_1354; iNJ661; iG2583_1286; iBWG_1329; iNRG857_1313; iAPECO1_1312; iSFV_1184; iEC042_1314; iSD…	CCCCCCCCCCCCCCCC([O-])=O	InChI=1S/C16H32O2/c1-2-3-4-5-6-7-8-9-10-11-12-13-14-15-16(17)18/h2-15H2,1H3,(H,17,18)/p-1	IPCSVZSSVZVIGE-UHFFFAOYSA-M	C16H31O2	CHEBI:7896
hdca_h	hdca	Hexadecanoate (n-C16:0)	h	A	M_fa16_0_h	fa16_0		iRC1080; iLB1027_lipid	CCCCCCCCCCCCCCCC([O-])=O	InChI=1S/C16H32O2/c1-2-3-4-5-6-7-8-9-10-11-12-13-14-15-16(17)18/h2-15H2,1H3,(H,17,18)/p-1	IPCSVZSSVZVIGE-UHFFFAOYSA-M	C16H31O2	CHEBI:7896
hdca_l	hdca	Hexadecanoate (n-C16:0)	l	A	M_fa16_0_l	fa16_0		Recon3D; iCHOv1	CCCCCCCCCCCCCCCC([O-])=O	InChI=1S/C16H32O2/c1-2-3-4-5-6-7-8-9-10-11-12-13-14-15-16(17)18/h2-15H2,1H3,(H,17,18)/p-1	IPCSVZSSVZVIGE-UHFFFAOYSA-M	C16H31O2	CHEBI:7896
hdca_m	hdca	Hexadecanoate (n-C16:0)	m	A	M_fa16_0_m	fa16_0		iLB1027_lipid	CCCCCCCCCCCCCCCC([O-])=O	InChI=1S/C16H32O2/c1-2-3-4-5-6-7-8-9-10-11-12-13-14-15-16(17)18/h2-15H2,1H3,(H,17,18)/p-1	IPCSVZSSVZVIGE-UHFFFAOYSA-M	C16H31O2	CHEBI:7896
hdca_p	hdca	Hexadecanoate (n-C16:0)	p	A	M_fa16_0_p	fa16_0		iY75_1357; iAF1260; iAF1260b; iB21_1397; iML1515; iPC815; iECO103_1326; iEC55989_1330; iECO111_1330; ic_1306; iECNA114_1301; iECDH1ME8569_1439; iECIAI1_1343; iECED1_1282; iECIAI39_1322; iECDH10B_1368; iUTI89_1310; iEcE24377_1341; iAF987; iEcDH1_1363; iWFL_1372; iECH74115_1262; iYL1228; iE2348C_1286; iSFxv_1172; iSF_1195; STM_v1_0; iEC042_1314; iZ_1308; iEcHS_1320; iSSON_1240; iECBD_1354; iUMN146_…	CCCCCCCCCCCCCCCC([O-])=O	InChI=1S/C16H32O2/c1-2-3-4-5-6-7-8-9-10-11-12-13-14-15-16(17)18/h2-15H2,1H3,(H,17,18)/p-1	IPCSVZSSVZVIGE-UHFFFAOYSA-M	C16H31O2	CHEBI:7896
hdca_r	hdca	Hexadecanoate (n-C16:0)	r	A	M_fa16_0_r	fa16_0		Recon3D; iMM1415; iCHOv1; RECON1	CCCCCCCCCCCCCCCC([O-])=O	InChI=1S/C16H32O2/c1-2-3-4-5-6-7-8-9-10-11-12-13-14-15-16(17)18/h2-15H2,1H3,(H,17,18)/p-1	IPCSVZSSVZVIGE-UHFFFAOYSA-M	C16H31O2	CHEBI:7896
hdca_s	hdca	Hexadecanoate (n-C16:0)	s	A	M_fa16_0_s	fa16_0		iRC1080	CCCCCCCCCCCCCCCC([O-])=O	InChI=1S/C16H32O2/c1-2-3-4-5-6-7-8-9-10-11-12-13-14-15-16(17)18/h2-15H2,1H3,(H,17,18)/p-1	IPCSVZSSVZVIGE-UHFFFAOYSA-M	C16H31O2	CHEBI:7896
hdca_x	hdca	Hexadecanoate (n-C16:0)	x	A	M_fa16_0_x	fa16_0		iMM1415; iMM904; RECON1; iND750; iCHOv1; Recon3D	CCCCCCCCCCCCCCCC([O-])=O	InChI=1S/C16H32O2/c1-2-3-4-5-6-7-8-9-10-11-12-13-14-15-16(17)18/h2-15H2,1H3,(H,17,18)/p-1	IPCSVZSSVZVIGE-UHFFFAOYSA-M	C16H31O2	CHEBI:7896
hdc2ea_c	hdc2ea	(E)-hexadec-2-enoate	c	A	M_fa16_1_2e_c	fa16_1_2e		iLB1027_lipid	CCCCCCCCCCCCC\C=C\C([O-])=O	InChI=1S/C16H30O2/c1-2-3-4-5-6-7-8-9-10-11-12-13-14-15-16(17)18/h14-15H,2-13H2,1H3,(H,17,18)/p-1/b15-14+	ZVRMGCSSSYZGSM-CCEZHUSRSA-M	C16H29O2	CHEBI:72745
M01197_c	M01197	7Z-Hexadecenoic Acid	c	A	M_fa16_1_7z_c	fa16_1_7z		Recon3D	CCCCCCCC\C=C/CCCCCC([O-])=O	InChI=1S/C16H30O2/c1-2-3-4-5-6-7-8-9-10-11-12-13-14-15-16(17)18/h9-10H,2-8,11-15H2,1H3,(H,17,18)/p-1/b10-9-	PJHOFUXBXJNUAC-KTKRTIGZSA-M	C16H29O2	CHEBI:82730
M01197_e	M01197	7Z-Hexadecenoic Acid	e	A	M_fa16_1_7z_e	fa16_1_7z		Recon3D	CCCCCCCC\C=C/CCCCCC([O-])=O	InChI=1S/C16H30O2/c1-2-3-4-5-6-7-8-9-10-11-12-13-14-15-16(17)18/h9-10H,2-8,11-15H2,1H3,(H,17,18)/p-1/b10-9-	PJHOFUXBXJNUAC-KTKRTIGZSA-M	C16H29O2	CHEBI:82730
M01197_r	M01197	7Z-Hexadecenoic Acid	r	A	M_fa16_1_7z_r	fa16_1_7z		Recon3D	CCCCCCCC\C=C/CCCCCC([O-])=O	InChI=1S/C16H30O2/c1-2-3-4-5-6-7-8-9-10-11-12-13-14-15-16(17)18/h9-10H,2-8,11-15H2,1H3,(H,17,18)/p-1/b10-9-	PJHOFUXBXJNUAC-KTKRTIGZSA-M	C16H29O2	CHEBI:82730
thexdd_c	thexdd	7Z,10Z-Hexadecadienoic Acid	c	A	M_fa16_2_7z10z_c	fa16_2_7z10z		Recon3D	CCCCC\C=C/C\C=C/CCCCCC([O-])=O	InChI=1S/C16H28O2/c1-2-3-4-5-6-7-8-9-10-11-12-13-14-15-16(17)18/h6-7,9-10H,2-5,8,11-15H2,1H3,(H,17,18)/p-1/b7-6-,10-9-	InChIKey=WPJGPAAPSBVXNU-HZJYTTRNSA-M	C16H27O2
thexdd_e	thexdd	7Z,10Z-Hexadecadienoic Acid	e	A	M_fa16_2_7z10z_e	fa16_2_7z10z		Recon3D	CCCCC\C=C/C\C=C/CCCCCC([O-])=O	InChI=1S/C16H28O2/c1-2-3-4-5-6-7-8-9-10-11-12-13-14-15-16(17)18/h6-7,9-10H,2-5,8,11-15H2,1H3,(H,17,18)/p-1/b7-6-,10-9-	InChIKey=WPJGPAAPSBVXNU-HZJYTTRNSA-M	C16H27O2
thexdd_m	thexdd	7Z,10Z-Hexadecadienoic Acid	m	A	M_fa16_2_7z10z_m	fa16_2_7z10z		Recon3D	CCCCC\C=C/C\C=C/CCCCCC([O-])=O	InChI=1S/C16H28O2/c1-2-3-4-5-6-7-8-9-10-11-12-13-14-15-16(17)18/h6-7,9-10H,2-5,8,11-15H2,1H3,(H,17,18)/p-1/b7-6-,10-9-	InChIKey=WPJGPAAPSBVXNU-HZJYTTRNSA-M	C16H27O2
hd912ea_h	hd912ea	(9Z,12Z)-hexadecadienoate	h	A	M_fa16_2_9z12z_h	fa16_2_9z12z		iLB1027_lipid	CCC\C=C/C\C=C/CCCCCCCC([O-])=O	InChI=1S/C16H28O2/c1-2-3-4-5-6-7-8-9-10-11-12-13-14-15-16(17)18/h4-5,7-8H,2-3,6,9-15H2,1H3,(H,17,18)/p-1/b5-4-,8-7-	RVEKLXYYCHAMDF-UTOQUPLUSA-M	C16H27O2	CHEBI:77219
hd6912ea_c	hd6912ea	(6Z,9Z,12Z)-hexadecatrienoate (C16:3)	c	A	M_fa16_3_6z9z12z_c	fa16_3_6z9z12z		iLB1027_lipid	CCC\C=C/C\C=C/C\C=C/CCCCC([O-])=O	InChI=1S/C16H26O2/c1-2-3-4-5-6-7-8-9-10-11-12-13-14-15-16(17)18/h4-5,7-8,10-11H,2-3,6,9,12-15H2,1H3,(H,17,18)/p-1/b5-4-,8-7-,11-10-	InChIKey=SBEXLJDCZSJDLW-YSTUJMKBSA-M	C16H25O2
hd6912ea_h	hd6912ea	(6Z,9Z,12Z)-hexadecatrienoate (C16:3)	h	A	M_fa16_3_6z9z12z_h	fa16_3_6z9z12z		iLB1027_lipid	CCC\C=C/C\C=C/C\C=C/CCCCC([O-])=O	InChI=1S/C16H26O2/c1-2-3-4-5-6-7-8-9-10-11-12-13-14-15-16(17)18/h4-5,7-8,10-11H,2-3,6,9,12-15H2,1H3,(H,17,18)/p-1/b5-4-,8-7-,11-10-	InChIKey=SBEXLJDCZSJDLW-YSTUJMKBSA-M	C16H25O2
hexdtr_c	hexdtr	(Z,Z,Z)-7,10,13-Hexadecatrienoic Acid	c	A	M_fa16_3_7z10z13z_c	fa16_3_7z10z13z		Recon3D	CC\C=C/C\C=C/C\C=C/CCCCCC([O-])=O	InChI=1S/C16H26O2/c1-2-3-4-5-6-7-8-9-10-11-12-13-14-15-16(17)18/h3-4,6-7,9-10H,2,5,8,11-15H2,1H3,(H,17,18)/p-1/b4-3-,7-6-,10-9-	KBGYPXOSNDMZRV-PDBXOOCHSA-M	C16H25O2	CHEBI:90499
hexdtr_e	hexdtr	(Z,Z,Z)-7,10,13-Hexadecatrienoic Acid	e	A	M_fa16_3_7z10z13z_e	fa16_3_7z10z13z		Recon3D	CC\C=C/C\C=C/C\C=C/CCCCCC([O-])=O	InChI=1S/C16H26O2/c1-2-3-4-5-6-7-8-9-10-11-12-13-14-15-16(17)18/h3-4,6-7,9-10H,2,5,8,11-15H2,1H3,(H,17,18)/p-1/b4-3-,7-6-,10-9-	KBGYPXOSNDMZRV-PDBXOOCHSA-M	C16H25O2	CHEBI:90499
hexdtr_m	hexdtr	(Z,Z,Z)-7,10,13-Hexadecatrienoic Acid	m	A	M_fa16_3_7z10z13z_m	fa16_3_7z10z13z		Recon3D	CC\C=C/C\C=C/C\C=C/CCCCCC([O-])=O	InChI=1S/C16H26O2/c1-2-3-4-5-6-7-8-9-10-11-12-13-14-15-16(17)18/h3-4,6-7,9-10H,2,5,8,11-15H2,1H3,(H,17,18)/p-1/b4-3-,7-6-,10-9-	KBGYPXOSNDMZRV-PDBXOOCHSA-M	C16H25O2	CHEBI:90499
hd691215ea_c	hd691215ea	(6Z,9Z,12Z,15Z)-hexadecatetraenoate (C16:4)	c	A	M_fa16_4_6z9z12z15z_c	fa16_4_6z9z12z15z		iLB1027_lipid	[O-]C(=O)CCCC\C=C/C\C=C/C\C=C/CC=C	InChI=1S/C16H24O2/c1-2-3-4-5-6-7-8-9-10-11-12-13-14-15-16(17)18/h2,4-5,7-8,10-11H,1,3,6,9,12-15H2,(H,17,18)/p-1/b5-4-,8-7-,11-10-	InChIKey=OKBAWLHHZWRDBE-YSTUJMKBSA-M	C16H23O2
hd691215ea_h	hd691215ea	(6Z,9Z,12Z,15Z)-hexadecatetraenoate (C16:4)	h	A	M_fa16_4_6z9z12z15z_h	fa16_4_6z9z12z15z		iLB1027_lipid	[O-]C(=O)CCCC\C=C/C\C=C/C\C=C/CC=C	InChI=1S/C16H24O2/c1-2-3-4-5-6-7-8-9-10-11-12-13-14-15-16(17)18/h2,4-5,7-8,10-11H,1,3,6,9,12-15H2,(H,17,18)/p-1/b5-4-,8-7-,11-10-	InChIKey=OKBAWLHHZWRDBE-YSTUJMKBSA-M	C16H23O2
hpdca_c	hpdca	Heptadecanoate C170 C17H33O2	c	A	M_fa17_0_c	fa17_0		Recon3D; iCHOv1; iMM1415; RECON1; iYO844	CCCCCCCCCCCCCCCCC([O-])=O	InChI=1S/C17H34O2/c1-2-3-4-5-6-7-8-9-10-11-12-13-14-15-16-17(18)19/h2-16H2,1H3,(H,18,19)/p-1	KEMQGTRYUADPNZ-UHFFFAOYSA-M	C17H33O2	CHEBI:32366
hpdca_e	hpdca	Heptadecanoate C170 C17H33O2	e	A	M_fa17_0_e	fa17_0		Recon3D; iCHOv1; iMM1415; RECON1	CCCCCCCCCCCCCCCCC([O-])=O	InChI=1S/C17H34O2/c1-2-3-4-5-6-7-8-9-10-11-12-13-14-15-16-17(18)19/h2-16H2,1H3,(H,18,19)/p-1	KEMQGTRYUADPNZ-UHFFFAOYSA-M	C17H33O2	CHEBI:32366
hpdca_r	hpdca	Heptadecanoate C170 C17H33O2	r	A	M_fa17_0_r	fa17_0		Recon3D	CCCCCCCCCCCCCCCCC([O-])=O	InChI=1S/C17H34O2/c1-2-3-4-5-6-7-8-9-10-11-12-13-14-15-16-17(18)19/h2-16H2,1H3,(H,18,19)/p-1	KEMQGTRYUADPNZ-UHFFFAOYSA-M	C17H33O2	CHEBI:32366
M00003_c	M00003	10Z-Heptadecenoic Acid	c	A	M_fa17_1_10z_c	fa17_1_10z		Recon3D	CCCCCC\C=C/CCCCCCCCC([O-])=O	InChI=1S/C17H32O2/c1-2-3-4-5-6-7-8-9-10-11-12-13-14-15-16-17(18)19/h7-8H,2-6,9-16H2,1H3,(H,18,19)/p-1/b8-7-	GDTXICBNEOEPAZ-FPLPWBNLSA-M	C17H31O2	CHEBI:78990
M00003_e	M00003	10Z-Heptadecenoic Acid	e	A	M_fa17_1_10z_e	fa17_1_10z		Recon3D	CCCCCC\C=C/CCCCCCCCC([O-])=O	InChI=1S/C17H32O2/c1-2-3-4-5-6-7-8-9-10-11-12-13-14-15-16-17(18)19/h7-8H,2-6,9-16H2,1H3,(H,18,19)/p-1/b8-7-	GDTXICBNEOEPAZ-FPLPWBNLSA-M	C17H31O2	CHEBI:78990
M00003_r	M00003	10Z-Heptadecenoic Acid	r	A	M_fa17_1_10z_r	fa17_1_10z		Recon3D	CCCCCC\C=C/CCCCCCCCC([O-])=O	InChI=1S/C17H32O2/c1-2-3-4-5-6-7-8-9-10-11-12-13-14-15-16-17(18)19/h7-8H,2-6,9-16H2,1H3,(H,18,19)/p-1/b8-7-	GDTXICBNEOEPAZ-FPLPWBNLSA-M	C17H31O2	CHEBI:78990
hpdece_c	hpdece	Trans-Delta-2-Heptadecanoic Acid	c	A	M_fa17_1_2e_c	fa17_1_2e		Recon3D	CCCCCCCCCCCCCC\C=C\C([O-])=O	InChI=1S/C17H32O2/c1-2-3-4-5-6-7-8-9-10-11-12-13-14-15-16-17(18)19/h15-16H,2-14H2,1H3,(H,18,19)/p-1/b16-15+	InChIKey=GEHPRJRWZDWFBJ-FOCLMDBBSA-M	C17H31O2
hpdece_e	hpdece	Trans-Delta-2-Heptadecanoic Acid	e	A	M_fa17_1_2e_e	fa17_1_2e		Recon3D	CCCCCCCCCCCCCC\C=C\C([O-])=O	InChI=1S/C17H32O2/c1-2-3-4-5-6-7-8-9-10-11-12-13-14-15-16-17(18)19/h15-16H,2-14H2,1H3,(H,18,19)/p-1/b16-15+	InChIKey=GEHPRJRWZDWFBJ-FOCLMDBBSA-M	C17H31O2
hpdece_m	hpdece	Trans-Delta-2-Heptadecanoic Acid	m	A	M_fa17_1_2e_m	fa17_1_2e		Recon3D	CCCCCCCCCCCCCC\C=C\C([O-])=O	InChI=1S/C17H32O2/c1-2-3-4-5-6-7-8-9-10-11-12-13-14-15-16-17(18)19/h15-16H,2-14H2,1H3,(H,18,19)/p-1/b16-15+	InChIKey=GEHPRJRWZDWFBJ-FOCLMDBBSA-M	C17H31O2
M01238_c	M01238	9Z-Heptadecenoic Acid	c	A	M_fa17_1_9z_c	fa17_1_9z		Recon3D	C(CCC/C=C\CCCCCCCC(=O)[O-])CCC	InChI=1S/C17H32O2/c1-2-3-4-5-6-7-8-9-10-11-12-13-14-15-16-17(18)19/h8-9H,2-7,10-16H2,1H3,(H,18,19)/p-1/b9-8-	QSBYPNXLFMSGKH-HJWRWDBZSA-M	C17H31O2	CHEBI:137434
M01238_e	M01238	9Z-Heptadecenoic Acid	e	A	M_fa17_1_9z_e	fa17_1_9z		Recon3D	C(CCC/C=C\CCCCCCCC(=O)[O-])CCC	InChI=1S/C17H32O2/c1-2-3-4-5-6-7-8-9-10-11-12-13-14-15-16-17(18)19/h8-9H,2-7,10-16H2,1H3,(H,18,19)/p-1/b9-8-	QSBYPNXLFMSGKH-HJWRWDBZSA-M	C17H31O2	CHEBI:137434
M01238_r	M01238	9Z-Heptadecenoic Acid	r	A	M_fa17_1_9z_r	fa17_1_9z		Recon3D	C(CCC/C=C\CCCCCCCC(=O)[O-])CCC	InChI=1S/C17H32O2/c1-2-3-4-5-6-7-8-9-10-11-12-13-14-15-16-17(18)19/h8-9H,2-7,10-16H2,1H3,(H,18,19)/p-1/b9-8-	QSBYPNXLFMSGKH-HJWRWDBZSA-M	C17H31O2	CHEBI:137434
mocdca_c	mocdca	10-methylstearic acid	c	A	M_fa18_0_10me_c	fa18_0_10me		iNJ661	CCCCCCCCC(C)CCCCCCCCC([O-])=O	InChI=1/C19H38O2/c1-3-4-5-6-9-12-15-18(2)16-13-10-7-8-11-14-17-19(20)21/h18H,3-17H2,1-2H3,(H,20,21)/p-1	InChIKey=BEOUGZFCUMNGOU-UHFFFAOYNA-M	C19H37O2
ocdca_c	ocdca	Octadecanoate (n-C18:0)	c	A	M_fa18_0_c	fa18_0		Recon3D; iB21_1397; iY75_1357; iPC815; RECON1; iMM904; iML1515; ic_1306; iCHOv1; iE2348C_1286; iAF1260b; iSB619; iAT_PLT_636; iSF_1195; iYO844; iECBD_1354; iLB1027_lipid; iECB_1328; iRC1080; iECABU_c1320; iHN637; iEC042_1314; iJB785; iAPECO1_1312; iG2583_1286; iJO1366; iS_1188; iEC55989_1330; iSFxv_1172; iAF1260; iSDY_1059; iNJ661; iSFV_1184; iBWG_1329; iSBO_1134; iND750; iEKO11_1354; iECOK1_1307…	CCCCCCCCCCCCCCCCCC(=O)[O-]	InChI=1S/C18H36O2/c1-2-3-4-5-6-7-8-9-10-11-12-13-14-15-16-17-18(19)20/h2-17H2,1H3,(H,19,20)/p-1	QIQXTHQIDYTFRH-UHFFFAOYSA-M	C18H35O2	CHEBI:25629
ocdca_e	ocdca	Octadecanoate (n-C18:0)	e	A	M_fa18_0_e	fa18_0		iECUMN_1333; iECO111_1330; iECOK1_1307; iECNA114_1301; iEcSMS35_1347; iECIAI1_1343; iECSP_1301; iECIAI39_1322; iECS88_1305; iECED1_1282; iECW_1372; iECO103_1326; iECSE_1348; iECH74115_1262; iECP_1309; iECO26_1355; iEcolC_1368; iEcHS_1320; iECs_1301; iNRG857_1313; iECSF_1327; iSFV_1184; RECON1; iEKO11_1354; iML1515; iSDY_1059; iAF1260b; iSBO_1134; iCHOv1; iG2583_1286; iY75_1357; iS_1188; iAT_PLT_6…	CCCCCCCCCCCCCCCCCC(=O)[O-]	InChI=1S/C18H36O2/c1-2-3-4-5-6-7-8-9-10-11-12-13-14-15-16-17-18(19)20/h2-17H2,1H3,(H,19,20)/p-1	QIQXTHQIDYTFRH-UHFFFAOYSA-M	C18H35O2	CHEBI:25629
ocdca_h	ocdca	Octadecanoate (n-C18:0)	h	A	M_fa18_0_h	fa18_0		iRC1080; iLB1027_lipid	CCCCCCCCCCCCCCCCCC(=O)[O-]	InChI=1S/C18H36O2/c1-2-3-4-5-6-7-8-9-10-11-12-13-14-15-16-17-18(19)20/h2-17H2,1H3,(H,19,20)/p-1	QIQXTHQIDYTFRH-UHFFFAOYSA-M	C18H35O2	CHEBI:25629
ocdca_m	ocdca	Octadecanoate (n-C18:0)	m	A	M_fa18_0_m	fa18_0		iCHOv1	CCCCCCCCCCCCCCCCCC(=O)[O-]	InChI=1S/C18H36O2/c1-2-3-4-5-6-7-8-9-10-11-12-13-14-15-16-17-18(19)20/h2-17H2,1H3,(H,19,20)/p-1	QIQXTHQIDYTFRH-UHFFFAOYSA-M	C18H35O2	CHEBI:25629
ocdca_r	ocdca	Octadecanoate (n-C18:0)	r	A	M_fa18_0_r	fa18_0		Recon3D	CCCCCCCCCCCCCCCCCC(=O)[O-]	InChI=1S/C18H36O2/c1-2-3-4-5-6-7-8-9-10-11-12-13-14-15-16-17-18(19)20/h2-17H2,1H3,(H,19,20)/p-1	QIQXTHQIDYTFRH-UHFFFAOYSA-M	C18H35O2	CHEBI:25629
ocdca_x	ocdca	Octadecanoate (n-C18:0)	x	A	M_fa18_0_x	fa18_0		iCHOv1; iMM904	CCCCCCCCCCCCCCCCCC(=O)[O-]	InChI=1S/C18H36O2/c1-2-3-4-5-6-7-8-9-10-11-12-13-14-15-16-17-18(19)20/h2-17H2,1H3,(H,19,20)/p-1	QIQXTHQIDYTFRH-UHFFFAOYSA-M	C18H35O2	CHEBI:25629
vacc_c	vacc	Vaccenic acid	c	A	M_fa18_1_11z_c	fa18_1_11z		Recon3D; RECON1; iMM1415; iCHOv1	CCCCCC\C=C/CCCCCCCCCC([O-])=O	InChI=1S/C18H34O2/c1-2-3-4-5-6-7-8-9-10-11-12-13-14-15-16-17-18(19)20/h7-8H,2-6,9-17H2,1H3,(H,19,20)/p-1/b8-7-	UWHZIFQPPBDJPM-FPLPWBNLSA-M	C18H33O2	CHEBI:30827
vacc_e	vacc	Vaccenic acid	e	A	M_fa18_1_11z_e	fa18_1_11z		Recon3D; RECON1; iMM1415; iCHOv1	CCCCCC\C=C/CCCCCCCCCC([O-])=O	InChI=1S/C18H34O2/c1-2-3-4-5-6-7-8-9-10-11-12-13-14-15-16-17-18(19)20/h7-8H,2-6,9-17H2,1H3,(H,19,20)/p-1/b8-7-	UWHZIFQPPBDJPM-FPLPWBNLSA-M	C18H33O2	CHEBI:30827
vacc_r	vacc	Vaccenic acid	r	A	M_fa18_1_11z_r	fa18_1_11z		Recon3D	CCCCCC\C=C/CCCCCCCCCC([O-])=O	InChI=1S/C18H34O2/c1-2-3-4-5-6-7-8-9-10-11-12-13-14-15-16-17-18(19)20/h7-8H,2-6,9-17H2,1H3,(H,19,20)/p-1/b8-7-	UWHZIFQPPBDJPM-FPLPWBNLSA-M	C18H33O2	CHEBI:30827
M00019_c	M00019	13Z-Octadecenoic Acid	c	A	M_fa18_1_13z_c	fa18_1_13z		Recon3D	CCCC\C=C/CCCCCCCCCCCC([O-])=O	InChI=1S/C18H34O2/c1-2-3-4-5-6-7-8-9-10-11-12-13-14-15-16-17-18(19)20/h5-6H,2-4,7-17H2,1H3,(H,19,20)/p-1/b6-5-	BDLLSHRIFPDGQB-WAYWQWQTSA-M	C18H33O2	CHEBI:82618
M00019_e	M00019	13Z-Octadecenoic Acid	e	A	M_fa18_1_13z_e	fa18_1_13z		Recon3D	CCCC\C=C/CCCCCCCCCCCC([O-])=O	InChI=1S/C18H34O2/c1-2-3-4-5-6-7-8-9-10-11-12-13-14-15-16-17-18(19)20/h5-6H,2-4,7-17H2,1H3,(H,19,20)/p-1/b6-5-	BDLLSHRIFPDGQB-WAYWQWQTSA-M	C18H33O2	CHEBI:82618
M00019_r	M00019	13Z-Octadecenoic Acid	r	A	M_fa18_1_13z_r	fa18_1_13z		Recon3D	CCCC\C=C/CCCCCCCCCCCC([O-])=O	InChI=1S/C18H34O2/c1-2-3-4-5-6-7-8-9-10-11-12-13-14-15-16-17-18(19)20/h5-6H,2-4,7-17H2,1H3,(H,19,20)/p-1/b6-5-	BDLLSHRIFPDGQB-WAYWQWQTSA-M	C18H33O2	CHEBI:82618
M00115_c	M00115	7Z-Octadecenoic Acid	c	A	M_fa18_1_7z_c	fa18_1_7z		Recon3D	[H]\C(CCCCCCCCCC)=C(/[H])CCCCCC([O-])=O	InChI=1S/C18H34O2/c1-2-3-4-5-6-7-8-9-10-11-12-13-14-15-16-17-18(19)20/h11-12H,2-10,13-17H2,1H3,(H,19,20)/p-1/b12-11-	InChIKey=RVUCYJXFCAVHNC-QXMHVHEDSA-M	C18H33O2
M00115_e	M00115	7Z-Octadecenoic Acid	e	A	M_fa18_1_7z_e	fa18_1_7z		Recon3D	[H]\C(CCCCCCCCCC)=C(/[H])CCCCCC([O-])=O	InChI=1S/C18H34O2/c1-2-3-4-5-6-7-8-9-10-11-12-13-14-15-16-17-18(19)20/h11-12H,2-10,13-17H2,1H3,(H,19,20)/p-1/b12-11-	InChIKey=RVUCYJXFCAVHNC-QXMHVHEDSA-M	C18H33O2
elaid_c	elaid	Elaidic acid	c	A	M_fa18_1_9e_c	fa18_1_9e		iMM1415; iCHOv1; Recon3D; RECON1	CCCCCCCC\C=C\CCCCCCCC([O-])=O	InChI=1S/C18H34O2/c1-2-3-4-5-6-7-8-9-10-11-12-13-14-15-16-17-18(19)20/h9-10H,2-8,11-17H2,1H3,(H,19,20)/p-1/b10-9+	InChIKey=ZQPPMHVWECSIRJ-MDZDMXLPSA-M	C18H33O2
M00127_c	M00127	9E-Octadecenoic Acid	c	A	M_fa18_1_9e_c	fa18_1_9e		Recon3D	CCCCCCCC\C=C\CCCCCCCC([O-])=O	InChI=1S/C18H34O2/c1-2-3-4-5-6-7-8-9-10-11-12-13-14-15-16-17-18(19)20/h9-10H,2-8,11-17H2,1H3,(H,19,20)/p-1/b10-9+	InChIKey=ZQPPMHVWECSIRJ-MDZDMXLPSA-M	C18H33O2
elaid_e	elaid	Elaidic acid	e	A	M_fa18_1_9e_e	fa18_1_9e		iMM1415; RECON1; Recon3D; iCHOv1	CCCCCCCC\C=C\CCCCCCCC([O-])=O	InChI=1S/C18H34O2/c1-2-3-4-5-6-7-8-9-10-11-12-13-14-15-16-17-18(19)20/h9-10H,2-8,11-17H2,1H3,(H,19,20)/p-1/b10-9+	InChIKey=ZQPPMHVWECSIRJ-MDZDMXLPSA-M	C18H33O2
M00127_m	M00127	9E-Octadecenoic Acid	m	A	M_fa18_1_9e_m	fa18_1_9e		Recon3D	CCCCCCCC\C=C\CCCCCCCC([O-])=O	InChI=1S/C18H34O2/c1-2-3-4-5-6-7-8-9-10-11-12-13-14-15-16-17-18(19)20/h9-10H,2-8,11-17H2,1H3,(H,19,20)/p-1/b10-9+	InChIKey=ZQPPMHVWECSIRJ-MDZDMXLPSA-M	C18H33O2
elaid_r	elaid	Elaidic acid	r	A	M_fa18_1_9e_r	fa18_1_9e		Recon3D	CCCCCCCC\C=C\CCCCCCCC([O-])=O	InChI=1S/C18H34O2/c1-2-3-4-5-6-7-8-9-10-11-12-13-14-15-16-17-18(19)20/h9-10H,2-8,11-17H2,1H3,(H,19,20)/p-1/b10-9+	InChIKey=ZQPPMHVWECSIRJ-MDZDMXLPSA-M	C18H33O2
M00127_r	M00127	9E-Octadecenoic Acid	r	A	M_fa18_1_9e_r	fa18_1_9e		Recon3D	CCCCCCCC\C=C\CCCCCCCC([O-])=O	InChI=1S/C18H34O2/c1-2-3-4-5-6-7-8-9-10-11-12-13-14-15-16-17-18(19)20/h9-10H,2-8,11-17H2,1H3,(H,19,20)/p-1/b10-9+	InChIKey=ZQPPMHVWECSIRJ-MDZDMXLPSA-M	C18H33O2
ocdce9a_c	ocdce9a	Octadecenoate (18:1(9Z))	c	A	M_fa18_1_9z_c	fa18_1_9z		iRC1080	CCCCCCCC\C=C/CCCCCCCC([O-])=O	InChI=1S/C18H34O2/c1-2-3-4-5-6-7-8-9-10-11-12-13-14-15-16-17-18(19)20/h9-10H,2-8,11-17H2,1H3,(H,19,20)/p-1/b10-9-	ZQPPMHVWECSIRJ-KTKRTIGZSA-M	C18H33O2
ocdce9a_h	ocdce9a	Octadecenoate (18:1(9Z))	h	A	M_fa18_1_9z_h	fa18_1_9z		iRC1080	CCCCCCCC\C=C/CCCCCCCC([O-])=O	InChI=1S/C18H34O2/c1-2-3-4-5-6-7-8-9-10-11-12-13-14-15-16-17-18(19)20/h9-10H,2-8,11-17H2,1H3,(H,19,20)/p-1/b10-9-	ZQPPMHVWECSIRJ-KTKRTIGZSA-M	C18H33O2
whodce9a_h	whodce9a	Omega hydroxy octadecenoate (18:1(9Z))	h	A	M_fa18_1_9z18oh_h	fa18_1_9z18oh		iRC1080	OCCCCCCCC\C=C/CCCCCCCC([O-])=O	InChI=1S/C18H34O3/c19-17-15-13-11-9-7-5-3-1-2-4-6-8-10-12-14-16-18(20)21/h1-2,19H,3-17H2,(H,20,21)/p-1/b2-1-	LQUHZVLTTWMBTO-UPHRSURJSA-M	C18H33O3
lneldc_c	lneldc	Linoelaidic acid (all trans C18:2)	c	A	M_fa18_2_9e12e_c	fa18_2_9e12e		Recon3D; RECON1; iMM1415; iCHOv1	CCCCC\C=C\C\C=C\CCCCCCCC([O-])=O	InChI=1S/C18H32O2/c1-2-3-4-5-6-7-8-9-10-11-12-13-14-15-16-17-18(19)20/h6-7,9-10H,2-5,8,11-17H2,1H3,(H,19,20)/p-1/b7-6+,10-9+	InChIKey=OYHQOLUKZRVURQ-AVQMFFATSA-M	C18H31O2
lneldc_e	lneldc	Linoelaidic acid (all trans C18:2)	e	A	M_fa18_2_9e12e_e	fa18_2_9e12e		Recon3D; RECON1; iMM1415; iCHOv1	CCCCC\C=C\C\C=C\CCCCCCCC([O-])=O	InChI=1S/C18H32O2/c1-2-3-4-5-6-7-8-9-10-11-12-13-14-15-16-17-18(19)20/h6-7,9-10H,2-5,8,11-17H2,1H3,(H,19,20)/p-1/b7-6+,10-9+	InChIKey=OYHQOLUKZRVURQ-AVQMFFATSA-M	C18H31O2
lneldc_r	lneldc	Linoelaidic acid (all trans C18:2)	r	A	M_fa18_2_9e12e_r	fa18_2_9e12e		Recon3D	CCCCC\C=C\C\C=C\CCCCCCCC([O-])=O	InChI=1S/C18H32O2/c1-2-3-4-5-6-7-8-9-10-11-12-13-14-15-16-17-18(19)20/h6-7,9-10H,2-5,8,11-17H2,1H3,(H,19,20)/p-1/b7-6+,10-9+	InChIKey=OYHQOLUKZRVURQ-AVQMFFATSA-M	C18H31O2
hd912ea_c	hd912ea	(9Z,12Z)-hexadecadienoate	c	A	M_fa18_2_9z12z_c	fa18_2_9z12z		iLB1027_lipid	CCC\C=C/C\C=C/CCCCCCCC([O-])=O	InChI=1S/C16H28O2/c1-2-3-4-5-6-7-8-9-10-11-12-13-14-15-16(17)18/h4-5,7-8H,2-3,6,9-15H2,1H3,(H,17,18)/p-1/b5-4-,8-7-	RVEKLXYYCHAMDF-UTOQUPLUSA-M	C16H27O2	CHEBI:77219
lnlc_c	lnlc	Linoleic acid (all cis C18:2) n-6	c	A	M_fa18_2_9z12z_c	fa18_2_9z12z		iMM1415; iCHOv1; Recon3D; iRC1080; iAB_RBC_283; iAT_PLT_636; iLB1027_lipid; RECON1	CCCCC\C=C/C\C=C/CCCCCCCC([O-])=O	InChI=1S/C18H32O2/c1-2-3-4-5-6-7-8-9-10-11-12-13-14-15-16-17-18(19)20/h6-7,9-10H,2-5,8,11-17H2,1H3,(H,19,20)/p-1/b7-6-,10-9-	OYHQOLUKZRVURQ-HZJYTTRNSA-M	C18H31O2	CHEBI:30245
lnlc_e	lnlc	Linoleic acid (all cis C18:2) n-6	e	A	M_fa18_2_9z12z_e	fa18_2_9z12z		iMM1415; RECON1; Recon3D; iAT_PLT_636; iAB_RBC_283; iCHOv1	CCCCC\C=C/C\C=C/CCCCCCCC([O-])=O	InChI=1S/C18H32O2/c1-2-3-4-5-6-7-8-9-10-11-12-13-14-15-16-17-18(19)20/h6-7,9-10H,2-5,8,11-17H2,1H3,(H,19,20)/p-1/b7-6-,10-9-	OYHQOLUKZRVURQ-HZJYTTRNSA-M	C18H31O2	CHEBI:30245
lnlc_h	lnlc	Linoleic acid (all cis C18:2) n-6	h	A	M_fa18_2_9z12z_h	fa18_2_9z12z		iRC1080	CCCCC\C=C/C\C=C/CCCCCCCC([O-])=O	InChI=1S/C18H32O2/c1-2-3-4-5-6-7-8-9-10-11-12-13-14-15-16-17-18(19)20/h6-7,9-10H,2-5,8,11-17H2,1H3,(H,19,20)/p-1/b7-6-,10-9-	OYHQOLUKZRVURQ-HZJYTTRNSA-M	C18H31O2	CHEBI:30245
lnlc_l	lnlc	Linoleic acid (all cis C18:2) n-6	l	A	M_fa18_2_9z12z_l	fa18_2_9z12z		Recon3D; iCHOv1	CCCCC\C=C/C\C=C/CCCCCCCC([O-])=O	InChI=1S/C18H32O2/c1-2-3-4-5-6-7-8-9-10-11-12-13-14-15-16-17-18(19)20/h6-7,9-10H,2-5,8,11-17H2,1H3,(H,19,20)/p-1/b7-6-,10-9-	OYHQOLUKZRVURQ-HZJYTTRNSA-M	C18H31O2	CHEBI:30245
lnlc_r	lnlc	Linoleic acid (all cis C18:2) n-6	r	A	M_fa18_2_9z12z_r	fa18_2_9z12z		Recon3D; iCHOv1	CCCCC\C=C/C\C=C/CCCCCCCC([O-])=O	InChI=1S/C18H32O2/c1-2-3-4-5-6-7-8-9-10-11-12-13-14-15-16-17-18(19)20/h6-7,9-10H,2-5,8,11-17H2,1H3,(H,19,20)/p-1/b7-6-,10-9-	OYHQOLUKZRVURQ-HZJYTTRNSA-M	C18H31O2	CHEBI:30245
whlnlc_h	whlnlc	Omega hydroxy linoleate (18:2(9Z,12Z))	h	A	M_fa18_2_9z12z18oh_h	fa18_2_9z12z18oh		iRC1080	C(=C\C/C=C\CCCCCO)\CCCCCCCC(=O)[O-]	InChI=1S/C18H32O3/c19-17-15-13-11-9-7-5-3-1-2-4-6-8-10-12-14-16-18(20)21/h1-2,5,7,19H,3-4,6,8-17H2,(H,20,21)/p-1/b2-1-,7-5-	KPBOLLJJMHIJPH-PQZOIKATSA-M	C18H31O3	CHEBI:132029
CE5968_c	CE5968	3(S),10(R)-OH-octadeca-6-trans-4,12-cis-trienoate	c	A	M_fa18_3_4z6e12z3ohS10ohR_c	fa18_3_4z6e12z3ohS10ohR		iCHOv1	CCCCC\C=C\C[C@@H](O)CC\C=C\C=C\[C@H](O)CC([O-])=O	InChI=1S/C18H30O4/c1-2-3-4-5-6-9-12-16(19)13-10-7-8-11-14-17(20)15-18(21)22/h6-9,11,14,16-17,19-20H,2-5,10,12-13,15H2,1H3,(H,21,22)/p-1/b8-7+,9-6+,14-11+/t16-,17+/m1/s1	InChIKey=YACBGVCITKQKQT-QWBNMZBZSA-M	C18H29O4
CE5968_m	CE5968	3(S),10(R)-OH-octadeca-6-trans-4,12-cis-trienoate	m	A	M_fa18_3_4z6e12z3ohS10ohR_c	fa18_3_4z6e12z3ohS10ohR		iCHOv1	CCCCC\C=C\C[C@@H](O)CC\C=C\C=C\[C@H](O)CC([O-])=O	InChI=1S/C18H30O4/c1-2-3-4-5-6-9-12-16(19)13-10-7-8-11-14-17(20)15-18(21)22/h6-9,11,14,16-17,19-20H,2-5,10,12-13,15H2,1H3,(H,21,22)/p-1/b8-7+,9-6+,14-11+/t16-,17+/m1/s1	InChIKey=YACBGVCITKQKQT-QWBNMZBZSA-M	C18H29O4
CE5968_x	CE5968	3(S),10(R)-OH-octadeca-6-trans-4,12-cis-trienoate	x	A	M_fa18_3_4z6e12z3ohS10ohR_x	fa18_3_4z6e12z3ohS10ohR		iCHOv1	CCCCC\C=C\C[C@@H](O)CC\C=C\C=C\[C@H](O)CC([O-])=O	InChI=1S/C18H30O4/c1-2-3-4-5-6-9-12-16(19)13-10-7-8-11-14-17(20)15-18(21)22/h6-9,11,14,16-17,19-20H,2-5,10,12-13,15H2,1H3,(H,21,22)/p-1/b8-7+,9-6+,14-11+/t16-,17+/m1/s1	InChIKey=YACBGVCITKQKQT-QWBNMZBZSA-M	C18H29O4
pa_c	pa	Pinolenic acid (18:3(5Z,9Z,12Z))	c	A	M_fa18_3_5z9z12z_c	fa18_3_5z9z12z		iRC1080	CCCCC\C=C/C\C=C/CC\C=C/CCCC([O-])=O	InChI=1S/C18H30O2/c1-2-3-4-5-6-7-8-9-10-11-12-13-14-15-16-17-18(19)20/h6-7,9-10,13-14H,2-5,8,11-12,15-17H2,1H3,(H,19,20)/p-1/b7-6-,10-9-,14-13-	InChIKey=HXQHFNIKBKZGRP-URPRIDOGSA-M	C18H29O2
CE5307_c	CE5307	3-oxo-10(R)-hydroxy-octadeca-6E,8E,12Z-trienoate	c	A	M_fa18_3_6e8e12z10ohR3o_c	fa18_3_6e8e12z10ohR3o		iCHOv1	CCCCC\C=C/C[C@@H](O)\C=C\C=C\CCC(=O)CC([O-])=O	InChI=1S/C18H28O4/c1-2-3-4-5-6-9-12-16(19)13-10-7-8-11-14-17(20)15-18(21)22/h6-10,13,16,19H,2-5,11-12,14-15H2,1H3,(H,21,22)/p-1/b8-7+,9-6-,13-10+/t16-/m1/s1	InChIKey=DASVGFACDRAZQR-NBKJEZFOSA-M	C18H27O4
CE5319_c	CE5319	3-oxo-10(S)-hydroxy-octadeca-6E,8E,12Z-trienoate	c	A	M_fa18_3_6e8e12z10ohR3o_c	fa18_3_6e8e12z10ohR3o		iCHOv1	CCCCC\C=C/C[C@@H](O)\C=C\C=C\CCC(=O)CC([O-])=O	InChI=1S/C18H28O4/c1-2-3-4-5-6-9-12-16(19)13-10-7-8-11-14-17(20)15-18(21)22/h6-10,13,16,19H,2-5,11-12,14-15H2,1H3,(H,21,22)/p-1/b8-7+,9-6-,13-10+/t16-/m1/s1	InChIKey=DASVGFACDRAZQR-NBKJEZFOSA-M	C18H27O4
CE5307_m	CE5307	3-oxo-10(R)-hydroxy-octadeca-6E,8E,12Z-trienoate	m	A	M_fa18_3_6e8e12z10ohR3o_m	fa18_3_6e8e12z10ohR3o		iCHOv1	CCCCC\C=C/C[C@@H](O)\C=C\C=C\CCC(=O)CC([O-])=O	InChI=1S/C18H28O4/c1-2-3-4-5-6-9-12-16(19)13-10-7-8-11-14-17(20)15-18(21)22/h6-10,13,16,19H,2-5,11-12,14-15H2,1H3,(H,21,22)/p-1/b8-7+,9-6-,13-10+/t16-/m1/s1	InChIKey=DASVGFACDRAZQR-NBKJEZFOSA-M	C18H27O4
CE5319_m	CE5319	3-oxo-10(S)-hydroxy-octadeca-6E,8E,12Z-trienoate	m	A	M_fa18_3_6e8e12z10ohR3o_m	fa18_3_6e8e12z10ohR3o		iCHOv1	CCCCC\C=C/C[C@@H](O)\C=C\C=C\CCC(=O)CC([O-])=O	InChI=1S/C18H28O4/c1-2-3-4-5-6-9-12-16(19)13-10-7-8-11-14-17(20)15-18(21)22/h6-10,13,16,19H,2-5,11-12,14-15H2,1H3,(H,21,22)/p-1/b8-7+,9-6-,13-10+/t16-/m1/s1	InChIKey=DASVGFACDRAZQR-NBKJEZFOSA-M	C18H27O4
CE5307_x	CE5307	3-oxo-10(R)-hydroxy-octadeca-6E,8E,12Z-trienoate	x	A	M_fa18_3_6e8e12z10ohR3o_x	fa18_3_6e8e12z10ohR3o		iCHOv1	CCCCC\C=C/C[C@@H](O)\C=C\C=C\CCC(=O)CC([O-])=O	InChI=1S/C18H28O4/c1-2-3-4-5-6-9-12-16(19)13-10-7-8-11-14-17(20)15-18(21)22/h6-10,13,16,19H,2-5,11-12,14-15H2,1H3,(H,21,22)/p-1/b8-7+,9-6-,13-10+/t16-/m1/s1	InChIKey=DASVGFACDRAZQR-NBKJEZFOSA-M	C18H27O4
CE5319_x	CE5319	3-oxo-10(S)-hydroxy-octadeca-6E,8E,12Z-trienoate	x	A	M_fa18_3_6e8e12z10ohR3o_x	fa18_3_6e8e12z10ohR3o		iCHOv1	CCCCC\C=C/C[C@@H](O)\C=C\C=C\CCC(=O)CC([O-])=O	InChI=1S/C18H28O4/c1-2-3-4-5-6-9-12-16(19)13-10-7-8-11-14-17(20)15-18(21)22/h6-10,13,16,19H,2-5,11-12,14-15H2,1H3,(H,21,22)/p-1/b8-7+,9-6-,13-10+/t16-/m1/s1	InChIKey=DASVGFACDRAZQR-NBKJEZFOSA-M	C18H27O4
lnlncg_c	lnlncg	Gamma-linolenic acid	c	A	M_fa18_3_6z9z12z_c	fa18_3_6z9z12z		iRC1080; Recon3D; RECON1; iMM1415; iCHOv1; iLB1027_lipid	CCCCC\C=C/C\C=C/C\C=C/CCCCC([O-])=O	InChI=1S/C18H30O2/c1-2-3-4-5-6-7-8-9-10-11-12-13-14-15-16-17-18(19)20/h6-7,9-10,12-13H,2-5,8,11,14-17H2,1H3,(H,19,20)/p-1/b7-6-,10-9-,13-12-	VZCCETWTMQHEPK-QNEBEIHSSA-M	C18H29O2	CHEBI:32391
lnlncg_e	lnlncg	Gamma-linolenic acid	e	A	M_fa18_3_6z9z12z_e	fa18_3_6z9z12z		iMM1415; iCHOv1; Recon3D; RECON1	CCCCC\C=C/C\C=C/C\C=C/CCCCC([O-])=O	InChI=1S/C18H30O2/c1-2-3-4-5-6-7-8-9-10-11-12-13-14-15-16-17-18(19)20/h6-7,9-10,12-13H,2-5,8,11,14-17H2,1H3,(H,19,20)/p-1/b7-6-,10-9-,13-12-	VZCCETWTMQHEPK-QNEBEIHSSA-M	C18H29O2	CHEBI:32391
lnlncg_l	lnlncg	Gamma-linolenic acid	l	A	M_fa18_3_6z9z12z_l	fa18_3_6z9z12z		Recon3D; iCHOv1	CCCCC\C=C/C\C=C/C\C=C/CCCCC([O-])=O	InChI=1S/C18H30O2/c1-2-3-4-5-6-7-8-9-10-11-12-13-14-15-16-17-18(19)20/h6-7,9-10,12-13H,2-5,8,11,14-17H2,1H3,(H,19,20)/p-1/b7-6-,10-9-,13-12-	VZCCETWTMQHEPK-QNEBEIHSSA-M	C18H29O2	CHEBI:32391
lnlncg_r	lnlncg	Gamma-linolenic acid	r	A	M_fa18_3_6z9z12z_r	fa18_3_6z9z12z		Recon3D; iCHOv1	CCCCC\C=C/C\C=C/C\C=C/CCCCC([O-])=O	InChI=1S/C18H30O2/c1-2-3-4-5-6-7-8-9-10-11-12-13-14-15-16-17-18(19)20/h6-7,9-10,12-13H,2-5,8,11,14-17H2,1H3,(H,19,20)/p-1/b7-6-,10-9-,13-12-	VZCCETWTMQHEPK-QNEBEIHSSA-M	C18H29O2	CHEBI:32391
lnlnca_c	lnlnca	Alpha-Linolenic acid, C18:3, n-3	c	A	M_fa18_3_9z12z15z_c	fa18_3_9z12z15z		iMM1415; RECON1; Recon3D; iLB1027_lipid; iRC1080; iCHOv1	CC\C=C/C\C=C/C\C=C/CCCCCCCC([O-])=O	InChI=1S/C18H30O2/c1-2-3-4-5-6-7-8-9-10-11-12-13-14-15-16-17-18(19)20/h3-4,6-7,9-10H,2,5,8,11-17H2,1H3,(H,19,20)/p-1/b4-3-,7-6-,10-9-	DTOSIQBPPRVQHS-PDBXOOCHSA-M	C18H29O2	CHEBI:32387
lnlnca_e	lnlnca	Alpha-Linolenic acid, C18:3, n-3	e	A	M_fa18_3_9z12z15z_e	fa18_3_9z12z15z		Recon3D; iCHOv1; iMM1415; RECON1	CC\C=C/C\C=C/C\C=C/CCCCCCCC([O-])=O	InChI=1S/C18H30O2/c1-2-3-4-5-6-7-8-9-10-11-12-13-14-15-16-17-18(19)20/h3-4,6-7,9-10H,2,5,8,11-17H2,1H3,(H,19,20)/p-1/b4-3-,7-6-,10-9-	DTOSIQBPPRVQHS-PDBXOOCHSA-M	C18H29O2	CHEBI:32387
lnlnca_l	lnlnca	Alpha-Linolenic acid, C18:3, n-3	l	A	M_fa18_3_9z12z15z_l	fa18_3_9z12z15z		Recon3D; iCHOv1	CC\C=C/C\C=C/C\C=C/CCCCCCCC([O-])=O	InChI=1S/C18H30O2/c1-2-3-4-5-6-7-8-9-10-11-12-13-14-15-16-17-18(19)20/h3-4,6-7,9-10H,2,5,8,11-17H2,1H3,(H,19,20)/p-1/b4-3-,7-6-,10-9-	DTOSIQBPPRVQHS-PDBXOOCHSA-M	C18H29O2	CHEBI:32387
lnlnca_r	lnlnca	Alpha-Linolenic acid, C18:3, n-3	r	A	M_fa18_3_9z12z15z_r	fa18_3_9z12z15z		Recon3D; iCHOv1	CC\C=C/C\C=C/C\C=C/CCCCCCCC([O-])=O	InChI=1S/C18H30O2/c1-2-3-4-5-6-7-8-9-10-11-12-13-14-15-16-17-18(19)20/h3-4,6-7,9-10H,2,5,8,11-17H2,1H3,(H,19,20)/p-1/b4-3-,7-6-,10-9-	DTOSIQBPPRVQHS-PDBXOOCHSA-M	C18H29O2	CHEBI:32387
ca_c	ca	Coniferonic acid (18:4(5Z,9Z,12Z,15Z))	c	A	M_fa18_4_5z9z12z15z_c	fa18_4_5z9z12z15z		iRC1080	CC\C=C/C\C=C/C\C=C/CC\C=C/CCCC([O-])=O	InChI=1S/C18H28O2/c1-2-3-4-5-6-7-8-9-10-11-12-13-14-15-16-17-18(19)20/h3-4,6-7,9-10,13-14H,2,5,8,11-12,15-17H2,1H3,(H,19,20)/p-1/b4-3-,7-6-,10-9-,14-13-	InChIKey=DNOBNGNBPVOMLW-XRPCLMINSA-M	C18H27O2
strdnc_c	strdnc	Stearidonic acid C18:4, n-3	c	A	M_fa18_4_6z9z12z15z_c	fa18_4_6z9z12z15z		iMM1415; iCHOv1; Recon3D; RECON1; iLB1027_lipid	CC\C=C/C\C=C/C\C=C/C\C=C/CCCCC([O-])=O	InChI=1S/C18H28O2/c1-2-3-4-5-6-7-8-9-10-11-12-13-14-15-16-17-18(19)20/h3-4,6-7,9-10,12-13H,2,5,8,11,14-17H2,1H3,(H,19,20)/p-1/b4-3-,7-6-,10-9-,13-12-	JIWBIWFOSCKQMA-LTKCOYKYSA-M	C18H27O2	CHEBI:77222
strdnc_e	strdnc	Stearidonic acid C18:4, n-3	e	A	M_fa18_4_6z9z12z15z_e	fa18_4_6z9z12z15z		iMM1415; iCHOv1; Recon3D; RECON1	CC\C=C/C\C=C/C\C=C/C\C=C/CCCCC([O-])=O	InChI=1S/C18H28O2/c1-2-3-4-5-6-7-8-9-10-11-12-13-14-15-16-17-18(19)20/h3-4,6-7,9-10,12-13H,2,5,8,11,14-17H2,1H3,(H,19,20)/p-1/b4-3-,7-6-,10-9-,13-12-	JIWBIWFOSCKQMA-LTKCOYKYSA-M	C18H27O2	CHEBI:77222
strdnc_l	strdnc	Stearidonic acid C18:4, n-3	l	A	M_fa18_4_6z9z12z15z_l	fa18_4_6z9z12z15z		Recon3D; iCHOv1	CC\C=C/C\C=C/C\C=C/C\C=C/CCCCC([O-])=O	InChI=1S/C18H28O2/c1-2-3-4-5-6-7-8-9-10-11-12-13-14-15-16-17-18(19)20/h3-4,6-7,9-10,12-13H,2,5,8,11,14-17H2,1H3,(H,19,20)/p-1/b4-3-,7-6-,10-9-,13-12-	JIWBIWFOSCKQMA-LTKCOYKYSA-M	C18H27O2	CHEBI:77222
strdnc_r	strdnc	Stearidonic acid C18:4, n-3	r	A	M_fa18_4_6z9z12z15z_r	fa18_4_6z9z12z15z		Recon3D; iCHOv1	CC\C=C/C\C=C/C\C=C/C\C=C/CCCCC([O-])=O	InChI=1S/C18H28O2/c1-2-3-4-5-6-7-8-9-10-11-12-13-14-15-16-17-18(19)20/h3-4,6-7,9-10,12-13H,2,5,8,11,14-17H2,1H3,(H,19,20)/p-1/b4-3-,7-6-,10-9-,13-12-	JIWBIWFOSCKQMA-LTKCOYKYSA-M	C18H27O2	CHEBI:77222
M02613_c	M02613	Nonadecanoic Acid	c	A	M_fa19_0_c	fa19_0		Recon3D	CCCCCCCCCCCCCCCCCCC([O-])=O	InChI=1S/C19H38O2/c1-2-3-4-5-6-7-8-9-10-11-12-13-14-15-16-17-18-19(20)21/h2-18H2,1H3,(H,20,21)/p-1	ISYWECDDZWTKFF-UHFFFAOYSA-M	C19H37O2	CHEBI:78796
M02613_e	M02613	Nonadecanoic Acid	e	A	M_fa19_0_e	fa19_0		Recon3D	CCCCCCCCCCCCCCCCCCC([O-])=O	InChI=1S/C19H38O2/c1-2-3-4-5-6-7-8-9-10-11-12-13-14-15-16-17-18-19(20)21/h2-18H2,1H3,(H,20,21)/p-1	ISYWECDDZWTKFF-UHFFFAOYSA-M	C19H37O2	CHEBI:78796
M02613_r	M02613	Nonadecanoic Acid	r	A	M_fa19_0_r	fa19_0		Recon3D	CCCCCCCCCCCCCCCCCCC([O-])=O	InChI=1S/C19H38O2/c1-2-3-4-5-6-7-8-9-10-11-12-13-14-15-16-17-18-19(20)21/h2-18H2,1H3,(H,20,21)/p-1	ISYWECDDZWTKFF-UHFFFAOYSA-M	C19H37O2	CHEBI:78796
ac_g	ac	Acetate	g	A	M_fa2_0_g	fa2_0		iMM1415; iCHOv1; Recon3D; RECON1	CC([O-])=O	InChI=1S/C2H4O2/c1-2(3)4/h1H3,(H,3,4)/p-1	QTBSBXVTEAMEQO-UHFFFAOYSA-M	C2H3O2	CHEBI:30089
ac_h	ac	Acetate	h	A	M_fa2_0_h	fa2_0		iRC1080; iLB1027_lipid	CC([O-])=O	InChI=1S/C2H4O2/c1-2(3)4/h1H3,(H,3,4)/p-1	QTBSBXVTEAMEQO-UHFFFAOYSA-M	C2H3O2	CHEBI:30089
ac_m	ac	Acetate	m	A	M_fa2_0_m	fa2_0		RECON1; iMM904; iCHOv1; iND750; iRC1080; iMM1415; iLB1027_lipid; Recon3D	CC([O-])=O	InChI=1S/C2H4O2/c1-2(3)4/h1H3,(H,3,4)/p-1	QTBSBXVTEAMEQO-UHFFFAOYSA-M	C2H3O2	CHEBI:30089
ac_p	ac	Acetate	p	A	M_fa2_0_p	fa2_0		iML1515; iECSE_1348; iAF1260b; iECSF_1327; iY75_1357; iECS88_1305; iWFL_1372; iECSP_1301; iUMN146_1321; iEcolC_1368; iUMNK88_1353; iEcSMS35_1347; iZ_1308; iECs_1301; iSSON_1240; iECUMN_1333; iUTI89_1310; iECP_1309; STM_v1_0; iECOK1_1307; iJN678; iECH74115_1262; iAF987; iECNA114_1301; iYL1228; iEcHS_1320; iECW_1372; iECO111_1330; iS_1188; iECO26_1355; iSFV_1184; iECO103_1326; iEKO11_1354; iECIAI39…	CC([O-])=O	InChI=1S/C2H4O2/c1-2(3)4/h1H3,(H,3,4)/p-1	QTBSBXVTEAMEQO-UHFFFAOYSA-M	C2H3O2	CHEBI:30089
ac_r	ac	Acetate	r	A	M_fa2_0_r	fa2_0		iCHOv1	CC([O-])=O	InChI=1S/C2H4O2/c1-2(3)4/h1H3,(H,3,4)/p-1	QTBSBXVTEAMEQO-UHFFFAOYSA-M	C2H3O2	CHEBI:30089
ac_s	ac	Acetate	s	A	M_fa2_0_s	fa2_0		iRC1080	CC([O-])=O	InChI=1S/C2H4O2/c1-2(3)4/h1H3,(H,3,4)/p-1	QTBSBXVTEAMEQO-UHFFFAOYSA-M	C2H3O2	CHEBI:30089
ac_x	ac	Acetate	x	A	M_fa2_0_x	fa2_0		iMM904; Recon3D; iND750	CC([O-])=O	InChI=1S/C2H4O2/c1-2(3)4/h1H3,(H,3,4)/p-1	QTBSBXVTEAMEQO-UHFFFAOYSA-M	C2H3O2	CHEBI:30089
fa20n_c	fa20n	Fatty Acid (C20:0)	c	A	M_fa20_0_c	fa20_0		iSB619	CCCCCCCCCCCCCCCCCCCC([O-])=O	InChI=1S/C20H40O2/c1-2-3-4-5-6-7-8-9-10-11-12-13-14-15-16-17-18-19-20(21)22/h2-19H2,1H3,(H,21,22)/p-1	VKOBVWXKNCXXDE-UHFFFAOYSA-M	C20H39O2	CHEBI:32360
arach_c	arach	Arachidic acid	c	A	M_fa20_0_c	fa20_0		Recon3D; iNJ661; iLB1027_lipid; iMM1415; iCHOv1; RECON1	CCCCCCCCCCCCCCCCCCCC([O-])=O	InChI=1S/C20H40O2/c1-2-3-4-5-6-7-8-9-10-11-12-13-14-15-16-17-18-19-20(21)22/h2-19H2,1H3,(H,21,22)/p-1	VKOBVWXKNCXXDE-UHFFFAOYSA-M	C20H39O2	CHEBI:32360
arach_e	arach	Arachidic acid	e	A	M_fa20_0_e	fa20_0		RECON1; Recon3D; iCHOv1; iMM1415	CCCCCCCCCCCCCCCCCCCC([O-])=O	InChI=1S/C20H40O2/c1-2-3-4-5-6-7-8-9-10-11-12-13-14-15-16-17-18-19-20(21)22/h2-19H2,1H3,(H,21,22)/p-1	VKOBVWXKNCXXDE-UHFFFAOYSA-M	C20H39O2	CHEBI:32360
arach_m	arach	Arachidic acid	m	A	M_fa20_0_m	fa20_0		iCHOv1	CCCCCCCCCCCCCCCCCCCC([O-])=O	InChI=1S/C20H40O2/c1-2-3-4-5-6-7-8-9-10-11-12-13-14-15-16-17-18-19-20(21)22/h2-19H2,1H3,(H,21,22)/p-1	VKOBVWXKNCXXDE-UHFFFAOYSA-M	C20H39O2	CHEBI:32360
arach_r	arach	Arachidic acid	r	A	M_fa20_0_r	fa20_0		Recon3D	CCCCCCCCCCCCCCCCCCCC([O-])=O	InChI=1S/C20H40O2/c1-2-3-4-5-6-7-8-9-10-11-12-13-14-15-16-17-18-19-20(21)22/h2-19H2,1H3,(H,21,22)/p-1	VKOBVWXKNCXXDE-UHFFFAOYSA-M	C20H39O2	CHEBI:32360
arach_x	arach	Arachidic acid	x	A	M_fa20_0_x	fa20_0		iLB1027_lipid; iCHOv1	CCCCCCCCCCCCCCCCCCCC([O-])=O	InChI=1S/C20H40O2/c1-2-3-4-5-6-7-8-9-10-11-12-13-14-15-16-17-18-19-20(21)22/h2-19H2,1H3,(H,21,22)/p-1	VKOBVWXKNCXXDE-UHFFFAOYSA-M	C20H39O2	CHEBI:32360
CE2510_c	CE2510	11-cis-eicosenoate	c	A	M_fa20_1_11z_c	fa20_1_11z		Recon3D; iCHOv1	CCCCCCCCC=CCCCCCCCCCC([O-])=O	InChI=1S/C20H38O2/c1-2-3-4-5-6-7-8-9-10-11-12-13-14-15-16-17-18-19-20(21)22/h9-10H,2-8,11-19H2,1H3,(H,21,22)/p-1	InChIKey=BITHHVVYSMSWAG-UHFFFAOYSA-M	C20H37O2
CE2510_e	CE2510	11-cis-eicosenoate	e	A	M_fa20_1_11z_e	fa20_1_11z		Recon3D	CCCCCCCCC=CCCCCCCCCCC([O-])=O	InChI=1S/C20H38O2/c1-2-3-4-5-6-7-8-9-10-11-12-13-14-15-16-17-18-19-20(21)22/h9-10H,2-8,11-19H2,1H3,(H,21,22)/p-1	InChIKey=BITHHVVYSMSWAG-UHFFFAOYSA-M	C20H37O2
CE2510_r	CE2510	11-cis-eicosenoate	r	A	M_fa20_1_11z_r	fa20_1_11z		Recon3D	CCCCCCCCC=CCCCCCCCCCC([O-])=O	InChI=1S/C20H38O2/c1-2-3-4-5-6-7-8-9-10-11-12-13-14-15-16-17-18-19-20(21)22/h9-10H,2-8,11-19H2,1H3,(H,21,22)/p-1	InChIKey=BITHHVVYSMSWAG-UHFFFAOYSA-M	C20H37O2
M00017_c	M00017	13Z-Eicosenoic Acid	c	A	M_fa20_1_13z_c	fa20_1_13z		Recon3D	CCCCCC\C=C/CCCCCCCCCCCC([O-])=O	InChI=1S/C20H38O2/c1-2-3-4-5-6-7-8-9-10-11-12-13-14-15-16-17-18-19-20(21)22/h7-8H,2-6,9-19H2,1H3,(H,21,22)/p-1/b8-7-	InChIKey=URXZXNYJPAJJOQ-FPLPWBNLSA-M	C20H37O2
M00017_e	M00017	13Z-Eicosenoic Acid	e	A	M_fa20_1_13z_e	fa20_1_13z		Recon3D	CCCCCC\C=C/CCCCCCCCCCCC([O-])=O	InChI=1S/C20H38O2/c1-2-3-4-5-6-7-8-9-10-11-12-13-14-15-16-17-18-19-20(21)22/h7-8H,2-6,9-19H2,1H3,(H,21,22)/p-1/b8-7-	InChIKey=URXZXNYJPAJJOQ-FPLPWBNLSA-M	C20H37O2
M00017_r	M00017	13Z-Eicosenoic Acid	r	A	M_fa20_1_13z_r	fa20_1_13z		Recon3D	CCCCCC\C=C/CCCCCCCCCCCC([O-])=O	InChI=1S/C20H38O2/c1-2-3-4-5-6-7-8-9-10-11-12-13-14-15-16-17-18-19-20(21)22/h7-8H,2-6,9-19H2,1H3,(H,21,22)/p-1/b8-7-	InChIKey=URXZXNYJPAJJOQ-FPLPWBNLSA-M	C20H37O2
M01235_c	M01235	9Z-Eicosenoic Acid	c	A	M_fa20_1_9z_c	fa20_1_9z		Recon3D	CCCCCCCCCC\C=C/CCCCCCCC([O-])=O	InChI=1S/C20H38O2/c1-2-3-4-5-6-7-8-9-10-11-12-13-14-15-16-17-18-19-20(21)22/h11-12H,2-10,13-19H2,1H3,(H,21,22)/p-1/b12-11-	LQJBNNIYVWPHFW-QXMHVHEDSA-M	C20H37O2	CHEBI:32420
M01235_e	M01235	9Z-Eicosenoic Acid	e	A	M_fa20_1_9z_e	fa20_1_9z		Recon3D	CCCCCCCCCC\C=C/CCCCCCCC([O-])=O	InChI=1S/C20H38O2/c1-2-3-4-5-6-7-8-9-10-11-12-13-14-15-16-17-18-19-20(21)22/h11-12H,2-10,13-19H2,1H3,(H,21,22)/p-1/b12-11-	LQJBNNIYVWPHFW-QXMHVHEDSA-M	C20H37O2	CHEBI:32420
M01235_r	M01235	9Z-Eicosenoic Acid	r	A	M_fa20_1_9z_r	fa20_1_9z		Recon3D	CCCCCCCCCC\C=C/CCCCCCCC([O-])=O	InChI=1S/C20H38O2/c1-2-3-4-5-6-7-8-9-10-11-12-13-14-15-16-17-18-19-20(21)22/h11-12H,2-10,13-19H2,1H3,(H,21,22)/p-1/b12-11-	LQJBNNIYVWPHFW-QXMHVHEDSA-M	C20H37O2	CHEBI:32420
eidi1114ac_c	eidi1114ac	Cis,Cis-11,14-Eicosadienoic Acid	c	A	M_fa20_2_11z14z_c	fa20_2_11z14z		Recon3D	CCCCC\C=C/C\C=C/CCCCCCCCCC([O-])=O	InChI=1S/C20H36O2/c1-2-3-4-5-6-7-8-9-10-11-12-13-14-15-16-17-18-19-20(21)22/h6-7,9-10H,2-5,8,11-19H2,1H3,(H,21,22)/p-1/b7-6-,10-9-	XSXIVVZCUAHUJO-HZJYTTRNSA-M	C20H35O2	CHEBI:77220
M00008_c	M00008	11Z,14Z-Eicosadienoic Acid	c	A	M_fa20_2_11z14z_c	fa20_2_11z14z		Recon3D	CCCCC\C=C/C\C=C/CCCCCCCCCC([O-])=O	InChI=1S/C20H36O2/c1-2-3-4-5-6-7-8-9-10-11-12-13-14-15-16-17-18-19-20(21)22/h6-7,9-10H,2-5,8,11-19H2,1H3,(H,21,22)/p-1/b7-6-,10-9-	XSXIVVZCUAHUJO-HZJYTTRNSA-M	C20H35O2	CHEBI:77220
eidi1114ac_e	eidi1114ac	Cis,Cis-11,14-Eicosadienoic Acid	e	A	M_fa20_2_11z14z_e	fa20_2_11z14z		Recon3D	CCCCC\C=C/C\C=C/CCCCCCCCCC([O-])=O	InChI=1S/C20H36O2/c1-2-3-4-5-6-7-8-9-10-11-12-13-14-15-16-17-18-19-20(21)22/h6-7,9-10H,2-5,8,11-19H2,1H3,(H,21,22)/p-1/b7-6-,10-9-	XSXIVVZCUAHUJO-HZJYTTRNSA-M	C20H35O2	CHEBI:77220
M00008_e	M00008	11Z,14Z-Eicosadienoic Acid	e	A	M_fa20_2_11z14z_e	fa20_2_11z14z		Recon3D	CCCCC\C=C/C\C=C/CCCCCCCCCC([O-])=O	InChI=1S/C20H36O2/c1-2-3-4-5-6-7-8-9-10-11-12-13-14-15-16-17-18-19-20(21)22/h6-7,9-10H,2-5,8,11-19H2,1H3,(H,21,22)/p-1/b7-6-,10-9-	XSXIVVZCUAHUJO-HZJYTTRNSA-M	C20H35O2	CHEBI:77220
M00008_r	M00008	11Z,14Z-Eicosadienoic Acid	r	A	M_fa20_2_11z14z_r	fa20_2_11z14z		Recon3D	CCCCC\C=C/C\C=C/CCCCCCCCCC([O-])=O	InChI=1S/C20H36O2/c1-2-3-4-5-6-7-8-9-10-11-12-13-14-15-16-17-18-19-20(21)22/h6-7,9-10H,2-5,8,11-19H2,1H3,(H,21,22)/p-1/b7-6-,10-9-	XSXIVVZCUAHUJO-HZJYTTRNSA-M	C20H35O2	CHEBI:77220
M01207_c	M01207	8Z,11Z-Eicosadienoic Acid	c	A	M_fa20_2_8z11z_c	fa20_2_8z11z		Recon3D	CCCCCCCC\C=C/C\C=C/CCCCCCC([O-])=O	InChI=1S/C20H36O2/c1-2-3-4-5-6-7-8-9-10-11-12-13-14-15-16-17-18-19-20(21)22/h9-10,12-13H,2-8,11,14-19H2,1H3,(H,21,22)/p-1/b10-9-,13-12-	XUJWOMMOEOHPFP-UTJQPWESSA-M	C20H35O2	CHEBI:78707
M01207_e	M01207	8Z,11Z-Eicosadienoic Acid	e	A	M_fa20_2_8z11z_e	fa20_2_8z11z		Recon3D	CCCCCCCC\C=C/C\C=C/CCCCCCC([O-])=O	InChI=1S/C20H36O2/c1-2-3-4-5-6-7-8-9-10-11-12-13-14-15-16-17-18-19-20(21)22/h9-10,12-13H,2-8,11,14-19H2,1H3,(H,21,22)/p-1/b10-9-,13-12-	XUJWOMMOEOHPFP-UTJQPWESSA-M	C20H35O2	CHEBI:78707
M01207_r	M01207	8Z,11Z-Eicosadienoic Acid	r	A	M_fa20_2_8z11z_r	fa20_2_8z11z		Recon3D	CCCCCCCC\C=C/C\C=C/CCCCCCC([O-])=O	InChI=1S/C20H36O2/c1-2-3-4-5-6-7-8-9-10-11-12-13-14-15-16-17-18-19-20(21)22/h9-10,12-13H,2-8,11,14-19H2,1H3,(H,21,22)/p-1/b10-9-,13-12-	XUJWOMMOEOHPFP-UTJQPWESSA-M	C20H35O2	CHEBI:78707
M00010_c	M00010	11Z,14Z,17Z-Eicosatrienoic Acid	c	A	M_fa20_3_11z14z17z_c	fa20_3_11z14z17z		Recon3D	C(CCC([O-])=O)CCCCCC/C=C\C/C=C\C/C=C\CC	InChI=1S/C20H34O2/c1-2-3-4-5-6-7-8-9-10-11-12-13-14-15-16-17-18-19-20(21)22/h3-4,6-7,9-10H,2,5,8,11-19H2,1H3,(H,21,22)/p-1/b4-3-,7-6-,10-9-	AHANXAKGNAKFSK-PDBXOOCHSA-M	C20H33O2	CHEBI:77223
M00010_e	M00010	11Z,14Z,17Z-Eicosatrienoic Acid	e	A	M_fa20_3_11z14z17z_e	fa20_3_11z14z17z		Recon3D	C(CCC([O-])=O)CCCCCC/C=C\C/C=C\C/C=C\CC	InChI=1S/C20H34O2/c1-2-3-4-5-6-7-8-9-10-11-12-13-14-15-16-17-18-19-20(21)22/h3-4,6-7,9-10H,2,5,8,11-19H2,1H3,(H,21,22)/p-1/b4-3-,7-6-,10-9-	AHANXAKGNAKFSK-PDBXOOCHSA-M	C20H33O2	CHEBI:77223
M00010_r	M00010	11Z,14Z,17Z-Eicosatrienoic Acid	r	A	M_fa20_3_11z14z17z_r	fa20_3_11z14z17z		Recon3D	C(CCC([O-])=O)CCCCCC/C=C\C/C=C\C/C=C\CC	InChI=1S/C20H34O2/c1-2-3-4-5-6-7-8-9-10-11-12-13-14-15-16-17-18-19-20(21)22/h3-4,6-7,9-10H,2,5,8,11-19H2,1H3,(H,21,22)/p-1/b4-3-,7-6-,10-9-	AHANXAKGNAKFSK-PDBXOOCHSA-M	C20H33O2	CHEBI:77223
eic21114tr_c	eic21114tr	Trans,Cis,Cis-2,11,14-Eicosatrienoic Acid	c	A	M_fa20_3_2e11z14z_c	fa20_3_2e11z14z		Recon3D	CC\C=C/C\C=C/C\C=C/CCCCCCC\C=C\C([O-])=O	InChI=1S/C20H32O2/c1-2-3-4-5-6-7-8-9-10-11-12-13-14-15-16-17-18-19-20(21)22/h3-4,6-7,9-10,18-19H,2,5,8,11-17H2,1H3,(H,21,22)/p-1/b4-3-,7-6-,10-9-,19-18+	InChIKey=PVZPQDPQCGQOFW-JMGVUDARSA-M	C20H31O2
eic21114tr_e	eic21114tr	Trans,Cis,Cis-2,11,14-Eicosatrienoic Acid	e	A	M_fa20_3_2e11z14z_e	fa20_3_2e11z14z		Recon3D	CC\C=C/C\C=C/C\C=C/CCCCCCC\C=C\C([O-])=O	InChI=1S/C20H32O2/c1-2-3-4-5-6-7-8-9-10-11-12-13-14-15-16-17-18-19-20(21)22/h3-4,6-7,9-10,18-19H,2,5,8,11-17H2,1H3,(H,21,22)/p-1/b4-3-,7-6-,10-9-,19-18+	InChIKey=PVZPQDPQCGQOFW-JMGVUDARSA-M	C20H31O2
M02457_c	M02457	5Z,8Z,11Z-Eicosatrienoic Acid	c	A	M_fa20_3_5z8z11z_c	fa20_3_5z8z11z		Recon3D	CCCCCCCC\C=C/C\C=C/C\C=C/CCCC([O-])=O	InChI=1S/C20H34O2/c1-2-3-4-5-6-7-8-9-10-11-12-13-14-15-16-17-18-19-20(21)22/h9-10,12-13,15-16H,2-8,11,14,17-19H2,1H3,(H,21,22)/p-1/b10-9-,13-12-,16-15-	UNSRRHDPHVZAHH-YOILPLPUSA-M	C20H33O2	CHEBI:78043
M02457_e	M02457	5Z,8Z,11Z-Eicosatrienoic Acid	e	A	M_fa20_3_5z8z11z_e	fa20_3_5z8z11z		Recon3D	CCCCCCCC\C=C/C\C=C/C\C=C/CCCC([O-])=O	InChI=1S/C20H34O2/c1-2-3-4-5-6-7-8-9-10-11-12-13-14-15-16-17-18-19-20(21)22/h9-10,12-13,15-16H,2-8,11,14,17-19H2,1H3,(H,21,22)/p-1/b10-9-,13-12-,16-15-	UNSRRHDPHVZAHH-YOILPLPUSA-M	C20H33O2	CHEBI:78043
M02457_r	M02457	5Z,8Z,11Z-Eicosatrienoic Acid	r	A	M_fa20_3_5z8z11z_r	fa20_3_5z8z11z		Recon3D	CCCCCCCC\C=C/C\C=C/C\C=C/CCCC([O-])=O	InChI=1S/C20H34O2/c1-2-3-4-5-6-7-8-9-10-11-12-13-14-15-16-17-18-19-20(21)22/h9-10,12-13,15-16H,2-8,11,14,17-19H2,1H3,(H,21,22)/p-1/b10-9-,13-12-,16-15-	UNSRRHDPHVZAHH-YOILPLPUSA-M	C20H33O2	CHEBI:78043
dlnlcg_c	dlnlcg	Dihomo-gamma-linolenic acid (n-6)	c	A	M_fa20_3_8z11z14z_c	fa20_3_8z11z14z		iMM1415; Recon3D; iCHOv1; RECON1	CCCCC\C=C/C\C=C/C\C=C/CCCCCCC([O-])=O	InChI=1S/C20H34O2/c1-2-3-4-5-6-7-8-9-10-11-12-13-14-15-16-17-18-19-20(21)22/h6-7,9-10,12-13H,2-5,8,11,14-19H2,1H3,(H,21,22)/p-1/b7-6-,10-9-,13-12-	HOBAELRKJCKHQD-QNEBEIHSSA-M	C20H33O2	CHEBI:71589
CE2516_c	CE2516	(8Z,11Z,14Z)-eicosatrienoic acid	c	A	M_fa20_3_8z11z14z_c	fa20_3_8z11z14z		iCHOv1	CCCCC\C=C/C\C=C/C\C=C/CCCCCCC([O-])=O	InChI=1S/C20H34O2/c1-2-3-4-5-6-7-8-9-10-11-12-13-14-15-16-17-18-19-20(21)22/h6-7,9-10,12-13H,2-5,8,11,14-19H2,1H3,(H,21,22)/p-1/b7-6-,10-9-,13-12-	HOBAELRKJCKHQD-QNEBEIHSSA-M	C20H33O2	CHEBI:71589
dlnlcg_e	dlnlcg	Dihomo-gamma-linolenic acid (n-6)	e	A	M_fa20_3_8z11z14z_e	fa20_3_8z11z14z		iCHOv1; iMM1415; RECON1; Recon3D	CCCCC\C=C/C\C=C/C\C=C/CCCCCCC([O-])=O	InChI=1S/C20H34O2/c1-2-3-4-5-6-7-8-9-10-11-12-13-14-15-16-17-18-19-20(21)22/h6-7,9-10,12-13H,2-5,8,11,14-19H2,1H3,(H,21,22)/p-1/b7-6-,10-9-,13-12-	HOBAELRKJCKHQD-QNEBEIHSSA-M	C20H33O2	CHEBI:71589
dlnlcg_l	dlnlcg	Dihomo-gamma-linolenic acid (n-6)	l	A	M_fa20_3_8z11z14z_l	fa20_3_8z11z14z		Recon3D; iCHOv1	CCCCC\C=C/C\C=C/C\C=C/CCCCCCC([O-])=O	InChI=1S/C20H34O2/c1-2-3-4-5-6-7-8-9-10-11-12-13-14-15-16-17-18-19-20(21)22/h6-7,9-10,12-13H,2-5,8,11,14-19H2,1H3,(H,21,22)/p-1/b7-6-,10-9-,13-12-	HOBAELRKJCKHQD-QNEBEIHSSA-M	C20H33O2	CHEBI:71589
dlnlcg_r	dlnlcg	Dihomo-gamma-linolenic acid (n-6)	r	A	M_fa20_3_8z11z14z_r	fa20_3_8z11z14z		Recon3D; iCHOv1	CCCCC\C=C/C\C=C/C\C=C/CCCCCCC([O-])=O	InChI=1S/C20H34O2/c1-2-3-4-5-6-7-8-9-10-11-12-13-14-15-16-17-18-19-20(21)22/h6-7,9-10,12-13H,2-5,8,11,14-19H2,1H3,(H,21,22)/p-1/b7-6-,10-9-,13-12-	HOBAELRKJCKHQD-QNEBEIHSSA-M	C20H33O2	CHEBI:71589
CE2516_r	CE2516	(8Z,11Z,14Z)-eicosatrienoic acid	r	A	M_fa20_3_8z11z14z_r	fa20_3_8z11z14z		iCHOv1	CCCCC\C=C/C\C=C/C\C=C/CCCCCCC([O-])=O	InChI=1S/C20H34O2/c1-2-3-4-5-6-7-8-9-10-11-12-13-14-15-16-17-18-19-20(21)22/h6-7,9-10,12-13H,2-5,8,11,14-19H2,1H3,(H,21,22)/p-1/b7-6-,10-9-,13-12-	HOBAELRKJCKHQD-QNEBEIHSSA-M	C20H33O2	CHEBI:71589
CE2565_n	CE2565	15(R)-Hydroxy-(5Z,8Z,11Z,13E)-eicosatetraenoate	n	A	M_fa20_4_5z8z11z13e15ohR_n	fa20_4_5z8z11z13e15ohR		iCHOv1	CCCCC[C@@H](O)\C=C\C=C/C\C=C/C\C=C/CCCC([O-])=O	InChI=1S/C20H32O3/c1-2-3-13-16-19(21)17-14-11-9-7-5-4-6-8-10-12-15-18-20(22)23/h4-5,8-11,14,17,19,21H,2-3,6-7,12-13,15-16,18H2,1H3,(H,22,23)/p-1/b5-4-,10-8-,11-9-,17-14+/t19-/m1/s1	InChIKey=JSFATNQSLKRBCI-UDQWCNDOSA-M	C20H31O3
arachd_c	arachd	Arachidonic acid	c	A	M_fa20_4_5z8z11z14z_c	fa20_4_5z8z11z14z		iCHOv1; Recon3D; iAT_PLT_636; iLB1027_lipid; RECON1; iMM1415	CCCCC\C=C/C\C=C/C\C=C/C\C=C/CCCC([O-])=O	InChI=1S/C20H32O2/c1-2-3-4-5-6-7-8-9-10-11-12-13-14-15-16-17-18-19-20(21)22/h6-7,9-10,12-13,15-16H,2-5,8,11,14,17-19H2,1H3,(H,21,22)/p-1/b7-6-,10-9-,13-12-,16-15-	YZXBAPSDXZZRGB-DOFZRALJSA-M	C20H31O2	CHEBI:32395
arachd_e	arachd	Arachidonic acid	e	A	M_fa20_4_5z8z11z14z_e	fa20_4_5z8z11z14z		iAT_PLT_636; iMM1415; RECON1; Recon3D; iCHOv1	CCCCC\C=C/C\C=C/C\C=C/C\C=C/CCCC([O-])=O	InChI=1S/C20H32O2/c1-2-3-4-5-6-7-8-9-10-11-12-13-14-15-16-17-18-19-20(21)22/h6-7,9-10,12-13,15-16H,2-5,8,11,14,17-19H2,1H3,(H,21,22)/p-1/b7-6-,10-9-,13-12-,16-15-	YZXBAPSDXZZRGB-DOFZRALJSA-M	C20H31O2	CHEBI:32395
arachd_l	arachd	Arachidonic acid	l	A	M_fa20_4_5z8z11z14z_l	fa20_4_5z8z11z14z		Recon3D; iCHOv1	CCCCC\C=C/C\C=C/C\C=C/C\C=C/CCCC([O-])=O	InChI=1S/C20H32O2/c1-2-3-4-5-6-7-8-9-10-11-12-13-14-15-16-17-18-19-20(21)22/h6-7,9-10,12-13,15-16H,2-5,8,11,14,17-19H2,1H3,(H,21,22)/p-1/b7-6-,10-9-,13-12-,16-15-	YZXBAPSDXZZRGB-DOFZRALJSA-M	C20H31O2	CHEBI:32395
arachd_n	arachd	Arachidonic acid	n	A	M_fa20_4_5z8z11z14z_n	fa20_4_5z8z11z14z		Recon3D	CCCCC\C=C/C\C=C/C\C=C/C\C=C/CCCC([O-])=O	InChI=1S/C20H32O2/c1-2-3-4-5-6-7-8-9-10-11-12-13-14-15-16-17-18-19-20(21)22/h6-7,9-10,12-13,15-16H,2-5,8,11,14,17-19H2,1H3,(H,21,22)/p-1/b7-6-,10-9-,13-12-,16-15-	YZXBAPSDXZZRGB-DOFZRALJSA-M	C20H31O2	CHEBI:32395
arachd_r	arachd	Arachidonic acid	r	A	M_fa20_4_5z8z11z14z_r	fa20_4_5z8z11z14z		Recon3D; iAT_PLT_636; RECON1; iCHOv1; iMM1415	CCCCC\C=C/C\C=C/C\C=C/C\C=C/CCCC([O-])=O	InChI=1S/C20H32O2/c1-2-3-4-5-6-7-8-9-10-11-12-13-14-15-16-17-18-19-20(21)22/h6-7,9-10,12-13,15-16H,2-5,8,11,14,17-19H2,1H3,(H,21,22)/p-1/b7-6-,10-9-,13-12-,16-15-	YZXBAPSDXZZRGB-DOFZRALJSA-M	C20H31O2	CHEBI:32395
arachd_x	arachd	Arachidonic acid	x	A	M_fa20_4_5z8z11z14z_x	fa20_4_5z8z11z14z		Recon3D; iCHOv1; iLB1027_lipid	CCCCC\C=C/C\C=C/C\C=C/C\C=C/CCCC([O-])=O	InChI=1S/C20H32O2/c1-2-3-4-5-6-7-8-9-10-11-12-13-14-15-16-17-18-19-20(21)22/h6-7,9-10,12-13,15-16H,2-5,8,11,14,17-19H2,1H3,(H,21,22)/p-1/b7-6-,10-9-,13-12-,16-15-	YZXBAPSDXZZRGB-DOFZRALJSA-M	C20H31O2	CHEBI:32395
12harachd_c	12harachd	12 hydroxy arachidonic acid	c	A	M_fa20_4_5z8z11z14z12oh_c	fa20_4_5z8z11z14z12oh		Recon3D; iAT_PLT_636	CCCCC\C=C/C\C(O)=C/C\C=C/C\C=C\CCCC([O-])=O	InChI=1S/C20H32O3/c1-2-3-4-5-10-13-16-19(21)17-14-11-8-6-7-9-12-15-18-20(22)23/h7-11,13,17,21H,2-6,12,14-16,18H2,1H3,(H,22,23)/p-1/b9-7+,11-8-,13-10-,19-17+	InChIKey=HVRRTPWRYUQZPF-RMOYYRCGSA-M	C20H31O3
12harachd_e	12harachd	12 hydroxy arachidonic acid	e	A	M_fa20_4_5z8z11z14z12oh_e	fa20_4_5z8z11z14z12oh		Recon3D	CCCCC\C=C/C\C(O)=C/C\C=C/C\C=C\CCCC([O-])=O	InChI=1S/C20H32O3/c1-2-3-4-5-10-13-16-19(21)17-14-11-8-6-7-9-12-15-18-20(22)23/h7-11,13,17,21H,2-6,12,14-16,18H2,1H3,(H,22,23)/p-1/b9-7+,11-8-,13-10-,19-17+	InChIKey=HVRRTPWRYUQZPF-RMOYYRCGSA-M	C20H31O3
12harachd_r	12harachd	12 hydroxy arachidonic acid	r	A	M_fa20_4_5z8z11z14z12oh_r	fa20_4_5z8z11z14z12oh		Recon3D; iMM1415; RECON1; iCHOv1	CCCCC\C=C/C\C(O)=C/C\C=C/C\C=C\CCCC([O-])=O	InChI=1S/C20H32O3/c1-2-3-4-5-10-13-16-19(21)17-14-11-8-6-7-9-12-15-18-20(22)23/h7-11,13,17,21H,2-6,12,14-16,18H2,1H3,(H,22,23)/p-1/b9-7+,11-8-,13-10-,19-17+	InChIKey=HVRRTPWRYUQZPF-RMOYYRCGSA-M	C20H31O3
18harachd_c	18harachd	18 hydroxy arachidonic acid	c	A	M_fa20_4_5z8z11z14z18oh_c	fa20_4_5z8z11z14z18oh		Recon3D	CC[C@@H](O)CC\C=C/C\C=C/C\C=C/C\C=C/CCCC([O-])=O	InChI=1S/C20H32O3/c1-2-19(21)17-15-13-11-9-7-5-3-4-6-8-10-12-14-16-18-20(22)23/h4-7,10-13,19,21H,2-3,8-9,14-18H2,1H3,(H,22,23)/p-1/b6-4-,7-5-,12-10-,13-11-/t19-/m1/s1	InChIKey=PPCHNRUZQWLEMF-LFFPGIGVSA-M	C20H31O3
18harachd_e	18harachd	18 hydroxy arachidonic acid	e	A	M_fa20_4_5z8z11z14z18oh_e	fa20_4_5z8z11z14z18oh		Recon3D	CC[C@@H](O)CC\C=C/C\C=C/C\C=C/C\C=C/CCCC([O-])=O	InChI=1S/C20H32O3/c1-2-19(21)17-15-13-11-9-7-5-3-4-6-8-10-12-14-16-18-20(22)23/h4-7,10-13,19,21H,2-3,8-9,14-18H2,1H3,(H,22,23)/p-1/b6-4-,7-5-,12-10-,13-11-/t19-/m1/s1	InChIKey=PPCHNRUZQWLEMF-LFFPGIGVSA-M	C20H31O3
18harachd_r	18harachd	18 hydroxy arachidonic acid	r	A	M_fa20_4_5z8z11z14z18oh_r	fa20_4_5z8z11z14z18oh		Recon3D; iMM1415; RECON1; iCHOv1	CC[C@@H](O)CC\C=C/C\C=C/C\C=C/C\C=C/CCCC([O-])=O	InChI=1S/C20H32O3/c1-2-19(21)17-15-13-11-9-7-5-3-4-6-8-10-12-14-16-18-20(22)23/h4-7,10-13,19,21H,2-3,8-9,14-18H2,1H3,(H,22,23)/p-1/b6-4-,7-5-,12-10-,13-11-/t19-/m1/s1	InChIKey=PPCHNRUZQWLEMF-LFFPGIGVSA-M	C20H31O3
wharachd_c	wharachd	W-hydroxyl arachidonic acid	c	A	M_fa20_4_5z8z11z14z20oh_c	fa20_4_5z8z11z14z20oh		Recon3D; iCHOv1	OCCCCC\C=C/C\C=C/C\C=C/C\C=C/CCCC([O-])=O	InChI=1S/C20H32O3/c21-19-17-15-13-11-9-7-5-3-1-2-4-6-8-10-12-14-16-18-20(22)23/h1,3-4,6-7,9-10,12,21H,2,5,8,11,13-19H2,(H,22,23)/p-1/b3-1-,6-4-,9-7-,12-10-	InChIKey=NNDIXBJHNLFJJP-DTLRTWKJSA-M	C20H31O3
wharachd_e	wharachd	W-hydroxyl arachidonic acid	e	A	M_fa20_4_5z8z11z14z20oh_e	fa20_4_5z8z11z14z20oh		Recon3D; iCHOv1	OCCCCC\C=C/C\C=C/C\C=C/C\C=C/CCCC([O-])=O	InChI=1S/C20H32O3/c21-19-17-15-13-11-9-7-5-3-1-2-4-6-8-10-12-14-16-18-20(22)23/h1,3-4,6-7,9-10,12,21H,2,5,8,11,13-19H2,(H,22,23)/p-1/b3-1-,6-4-,9-7-,12-10-	InChIKey=NNDIXBJHNLFJJP-DTLRTWKJSA-M	C20H31O3
wharachd_r	wharachd	W-hydroxyl arachidonic acid	r	A	M_fa20_4_5z8z11z14z20oh_r	fa20_4_5z8z11z14z20oh		Recon3D; iCHOv1; RECON1; iMM1415	OCCCCC\C=C/C\C=C/C\C=C/C\C=C/CCCC([O-])=O	InChI=1S/C20H32O3/c21-19-17-15-13-11-9-7-5-3-1-2-4-6-8-10-12-14-16-18-20(22)23/h1,3-4,6-7,9-10,12,21H,2,5,8,11,13-19H2,(H,22,23)/p-1/b3-1-,6-4-,9-7-,12-10-	InChIKey=NNDIXBJHNLFJJP-DTLRTWKJSA-M	C20H31O3
CE7097_m	CE7097	5-oxo-12(S)-hydroxy-eicosa-6E,8Z,10E,14Z-tetraenoate	m	A	M_fa20_4_6e8z10e14z12ohS5o_m	fa20_4_6e8z10e14z12ohS5o		Recon3D; iCHOv1
CE2084_m	CE2084	5-oxo-(6E,8Z,11Z,14Z)-eicosatetraenoic acid	m	A	M_fa20_4e8z11z14z5o_m	fa20_4e8z11z14z5o		Recon3D; iCHOv1
tmndnc_c	tmndnc	Timnodonic acid C20:5, n-3	c	A	M_fa20_5_5z8z11z14z17z_c	fa20_5_5z8z11z14z17z		iLB1027_lipid; Recon3D; RECON1; iMM1415; iCHOv1	CC\C=C/C\C=C/C\C=C/C\C=C/C\C=C/CCCC([O-])=O	InChI=1S/C20H30O2/c1-2-3-4-5-6-7-8-9-10-11-12-13-14-15-16-17-18-19-20(21)22/h3-4,6-7,9-10,12-13,15-16H,2,5,8,11,14,17-19H2,1H3,(H,21,22)/p-1/b4-3-,7-6-,10-9-,13-12-,16-15-	JAZBEHYOTPTENJ-JLNKQSITSA-M	C20H29O2
tmndnc_e	tmndnc	Timnodonic acid C20:5, n-3	e	A	M_fa20_5_5z8z11z14z17z_e	fa20_5_5z8z11z14z17z		iCHOv1; iMM1415; RECON1; Recon3D	CC\C=C/C\C=C/C\C=C/C\C=C/C\C=C/CCCC([O-])=O	InChI=1S/C20H30O2/c1-2-3-4-5-6-7-8-9-10-11-12-13-14-15-16-17-18-19-20(21)22/h3-4,6-7,9-10,12-13,15-16H,2,5,8,11,14,17-19H2,1H3,(H,21,22)/p-1/b4-3-,7-6-,10-9-,13-12-,16-15-	JAZBEHYOTPTENJ-JLNKQSITSA-M	C20H29O2
tmndnc_h	tmndnc	Timnodonic acid C20:5, n-3	h	A	M_fa20_5_5z8z11z14z17z_h	fa20_5_5z8z11z14z17z		iLB1027_lipid	CC\C=C/C\C=C/C\C=C/C\C=C/C\C=C/CCCC([O-])=O	InChI=1S/C20H30O2/c1-2-3-4-5-6-7-8-9-10-11-12-13-14-15-16-17-18-19-20(21)22/h3-4,6-7,9-10,12-13,15-16H,2,5,8,11,14,17-19H2,1H3,(H,21,22)/p-1/b4-3-,7-6-,10-9-,13-12-,16-15-	JAZBEHYOTPTENJ-JLNKQSITSA-M	C20H29O2
tmndnc_l	tmndnc	Timnodonic acid C20:5, n-3	l	A	M_fa20_5_5z8z11z14z17z_l	fa20_5_5z8z11z14z17z		Recon3D	CC\C=C/C\C=C/C\C=C/C\C=C/C\C=C/CCCC([O-])=O	InChI=1S/C20H30O2/c1-2-3-4-5-6-7-8-9-10-11-12-13-14-15-16-17-18-19-20(21)22/h3-4,6-7,9-10,12-13,15-16H,2,5,8,11,14,17-19H2,1H3,(H,21,22)/p-1/b4-3-,7-6-,10-9-,13-12-,16-15-	JAZBEHYOTPTENJ-JLNKQSITSA-M	C20H29O2
tmndnc_n	tmndnc	Timnodonic acid C20:5, n-3	n	A	M_fa20_5_5z8z11z14z17z_n	fa20_5_5z8z11z14z17z		iCHOv1	CC\C=C/C\C=C/C\C=C/C\C=C/C\C=C/CCCC([O-])=O	InChI=1S/C20H30O2/c1-2-3-4-5-6-7-8-9-10-11-12-13-14-15-16-17-18-19-20(21)22/h3-4,6-7,9-10,12-13,15-16H,2,5,8,11,14,17-19H2,1H3,(H,21,22)/p-1/b4-3-,7-6-,10-9-,13-12-,16-15-	JAZBEHYOTPTENJ-JLNKQSITSA-M	C20H29O2
tmndnc_r	tmndnc	Timnodonic acid C20:5, n-3	r	A	M_fa20_5_5z8z11z14z17z_r	fa20_5_5z8z11z14z17z		Recon3D; iCHOv1	CC\C=C/C\C=C/C\C=C/C\C=C/C\C=C/CCCC([O-])=O	InChI=1S/C20H30O2/c1-2-3-4-5-6-7-8-9-10-11-12-13-14-15-16-17-18-19-20(21)22/h3-4,6-7,9-10,12-13,15-16H,2,5,8,11,14,17-19H2,1H3,(H,21,22)/p-1/b4-3-,7-6-,10-9-,13-12-,16-15-	JAZBEHYOTPTENJ-JLNKQSITSA-M	C20H29O2
tmndnc_x	tmndnc	Timnodonic acid C20:5, n-3	x	A	M_fa20_5_5z8z11z14z17z_x	fa20_5_5z8z11z14z17z		iLB1027_lipid; iCHOv1	CC\C=C/C\C=C/C\C=C/C\C=C/C\C=C/CCCC([O-])=O	InChI=1S/C20H30O2/c1-2-3-4-5-6-7-8-9-10-11-12-13-14-15-16-17-18-19-20(21)22/h3-4,6-7,9-10,12-13,15-16H,2,5,8,11,14,17-19H2,1H3,(H,21,22)/p-1/b4-3-,7-6-,10-9-,13-12-,16-15-	JAZBEHYOTPTENJ-JLNKQSITSA-M	C20H29O2
M02053_c	M02053	Heneicosanoic Acid	c	A	M_fa21_0_c	fa21_0		Recon3D	CCCCCCCCCCCCCCCCCCCCC([O-])=O	InChI=1S/C21H42O2/c1-2-3-4-5-6-7-8-9-10-11-12-13-14-15-16-17-18-19-20-21(22)23/h2-20H2,1H3,(H,22,23)/p-1	CKDDRHZIAZRDBW-UHFFFAOYSA-M	C21H41O2	CHEBI:78797
M02053_e	M02053	Heneicosanoic Acid	e	A	M_fa21_0_e	fa21_0		Recon3D	CCCCCCCCCCCCCCCCCCCCC([O-])=O	InChI=1S/C21H42O2/c1-2-3-4-5-6-7-8-9-10-11-12-13-14-15-16-17-18-19-20-21(22)23/h2-20H2,1H3,(H,22,23)/p-1	CKDDRHZIAZRDBW-UHFFFAOYSA-M	C21H41O2	CHEBI:78797
M02053_r	M02053	Heneicosanoic Acid	r	A	M_fa21_0_r	fa21_0		Recon3D	CCCCCCCCCCCCCCCCCCCCC([O-])=O	InChI=1S/C21H42O2/c1-2-3-4-5-6-7-8-9-10-11-12-13-14-15-16-17-18-19-20-21(22)23/h2-20H2,1H3,(H,22,23)/p-1	CKDDRHZIAZRDBW-UHFFFAOYSA-M	C21H41O2	CHEBI:78797
omhdocosac_c	omhdocosac	W-Hydroxydocosanoicacid	c	A	M_fa22_0_22oh_c	fa22_0_22oh		Recon3D	OCCCCCCCCCCCCCCCCCCCCCC([O-])=O	InChI=1S/C22H44O3/c23-21-19-17-15-13-11-9-7-5-3-1-2-4-6-8-10-12-14-16-18-20-22(24)25/h23H,1-21H2,(H,24,25)/p-1	IBPVZXPSTLXWCG-UHFFFAOYSA-M	C22H43O3	CHEBI:76304
omhdocosac_r	omhdocosac	W-Hydroxydocosanoicacid	r	A	M_fa22_0_22oh_r	fa22_0_22oh		Recon3D	OCCCCCCCCCCCCCCCCCCCCCC([O-])=O	InChI=1S/C22H44O3/c23-21-19-17-15-13-11-9-7-5-3-1-2-4-6-8-10-12-14-16-18-20-22(24)25/h23H,1-21H2,(H,24,25)/p-1	IBPVZXPSTLXWCG-UHFFFAOYSA-M	C22H43O3	CHEBI:76304
docosac_c	docosac	Behenate, Docosanoate	c	A	M_fa22_0_c	fa22_0		Recon3D; iCHOv1	CCCCCCCCCCCCCCCCCCCCCC([O-])=O	InChI=1S/C22H44O2/c1-2-3-4-5-6-7-8-9-10-11-12-13-14-15-16-17-18-19-20-21-22(23)24/h2-21H2,1H3,(H,23,24)/p-1	UKMSUNONTOPOIO-UHFFFAOYSA-M	C22H43O2	CHEBI:23858
behen_c	behen	Docosanoate (C22:0)	c	A	M_fa22_0_c	fa22_0		iLB1027_lipid	CCCCCCCCCCCCCCCCCCCCCC([O-])=O	InChI=1S/C22H44O2/c1-2-3-4-5-6-7-8-9-10-11-12-13-14-15-16-17-18-19-20-21-22(23)24/h2-21H2,1H3,(H,23,24)/p-1	UKMSUNONTOPOIO-UHFFFAOYSA-M	C22H43O2	CHEBI:23858
docosac_e	docosac	Behenate, Docosanoate	e	A	M_fa22_0_e	fa22_0		Recon3D; iCHOv1	CCCCCCCCCCCCCCCCCCCCCC([O-])=O	InChI=1S/C22H44O2/c1-2-3-4-5-6-7-8-9-10-11-12-13-14-15-16-17-18-19-20-21-22(23)24/h2-21H2,1H3,(H,23,24)/p-1	UKMSUNONTOPOIO-UHFFFAOYSA-M	C22H43O2	CHEBI:23858
docosac_r	docosac	Behenate, Docosanoate	r	A	M_fa22_0_r	fa22_0		Recon3D	CCCCCCCCCCCCCCCCCCCCCC([O-])=O	InChI=1S/C22H44O2/c1-2-3-4-5-6-7-8-9-10-11-12-13-14-15-16-17-18-19-20-21-22(23)24/h2-21H2,1H3,(H,23,24)/p-1	UKMSUNONTOPOIO-UHFFFAOYSA-M	C22H43O2	CHEBI:23858
docosac_x	docosac	Behenate, Docosanoate	x	A	M_fa22_0_x	fa22_0		iCHOv1	CCCCCCCCCCCCCCCCCCCCCC([O-])=O	InChI=1S/C22H44O2/c1-2-3-4-5-6-7-8-9-10-11-12-13-14-15-16-17-18-19-20-21-22(23)24/h2-21H2,1H3,(H,23,24)/p-1	UKMSUNONTOPOIO-UHFFFAOYSA-M	C22H43O2	CHEBI:23858
behen_x	behen	Docosanoate (C22:0)	x	A	M_fa22_0_x	fa22_0		iLB1027_lipid	CCCCCCCCCCCCCCCCCCCCCC([O-])=O	InChI=1S/C22H44O2/c1-2-3-4-5-6-7-8-9-10-11-12-13-14-15-16-17-18-19-20-21-22(23)24/h2-21H2,1H3,(H,23,24)/p-1	UKMSUNONTOPOIO-UHFFFAOYSA-M	C22H43O2	CHEBI:23858
M01582_c	M01582	11Z-Docosenoic Acid	c	A	M_fa22_1_11z_c	fa22_1_11z		Recon3D	CCCCCCCCCC\C=C/CCCCCCCCCC([O-])=O	InChI=1S/C22H42O2/c1-2-3-4-5-6-7-8-9-10-11-12-13-14-15-16-17-18-19-20-21-22(23)24/h11-12H,2-10,13-21H2,1H3,(H,23,24)/p-1/b12-11-	KJDZDTDNIULJBE-QXMHVHEDSA-M	C22H41O2	CHEBI:32429
M01582_e	M01582	11Z-Docosenoic Acid	e	A	M_fa22_1_11z_e	fa22_1_11z		Recon3D	CCCCCCCCCC\C=C/CCCCCCCCCC([O-])=O	InChI=1S/C22H42O2/c1-2-3-4-5-6-7-8-9-10-11-12-13-14-15-16-17-18-19-20-21-22(23)24/h11-12H,2-10,13-21H2,1H3,(H,23,24)/p-1/b12-11-	KJDZDTDNIULJBE-QXMHVHEDSA-M	C22H41O2	CHEBI:32429
M01582_r	M01582	11Z-Docosenoic Acid	r	A	M_fa22_1_11z_r	fa22_1_11z		Recon3D	CCCCCCCCCC\C=C/CCCCCCCCCC([O-])=O	InChI=1S/C22H42O2/c1-2-3-4-5-6-7-8-9-10-11-12-13-14-15-16-17-18-19-20-21-22(23)24/h11-12H,2-10,13-21H2,1H3,(H,23,24)/p-1/b12-11-	KJDZDTDNIULJBE-QXMHVHEDSA-M	C22H41O2	CHEBI:32429
doco13ac_c	doco13ac	13Z)-13-docosenoic acid	c	A	M_fa22_1_13z_c	fa22_1_13z		Recon3D; iCHOv1	CCCCCCCC\C=C/CCCCCCCCCCCC([O-])=O	InChI=1S/C22H42O2/c1-2-3-4-5-6-7-8-9-10-11-12-13-14-15-16-17-18-19-20-21-22(23)24/h9-10H,2-8,11-21H2,1H3,(H,23,24)/p-1/b10-9-	DPUOLQHDNGRHBS-KTKRTIGZSA-M	C22H41O2	CHEBI:32393
doco13ac_e	doco13ac	13Z)-13-docosenoic acid	e	A	M_fa22_1_13z_e	fa22_1_13z		Recon3D	CCCCCCCC\C=C/CCCCCCCCCCCC([O-])=O	InChI=1S/C22H42O2/c1-2-3-4-5-6-7-8-9-10-11-12-13-14-15-16-17-18-19-20-21-22(23)24/h9-10H,2-8,11-21H2,1H3,(H,23,24)/p-1/b10-9-	DPUOLQHDNGRHBS-KTKRTIGZSA-M	C22H41O2	CHEBI:32393
doco13ac_r	doco13ac	13Z)-13-docosenoic acid	r	A	M_fa22_1_13z_r	fa22_1_13z		Recon3D	CCCCCCCC\C=C/CCCCCCCCCCCC([O-])=O	InChI=1S/C22H42O2/c1-2-3-4-5-6-7-8-9-10-11-12-13-14-15-16-17-18-19-20-21-22(23)24/h9-10H,2-8,11-21H2,1H3,(H,23,24)/p-1/b10-9-	DPUOLQHDNGRHBS-KTKRTIGZSA-M	C22H41O2	CHEBI:32393
M00021_c	M00021	13Z,16Z-Docosadienoic Acid	c	A	M_fa22_2_13z16z_c	fa22_2_13z16z		Recon3D	CCCCC\C=C/C\C=C/CCCCCCCCCCCC([O-])=O	InChI=1S/C22H40O2/c1-2-3-4-5-6-7-8-9-10-11-12-13-14-15-16-17-18-19-20-21-22(23)24/h6-7,9-10H,2-5,8,11-21H2,1H3,(H,23,24)/p-1/b7-6-,10-9-	HVGRZDASOHMCSK-HZJYTTRNSA-M	C22H39O2	CHEBI:77806
M00021_e	M00021	13Z,16Z-Docosadienoic Acid	e	A	M_fa22_2_13z16z_e	fa22_2_13z16z		Recon3D	CCCCC\C=C/C\C=C/CCCCCCCCCCCC([O-])=O	InChI=1S/C22H40O2/c1-2-3-4-5-6-7-8-9-10-11-12-13-14-15-16-17-18-19-20-21-22(23)24/h6-7,9-10H,2-5,8,11-21H2,1H3,(H,23,24)/p-1/b7-6-,10-9-	HVGRZDASOHMCSK-HZJYTTRNSA-M	C22H39O2	CHEBI:77806
M00021_r	M00021	13Z,16Z-Docosadienoic Acid	r	A	M_fa22_2_13z16z_r	fa22_2_13z16z		Recon3D	CCCCC\C=C/C\C=C/CCCCCCCCCCCC([O-])=O	InChI=1S/C22H40O2/c1-2-3-4-5-6-7-8-9-10-11-12-13-14-15-16-17-18-19-20-21-22(23)24/h6-7,9-10H,2-5,8,11-21H2,1H3,(H,23,24)/p-1/b7-6-,10-9-	HVGRZDASOHMCSK-HZJYTTRNSA-M	C22H39O2	CHEBI:77806
M00265_e	M00265	10Z,13Z,16Z-Docosatriynoic Acid	e	A	M_fa22_3_10z,13z16z_e	fa22_3_10z,13z16z		Recon3D
M00265_c	M00265	10Z,13Z,16Z-Docosatriynoic Acid	c	A	M_fa22_3_10z13z16z_c	fa22_3_10z13z16z		Recon3D
M00341_c	M00341	13Z,16Z,19Z-Docosatrienoic Acid	c	A	M_fa22_3_13z16z19z_c	fa22_3_13z16z19z		Recon3D	CC\C=C/C\C=C/C\C=C/CCCCCCCCCCCC([O-])=O	InChI=1S/C22H38O2/c1-2-3-4-5-6-7-8-9-10-11-12-13-14-15-16-17-18-19-20-21-22(23)24/h3-4,6-7,9-10H,2,5,8,11-21H2,1H3,(H,23,24)/p-1/b4-3-,7-6-,10-9-	WBBQTNCISCKUMU-PDBXOOCHSA-M	C22H37O2
M00341_e	M00341	13Z,16Z,19Z-Docosatrienoic Acid	e	A	M_fa22_3_13z16z19z_e	fa22_3_13z16z19z		Recon3D	CC\C=C/C\C=C/C\C=C/CCCCCCCCCCCC([O-])=O	InChI=1S/C22H38O2/c1-2-3-4-5-6-7-8-9-10-11-12-13-14-15-16-17-18-19-20-21-22(23)24/h3-4,6-7,9-10H,2,5,8,11-21H2,1H3,(H,23,24)/p-1/b4-3-,7-6-,10-9-	WBBQTNCISCKUMU-PDBXOOCHSA-M	C22H37O2
M00341_r	M00341	13Z,16Z,19Z-Docosatrienoic Acid	r	A	M_fa22_3_13z16z19z_r	fa22_3_13z16z19z		Recon3D	CC\C=C/C\C=C/C\C=C/CCCCCCCCCCCC([O-])=O	InChI=1S/C22H38O2/c1-2-3-4-5-6-7-8-9-10-11-12-13-14-15-16-17-18-19-20-21-22(23)24/h3-4,6-7,9-10H,2,5,8,11-21H2,1H3,(H,23,24)/p-1/b4-3-,7-6-,10-9-	WBBQTNCISCKUMU-PDBXOOCHSA-M	C22H37O2
M00260_c	M00260	10Z,13Z,16Z,19Z-Docosatetraenoic Acid	c	A	M_fa22_4_10z13z16z19z_c	fa22_4_10z13z16z19z		Recon3D	CC\C=C/C\C=C/C\C=C/C\C=C/CCCCCCCCC(O)=O	InChI=1S/C22H36O2/c1-2-3-4-5-6-7-8-9-10-11-12-13-14-15-16-17-18-19-20-21-22(23)24/h3-4,6-7,9-10,12-13H,2,5,8,11,14-21H2,1H3,(H,23,24)/b4-3-,7-6-,10-9-,13-12-	InChIKey=IGFLWIHPPADNDL-LTKCOYKYSA-N	C22H35O2
M00260_e	M00260	10Z,13Z,16Z,19Z-Docosatetraenoic Acid	e	A	M_fa22_4_10z13z16z19z_e	fa22_4_10z13z16z19z		Recon3D	CC\C=C/C\C=C/C\C=C/C\C=C/CCCCCCCCC(O)=O	InChI=1S/C22H36O2/c1-2-3-4-5-6-7-8-9-10-11-12-13-14-15-16-17-18-19-20-21-22(23)24/h3-4,6-7,9-10,12-13H,2,5,8,11,14-21H2,1H3,(H,23,24)/b4-3-,7-6-,10-9-,13-12-	InChIKey=IGFLWIHPPADNDL-LTKCOYKYSA-N	C22H35O2
adrn_c	adrn	Adrenic acid	c	A	M_fa22_4_7z10z13z16z_c	fa22_4_7z10z13z16z		iMM1415; iCHOv1; Recon3D; RECON1	C(=C\C/C=C\C/C=C\CCCCCC([O-])=O)\C/C=C\CCCCC	InChI=1S/C22H36O2/c1-2-3-4-5-6-7-8-9-10-11-12-13-14-15-16-17-18-19-20-21-22(23)24/h6-7,9-10,12-13,15-16H,2-5,8,11,14,17-21H2,1H3,(H,23,24)/p-1/b7-6-,10-9-,13-12-,16-15-	TWSWSIQAPQLDBP-DOFZRALJSA-M	C22H35O2
adrn_e	adrn	Adrenic acid	e	A	M_fa22_4_7z10z13z16z_e	fa22_4_7z10z13z16z		iMM1415; RECON1; Recon3D; iCHOv1	C(=C\C/C=C\C/C=C\CCCCCC([O-])=O)\C/C=C\CCCCC	InChI=1S/C22H36O2/c1-2-3-4-5-6-7-8-9-10-11-12-13-14-15-16-17-18-19-20-21-22(23)24/h6-7,9-10,12-13,15-16H,2-5,8,11,14,17-21H2,1H3,(H,23,24)/p-1/b7-6-,10-9-,13-12-,16-15-	TWSWSIQAPQLDBP-DOFZRALJSA-M	C22H35O2
adrn_r	adrn	Adrenic acid	r	A	M_fa22_4_7z10z13z16z_r	fa22_4_7z10z13z16z		Recon3D	C(=C\C/C=C\C/C=C\CCCCCC([O-])=O)\C/C=C\CCCCC	InChI=1S/C22H36O2/c1-2-3-4-5-6-7-8-9-10-11-12-13-14-15-16-17-18-19-20-21-22(23)24/h6-7,9-10,12-13,15-16H,2-5,8,11,14,17-21H2,1H3,(H,23,24)/p-1/b7-6-,10-9-,13-12-,16-15-	TWSWSIQAPQLDBP-DOFZRALJSA-M	C22H35O2
adrn_x	adrn	Adrenic acid	x	A	M_fa22_4_7z10z13z16z_x	fa22_4_7z10z13z16z		RECON1; iCHOv1; iMM1415	C(=C\C/C=C\C/C=C\CCCCCC([O-])=O)\C/C=C\CCCCC	InChI=1S/C22H36O2/c1-2-3-4-5-6-7-8-9-10-11-12-13-14-15-16-17-18-19-20-21-22(23)24/h6-7,9-10,12-13,15-16H,2-5,8,11,14,17-21H2,1H3,(H,23,24)/p-1/b7-6-,10-9-,13-12-,16-15-	TWSWSIQAPQLDBP-DOFZRALJSA-M	C22H35O2
clpnd_c	clpnd	Clupanodonic acid	c	A	M_fa22_5_7z10z13z16z19z_c	fa22_5_7z10z13z16z19z		iCHOv1; Recon3D; RECON1; iMM1415	CC\C=C/C\C=C/C\C=C/C\C=C/C\C=C/CCCCCC([O-])=O	InChI=1S/C22H34O2/c1-2-3-4-5-6-7-8-9-10-11-12-13-14-15-16-17-18-19-20-21-22(23)24/h3-4,6-7,9-10,12-13,15-16H,2,5,8,11,14,17-21H2,1H3,(H,23,24)/p-1/b4-3-,7-6-,10-9-,13-12-,16-15-	YUFFSWGQGVEMMI-JLNKQSITSA-M	C22H33O2	CHEBI:77224
clpnd_e	clpnd	Clupanodonic acid	e	A	M_fa22_5_7z10z13z16z19z_e	fa22_5_7z10z13z16z19z		Recon3D; RECON1; iMM1415; iCHOv1	CC\C=C/C\C=C/C\C=C/C\C=C/C\C=C/CCCCCC([O-])=O	InChI=1S/C22H34O2/c1-2-3-4-5-6-7-8-9-10-11-12-13-14-15-16-17-18-19-20-21-22(23)24/h3-4,6-7,9-10,12-13,15-16H,2,5,8,11,14,17-21H2,1H3,(H,23,24)/p-1/b4-3-,7-6-,10-9-,13-12-,16-15-	YUFFSWGQGVEMMI-JLNKQSITSA-M	C22H33O2	CHEBI:77224
clpnd_r	clpnd	Clupanodonic acid	r	A	M_fa22_5_7z10z13z16z19z_r	fa22_5_7z10z13z16z19z		Recon3D	CC\C=C/C\C=C/C\C=C/C\C=C/C\C=C/CCCCCC([O-])=O	InChI=1S/C22H34O2/c1-2-3-4-5-6-7-8-9-10-11-12-13-14-15-16-17-18-19-20-21-22(23)24/h3-4,6-7,9-10,12-13,15-16H,2,5,8,11,14,17-21H2,1H3,(H,23,24)/p-1/b4-3-,7-6-,10-9-,13-12-,16-15-	YUFFSWGQGVEMMI-JLNKQSITSA-M	C22H33O2	CHEBI:77224
crvnc_c	crvnc	Cervonic acid, C22:6 n-3	c	A	M_fa22_6_4z7z10z13z16z19z_c	fa22_6_4z7z10z13z16z19z		iMM1415; iLB1027_lipid; Recon3D; RECON1; iCHOv1	CC\C=C/C\C=C/C\C=C/C\C=C/C\C=C/C\C=C/CCC([O-])=O	InChI=1S/C22H32O2/c1-2-3-4-5-6-7-8-9-10-11-12-13-14-15-16-17-18-19-20-21-22(23)24/h3-4,6-7,9-10,12-13,15-16,18-19H,2,5,8,11,14,17,20-21H2,1H3,(H,23,24)/p-1/b4-3-,7-6-,10-9-,13-12-,16-15-,19-18-	MBMBGCFOFBJSGT-KUBAVDMBSA-M	C22H31O2	CHEBI:77016
crvnc_e	crvnc	Cervonic acid, C22:6 n-3	e	A	M_fa22_6_4z7z10z13z16z19z_e	fa22_6_4z7z10z13z16z19z		iMM1415; iCHOv1; Recon3D; RECON1	CC\C=C/C\C=C/C\C=C/C\C=C/C\C=C/C\C=C/CCC([O-])=O	InChI=1S/C22H32O2/c1-2-3-4-5-6-7-8-9-10-11-12-13-14-15-16-17-18-19-20-21-22(23)24/h3-4,6-7,9-10,12-13,15-16,18-19H,2,5,8,11,14,17,20-21H2,1H3,(H,23,24)/p-1/b4-3-,7-6-,10-9-,13-12-,16-15-,19-18-	MBMBGCFOFBJSGT-KUBAVDMBSA-M	C22H31O2	CHEBI:77016
crvnc_l	crvnc	Cervonic acid, C22:6 n-3	l	A	M_fa22_6_4z7z10z13z16z19z_l	fa22_6_4z7z10z13z16z19z		Recon3D	CC\C=C/C\C=C/C\C=C/C\C=C/C\C=C/C\C=C/CCC([O-])=O	InChI=1S/C22H32O2/c1-2-3-4-5-6-7-8-9-10-11-12-13-14-15-16-17-18-19-20-21-22(23)24/h3-4,6-7,9-10,12-13,15-16,18-19H,2,5,8,11,14,17,20-21H2,1H3,(H,23,24)/p-1/b4-3-,7-6-,10-9-,13-12-,16-15-,19-18-	MBMBGCFOFBJSGT-KUBAVDMBSA-M	C22H31O2	CHEBI:77016
crvnc_r	crvnc	Cervonic acid, C22:6 n-3	r	A	M_fa22_6_4z7z10z13z16z19z_r	fa22_6_4z7z10z13z16z19z		Recon3D	CC\C=C/C\C=C/C\C=C/C\C=C/C\C=C/C\C=C/CCC([O-])=O	InChI=1S/C22H32O2/c1-2-3-4-5-6-7-8-9-10-11-12-13-14-15-16-17-18-19-20-21-22(23)24/h3-4,6-7,9-10,12-13,15-16,18-19H,2,5,8,11,14,17,20-21H2,1H3,(H,23,24)/p-1/b4-3-,7-6-,10-9-,13-12-,16-15-,19-18-	MBMBGCFOFBJSGT-KUBAVDMBSA-M	C22H31O2	CHEBI:77016
crvnc_x	crvnc	Cervonic acid, C22:6 n-3	x	A	M_fa22_6_4z7z10z13z16z19z_x	fa22_6_4z7z10z13z16z19z		iLB1027_lipid	CC\C=C/C\C=C/C\C=C/C\C=C/C\C=C/C\C=C/CCC([O-])=O	InChI=1S/C22H32O2/c1-2-3-4-5-6-7-8-9-10-11-12-13-14-15-16-17-18-19-20-21-22(23)24/h3-4,6-7,9-10,12-13,15-16,18-19H,2,5,8,11,14,17,20-21H2,1H3,(H,23,24)/p-1/b4-3-,7-6-,10-9-,13-12-,16-15-,19-18-	MBMBGCFOFBJSGT-KUBAVDMBSA-M	C22H31O2	CHEBI:77016
M03045_c	M03045	Tricosanoic Acid	c	A	M_fa23_0_c	fa23_0		Recon3D	CCCCCCCCCCCCCCCCCCCCCCC([O-])=O	InChI=1S/C23H46O2/c1-2-3-4-5-6-7-8-9-10-11-12-13-14-15-16-17-18-19-20-21-22-23(24)25/h2-22H2,1H3,(H,24,25)/p-1	XEZVDURJDFGERA-UHFFFAOYSA-M	C23H45O2	CHEBI:79007
M03045_e	M03045	Tricosanoic Acid	e	A	M_fa23_0_e	fa23_0		Recon3D	CCCCCCCCCCCCCCCCCCCCCCC([O-])=O	InChI=1S/C23H46O2/c1-2-3-4-5-6-7-8-9-10-11-12-13-14-15-16-17-18-19-20-21-22-23(24)25/h2-22H2,1H3,(H,24,25)/p-1	XEZVDURJDFGERA-UHFFFAOYSA-M	C23H45O2	CHEBI:79007
M03045_r	M03045	Tricosanoic Acid	r	A	M_fa23_0_r	fa23_0		Recon3D	CCCCCCCCCCCCCCCCCCCCCCC([O-])=O	InChI=1S/C23H46O2/c1-2-3-4-5-6-7-8-9-10-11-12-13-14-15-16-17-18-19-20-21-22-23(24)25/h2-22H2,1H3,(H,24,25)/p-1	XEZVDURJDFGERA-UHFFFAOYSA-M	C23H45O2	CHEBI:79007
ttc_c	ttc	Tetracosanoate n C240 C24H47O2	c	A	M_fa24_0_c	fa24_0		iMM904; iNJ661; iND750	CCCCCCCCCCCCCCCCCCCCCCCC([O-])=O	InChI=1S/C24H48O2/c1-2-3-4-5-6-7-8-9-10-11-12-13-14-15-16-17-18-19-20-21-22-23-24(25)26/h2-23H2,1H3,(H,25,26)/p-1	QZZGJDVWLFXDLK-UHFFFAOYSA-M	C24H47O2	CHEBI:31014
lgnc_c	lgnc	Lignoceric acid	c	A	M_fa24_0_c	fa24_0		iMM1415; iCHOv1; Recon3D; RECON1; iLB1027_lipid	CCCCCCCCCCCCCCCCCCCCCCCC([O-])=O	InChI=1S/C24H48O2/c1-2-3-4-5-6-7-8-9-10-11-12-13-14-15-16-17-18-19-20-21-22-23-24(25)26/h2-23H2,1H3,(H,25,26)/p-1	QZZGJDVWLFXDLK-UHFFFAOYSA-M	C24H47O2	CHEBI:31014
lgnc_e	lgnc	Lignoceric acid	e	A	M_fa24_0_e	fa24_0		Recon3D; iCHOv1; iMM1415; RECON1	CCCCCCCCCCCCCCCCCCCCCCCC([O-])=O	InChI=1S/C24H48O2/c1-2-3-4-5-6-7-8-9-10-11-12-13-14-15-16-17-18-19-20-21-22-23-24(25)26/h2-23H2,1H3,(H,25,26)/p-1	QZZGJDVWLFXDLK-UHFFFAOYSA-M	C24H47O2	CHEBI:31014
lgnc_m	lgnc	Lignoceric acid	m	A	M_fa24_0_m	fa24_0		iCHOv1	CCCCCCCCCCCCCCCCCCCCCCCC([O-])=O	InChI=1S/C24H48O2/c1-2-3-4-5-6-7-8-9-10-11-12-13-14-15-16-17-18-19-20-21-22-23-24(25)26/h2-23H2,1H3,(H,25,26)/p-1	QZZGJDVWLFXDLK-UHFFFAOYSA-M	C24H47O2	CHEBI:31014
lgnc_r	lgnc	Lignoceric acid	r	A	M_fa24_0_r	fa24_0		Recon3D	CCCCCCCCCCCCCCCCCCCCCCCC([O-])=O	InChI=1S/C24H48O2/c1-2-3-4-5-6-7-8-9-10-11-12-13-14-15-16-17-18-19-20-21-22-23-24(25)26/h2-23H2,1H3,(H,25,26)/p-1	QZZGJDVWLFXDLK-UHFFFAOYSA-M	C24H47O2	CHEBI:31014
ttc_x	ttc	Tetracosanoate n C240 C24H47O2	x	A	M_fa24_0_x	fa24_0		iMM904; iND750	CCCCCCCCCCCCCCCCCCCCCCCC([O-])=O	InChI=1S/C24H48O2/c1-2-3-4-5-6-7-8-9-10-11-12-13-14-15-16-17-18-19-20-21-22-23-24(25)26/h2-23H2,1H3,(H,25,26)/p-1	QZZGJDVWLFXDLK-UHFFFAOYSA-M	C24H47O2	CHEBI:31014
lgnc_x	lgnc	Lignoceric acid	x	A	M_fa24_0_x	fa24_0		iLB1027_lipid; iCHOv1	CCCCCCCCCCCCCCCCCCCCCCCC([O-])=O	InChI=1S/C24H48O2/c1-2-3-4-5-6-7-8-9-10-11-12-13-14-15-16-17-18-19-20-21-22-23-24(25)26/h2-23H2,1H3,(H,25,26)/p-1	QZZGJDVWLFXDLK-UHFFFAOYSA-M	C24H47O2	CHEBI:31014
nrvnc_c	nrvnc	Nervonic acid	c	A	M_fa24_1_15z_c	fa24_1_15z		iMM1415; iCHOv1; Recon3D; RECON1	CCCCCCCC\C=C/CCCCCCCCCCCCCC([O-])=O	InChI=1S/C24H46O2/c1-2-3-4-5-6-7-8-9-10-11-12-13-14-15-16-17-18-19-20-21-22-23-24(25)26/h9-10H,2-8,11-23H2,1H3,(H,25,26)/p-1/b10-9-	GWHCXVQVJPWHRF-KTKRTIGZSA-M	C24H45O2	CHEBI:32392
nrvnc_e	nrvnc	Nervonic acid	e	A	M_fa24_1_15z_e	fa24_1_15z		iMM1415; RECON1; Recon3D; iCHOv1	CCCCCCCC\C=C/CCCCCCCCCCCCCC([O-])=O	InChI=1S/C24H46O2/c1-2-3-4-5-6-7-8-9-10-11-12-13-14-15-16-17-18-19-20-21-22-23-24(25)26/h9-10H,2-8,11-23H2,1H3,(H,25,26)/p-1/b10-9-	GWHCXVQVJPWHRF-KTKRTIGZSA-M	C24H45O2	CHEBI:32392
nrvnc_r	nrvnc	Nervonic acid	r	A	M_fa24_1_15z_r	fa24_1_15z		Recon3D	CCCCCCCC\C=C/CCCCCCCCCCCCCC([O-])=O	InChI=1S/C24H46O2/c1-2-3-4-5-6-7-8-9-10-11-12-13-14-15-16-17-18-19-20-21-22-23-24(25)26/h9-10H,2-8,11-23H2,1H3,(H,25,26)/p-1/b10-9-	GWHCXVQVJPWHRF-KTKRTIGZSA-M	C24H45O2	CHEBI:32392
M00315_c	M00315	12Z,15Z,18Z,21Z-Tetracosatetraenoic Acid	c	A	M_fa24_4_12z15z18z21z_c	fa24_4_12z15z18z21z		Recon3D	CC\C=C/C\C=C/C\C=C/C\C=C/CCCCCCCCCCC([O-])=O	InChI=1S/C24H40O2/c1-2-3-4-5-6-7-8-9-10-11-12-13-14-15-16-17-18-19-20-21-22-23-24(25)26/h3-4,6-7,9-10,12-13H,2,5,8,11,14-23H2,1H3,(H,25,26)/p-1/b4-3-,7-6-,10-9-,13-12-	InChIKey=IWSADGAQVYYXMM-LTKCOYKYSA-M	C24H39O2
M00315_e	M00315	12Z,15Z,18Z,21Z-Tetracosatetraenoic Acid	e	A	M_fa24_4_12z15z18z21z_e	fa24_4_12z15z18z21z		Recon3D	CC\C=C/C\C=C/C\C=C/C\C=C/CCCCCCCCCCC([O-])=O	InChI=1S/C24H40O2/c1-2-3-4-5-6-7-8-9-10-11-12-13-14-15-16-17-18-19-20-21-22-23-24(25)26/h3-4,6-7,9-10,12-13H,2,5,8,11,14-23H2,1H3,(H,25,26)/p-1/b4-3-,7-6-,10-9-,13-12-	InChIKey=IWSADGAQVYYXMM-LTKCOYKYSA-M	C24H39O2
hexc_c	hexc	Hexacosanoate n C260 C26H51O2	c	A	M_fa26_0_c	fa26_0		Recon3D; iCHOv1; iMM1415; RECON1; iMM904; iNJ661; iND750	CCCCCCCCCCCCCCCCCCCCCCCCCC([O-])=O	InChI=1S/C26H52O2/c1-2-3-4-5-6-7-8-9-10-11-12-13-14-15-16-17-18-19-20-21-22-23-24-25-26(27)28/h2-25H2,1H3,(H,27,28)/p-1	XMHIUKTWLZUKEX-UHFFFAOYSA-M	C26H51O2	CHEBI:31013
hexc_e	hexc	Hexacosanoate n C260 C26H51O2	e	A	M_fa26_0_e	fa26_0		iCHOv1; iMM904; RECON1; Recon3D; iMM1415	CCCCCCCCCCCCCCCCCCCCCCCCCC([O-])=O	InChI=1S/C26H52O2/c1-2-3-4-5-6-7-8-9-10-11-12-13-14-15-16-17-18-19-20-21-22-23-24-25-26(27)28/h2-25H2,1H3,(H,27,28)/p-1	XMHIUKTWLZUKEX-UHFFFAOYSA-M	C26H51O2	CHEBI:31013
hexc_r	hexc	Hexacosanoate n C260 C26H51O2	r	A	M_fa26_0_r	fa26_0		Recon3D	CCCCCCCCCCCCCCCCCCCCCCCCCC([O-])=O	InChI=1S/C26H52O2/c1-2-3-4-5-6-7-8-9-10-11-12-13-14-15-16-17-18-19-20-21-22-23-24-25-26(27)28/h2-25H2,1H3,(H,27,28)/p-1	XMHIUKTWLZUKEX-UHFFFAOYSA-M	C26H51O2	CHEBI:31013
hexc_x	hexc	Hexacosanoate n C260 C26H51O2	x	A	M_fa26_0_x	fa26_0		iMM904; iND750	CCCCCCCCCCCCCCCCCCCCCCCCCC([O-])=O	InChI=1S/C26H52O2/c1-2-3-4-5-6-7-8-9-10-11-12-13-14-15-16-17-18-19-20-21-22-23-24-25-26(27)28/h2-25H2,1H3,(H,27,28)/p-1	XMHIUKTWLZUKEX-UHFFFAOYSA-M	C26H51O2	CHEBI:31013
M03153_c	M03153	17Z-Hexacosenoic Acid	c	A	M_fa26_1_17z_c	fa26_1_17z		Recon3D	CCCCCCCC\C=C/CCCCCCCCCCCCCCCC([O-])=O	InChI=1S/C26H50O2/c1-2-3-4-5-6-7-8-9-10-11-12-13-14-15-16-17-18-19-20-21-22-23-24-25-26(27)28/h9-10H,2-8,11-25H2,1H3,(H,27,28)/p-1/b10-9-	RQIDQEBURXNDKG-KTKRTIGZSA-M	C26H49O2	CHEBI:77221
M03153_e	M03153	17Z-Hexacosenoic Acid	e	A	M_fa26_1_17z_e	fa26_1_17z		Recon3D	CCCCCCCC\C=C/CCCCCCCCCCCCCCCC([O-])=O	InChI=1S/C26H50O2/c1-2-3-4-5-6-7-8-9-10-11-12-13-14-15-16-17-18-19-20-21-22-23-24-25-26(27)28/h9-10H,2-8,11-25H2,1H3,(H,27,28)/p-1/b10-9-	RQIDQEBURXNDKG-KTKRTIGZSA-M	C26H49O2	CHEBI:77221
M03153_r	M03153	17Z-Hexacosenoic Acid	r	A	M_fa26_1_17z_r	fa26_1_17z		Recon3D	CCCCCCCC\C=C/CCCCCCCCCCCCCCCC([O-])=O	InChI=1S/C26H50O2/c1-2-3-4-5-6-7-8-9-10-11-12-13-14-15-16-17-18-19-20-21-22-23-24-25-26(27)28/h9-10H,2-8,11-25H2,1H3,(H,27,28)/p-1/b10-9-	RQIDQEBURXNDKG-KTKRTIGZSA-M	C26H49O2	CHEBI:77221
hop_c	hop	2-Hydroxy-3-oxopropanoate	c	A	M_fa3_0_2oh3o_c	fa3_0_2oh3o		iCHOv1	[H]C(=O)C(O)C([O-])=O	InChI=1S/C3H4O4/c4-1-2(5)3(6)7/h1-2,5H,(H,6,7)/p-1	QWBAFPFNGRFSFB-UHFFFAOYSA-M	C3H3O4	CHEBI:57978
3hpp_c	3hpp	3-Hydroxypropanoate	c	A	M_fa3_0_3oh_c	fa3_0_3oh		iSSON_1240; iJO1366; iWFL_1372; iB21_1397; iZ_1308; ic_1306; iUTI89_1310; iE2348C_1286; iMM1415; iSF_1195; iUMN146_1321; iEC042_1314; iUMNK88_1353; iAPECO1_1312; iECOK1_1307; iBWG_1329; iECSF_1327; iS_1188; iECUMN_1333; iSbBS512_1146; iECP_1309; iLF82_1304; iECSE_1348; iNRG857_1313; iEcSMS35_1347; iSFV_1184; iECS88_1305; iEKO11_1354; iECs_1301; iSBO_1134; iEcolC_1368; iG2583_1286; iECW_1372; iSDY…	OCCC([O-])=O	InChI=1S/C3H6O3/c4-2-1-3(5)6/h4H,1-2H2,(H,5,6)/p-1	ALRHLSYJTWAHJZ-UHFFFAOYSA-M	C3H5O3	CHEBI:16510
3hpp_e	3hpp	3-Hydroxypropanoate	e	A	M_fa3_0_3oh_e	fa3_0_3oh		iECDH1ME8569_1439; iECO26_1355; iJO1366; iECH74115_1262; iEcDH1_1363; iECIAI1_1343; ic_1306; iEcE24377_1341; iE2348C_1286; iECED1_1282; iSF_1195; iECO103_1326; iEC042_1314; iECIAI39_1322; iAPECO1_1312; iECNA114_1301; iECABU_c1320; iECO111_1330; iEC55989_1330; iEcHS_1320; iECD_1391; iECDH10B_1368; iBWG_1329; iECP_1309; iECBD_1354; iECOK1_1307; iB21_1397; iECSF_1327; iECB_1328; iEcSMS35_1347; Recon…	OCCC([O-])=O	InChI=1S/C3H6O3/c4-2-1-3(5)6/h4H,1-2H2,(H,5,6)/p-1	ALRHLSYJTWAHJZ-UHFFFAOYSA-M	C3H5O3	CHEBI:16510
3hpp_p	3hpp	3-Hydroxypropanoate	p	A	M_fa3_0_3oh_p	fa3_0_3oh		iEcHS_1320; iB21_1397; iECIAI39_1322; iEcDH1_1363; iECO103_1326; iECB_1328; iECO111_1330; iEC042_1314; iECIAI1_1343; ic_1306; iECNA114_1301; iEC55989_1330; iECO26_1355; iECD_1391; iECH74115_1262; iJO1366; iECs_1301; iECDH1ME8569_1439; iECUMN_1333; iE2348C_1286; iECSF_1327; iECBD_1354; iECSE_1348; iECED1_1282; iEcolC_1368; iSF_1195; iECS88_1305; iEcE24377_1341; iECW_1372; iECDH10B_1368; iECSP_1301…	OCCC([O-])=O	InChI=1S/C3H6O3/c4-2-1-3(5)6/h4H,1-2H2,(H,5,6)/p-1	ALRHLSYJTWAHJZ-UHFFFAOYSA-M	C3H5O3	CHEBI:16510
ppa_c	ppa	Propionate (n-C3:0)	c	A	M_fa3_0_c_c	fa3_0		iECDH10B_1368; iEcSMS35_1347; iECO111_1330; iECW_1372; iECED1_1282; iEcolC_1368; iECDH1ME8569_1439; iECP_1309; iECO103_1326; iECs_1301; iECH74115_1262; iECSP_1301; iECIAI39_1322; iECSF_1327; iEcE24377_1341; iECS88_1305; iECO26_1355; iECOK1_1307; iEcDH1_1363; iECSE_1348; iECIAI1_1343; iECUMN_1333; iECNA114_1301; iB21_1397; iEcHS_1320; iSF_1195; Recon3D; iPC815; iS_1188; ic_1306; iLF82_1304; iE2348…	CCC([O-])=O	InChI=1S/C3H6O2/c1-2-3(4)5/h2H2,1H3,(H,4,5)/p-1	XBDQKXXYIPTUBI-UHFFFAOYSA-M	C3H5O2	CHEBI:17272
ppa_e	ppa	Propionate (n-C3:0)	e	A	M_fa3_0_e_e	fa3_0		Recon3D; iNRG857_1313; iEcDH1_1363; iSDY_1059; iPC815; iSFxv_1172; ic_1306; iSFV_1184; iECDH10B_1368; iG2583_1286; iECD_1391; iLF82_1304; iE2348C_1286; iEKO11_1354; iSF_1195; iS_1188; iJO1366; iSbBS512_1146; iEcE24377_1341; iETEC_1333; iECB_1328; iSBO_1134; iAPECO1_1312; RECON1; iECBD_1354; iY75_1357; iEC55989_1330; iAF1260b; iECDH1ME8569_1439; iML1515; iAF1260; iYO844; iNJ661; iCHOv1; iEC042_131…	CCC([O-])=O	InChI=1S/C3H6O2/c1-2-3(4)5/h2H2,1H3,(H,4,5)/p-1	XBDQKXXYIPTUBI-UHFFFAOYSA-M	C3H5O2	CHEBI:17272
ppa_h	ppa	Propionate (n-C3:0)	h	A	M_fa3_0_h_h	fa3_0		iRC1080	CCC([O-])=O	InChI=1S/C3H6O2/c1-2-3(4)5/h2H2,1H3,(H,4,5)/p-1	XBDQKXXYIPTUBI-UHFFFAOYSA-M	C3H5O2	CHEBI:17272
ppa_m	ppa	Propionate (n-C3:0)	m	A	M_fa3_0_m_m	fa3_0		iMM1415; iRC1080; Recon3D; RECON1; iCHOv1	CCC([O-])=O	InChI=1S/C3H6O2/c1-2-3(4)5/h2H2,1H3,(H,4,5)/p-1	XBDQKXXYIPTUBI-UHFFFAOYSA-M	C3H5O2	CHEBI:17272
ppa_p	ppa	Propionate (n-C3:0)	p	A	M_fa3_0_p_p	fa3_0		iZ_1308; iECUMN_1333; STM_v1_0; iEcSMS35_1347; iSFxv_1172; iECSF_1327; iUMNK88_1353; iEcolC_1368; iAF987; iECO26_1355; iYL1228; iECSP_1301; iWFL_1372; iECOK1_1307; iSSON_1240; iECS88_1305; iUMN146_1321; iECP_1309; iUTI89_1310; iECSE_1348; iECO103_1326; iECs_1301; iECO111_1330; iG2583_1286; iECIAI39_1322; iLF82_1304; iECNA114_1301; iECW_1372; iML1515; iEKO11_1354; iY75_1357; iSFV_1184; iAF1260b; i…	CCC([O-])=O	InChI=1S/C3H6O2/c1-2-3(4)5/h2H2,1H3,(H,4,5)/p-1	XBDQKXXYIPTUBI-UHFFFAOYSA-M	C3H5O2	CHEBI:17272
ppa_x	ppa	Propionate (n-C3:0)	x	A	M_fa3_0x_x	fa3_0		iCHOv1	CCC([O-])=O	InChI=1S/C3H6O2/c1-2-3(4)5/h2H2,1H3,(H,4,5)/p-1	XBDQKXXYIPTUBI-UHFFFAOYSA-M	C3H5O2	CHEBI:17272
2obut_c	2obut	2-Oxobutanoate	c	A	M_fa4_0_2o_c	fa4_0_2o		iETEC_1333; iCHOv1; iSFV_1184; iLB1027_lipid; iSbBS512_1146; iML1515; iG2583_1286; iY75_1357; iSDY_1059; RECON1; iEKO11_1354; iNF517; iS_1188; iLJ478; iLF82_1304; iAF1260b; iNRG857_1313; iYO844; iSFxv_1172; iHN637; iSBO_1134; iAF692; iB21_1397; iJB785; iPC815; Recon3D; ic_1306; iMM1415; iSB619; iYL1228; iJO1366; iJR904; iE2348C_1286; iUMNK88_1353; iSF_1195; iUTI89_1310; iEC042_1314; STM_v1_0; iJN…	CCC(=O)C([O-])=O	InChI=1S/C4H6O3/c1-2-3(5)4(6)7/h2H2,1H3,(H,6,7)/p-1	TYEYBOSBBBHJIV-UHFFFAOYSA-M	C4H5O3	CHEBI:16763
2obut_m	2obut	2-Oxobutanoate	m	A	M_fa4_0_2o_m	fa4_0_2o		Recon3D; iMM904; iLB1027_lipid; iND750; iCHOv1; iRC1080	CCC(=O)C([O-])=O	InChI=1S/C4H6O3/c1-2-3(5)4(6)7/h2H2,1H3,(H,6,7)/p-1	TYEYBOSBBBHJIV-UHFFFAOYSA-M	C4H5O3	CHEBI:16763
3mob_m	3mob	3-Methyl-2-oxobutanoate	m	A	M_fa4_0_2o3me_m	fa4_0_2o3me		Recon3D; iMM904; RECON1; iND750; iLB1027_lipid; iMM1415; iCHOv1; iAT_PLT_636; iRC1080	CC(C)C(=O)C([O-])=O	InChI=1S/C5H8O3/c1-3(2)4(6)5(7)8/h3H,1-2H3,(H,7,8)/p-1	QHKABHOOEWYVLI-UHFFFAOYSA-M	C5H7O3	CHEBI:11851
23dhmb_c	23dhmb	(R)-2,3-Dihydroxy-3-methylbutanoate	c	A	M_fa4_0_2ohR3oh3me_c	fa4_0_2ohR3oh3me		iEcolC_1368; iY75_1357; iECOK1_1307; iHN637; iECSP_1301; iLJ478; iECS88_1305; iML1515; iECO26_1355; iAF1260b; iECP_1309; iRC1080; iECs_1301; iJB785; iEcSMS35_1347; iYO844; iECSF_1327; iAF692; iECSE_1348; iNF517; iECUMN_1333; iECD_1391; iZ_1308; iEcDH1_1363; iUTI89_1310; iECDH10B_1368; iJR904; iECB_1328; iAF987; iECO111_1330; iWFL_1372; iECED1_1282; iSFxv_1172; iECIAI39_1322; iUMNK88_1353; iECIAI1…	CC(C)(O)[C@@H](O)C([O-])=O	InChI=1S/C5H10O4/c1-5(2,9)3(6)4(7)8/h3,6,9H,1-2H3,(H,7,8)/p-1/t3-/m0/s1	JTEYKUFKXGDTEU-VKHMYHEASA-M	C5H9O4	CHEBI:49072
3mba_c	3mba	3 methylbutanoic acid	c	A	M_fa4_0_3me_c	fa4_0_3me		iNF517	CC(C)CC([O-])=O	InChI=1S/C5H10O2/c1-4(2)3-5(6)7/h4H,3H2,1-2H3,(H,6,7)/p-1	InChIKey=GWYFCOCPABKNJV-UHFFFAOYSA-M	C5H9O2
3mba_e	3mba	3 methylbutanoic acid	e	A	M_fa4_0_3me_e	fa4_0_3me		iNF517	CC(C)CC([O-])=O	InChI=1S/C5H10O2/c1-4(2)3-5(6)7/h4H,3H2,1-2H3,(H,6,7)/p-1	InChIKey=GWYFCOCPABKNJV-UHFFFAOYSA-M	C5H9O2
acac_p	acac	Acetoacetate	p	A	M_fa4_0_3o_p	fa4_0_3o		iNRG857_1313; iECD_1391; iEKO11_1354; iB21_1397; iLF82_1304; iAF1260; iSbBS512_1146; iJO1366; iETEC_1333; iPC815; iSDY_1059; ic_1306; iG2583_1286; iEC55989_1330; iS_1188; iECABU_c1320; iSFV_1184; iEcDH1_1363; iSFxv_1172; iECDH1ME8569_1439; iSBO_1134; iEcE24377_1341; iZ_1308; iSF_1195; iWFL_1372; iE2348C_1286; iSSON_1240; iECDH10B_1368; iUMN146_1321; iEC042_1314; STM_v1_0; iAPECO1_1312; iUMNK88_13…	CC(=O)CC([O-])=O	InChI=1S/C4H6O3/c1-3(5)2-4(6)7/h2H2,1H3,(H,6,7)/p-1	WDJHALXBUFZDSR-UHFFFAOYSA-M	C4H5O3	CHEBI:13705
acac_r	acac	Acetoacetate	r	A	M_fa4_0_3o_r	fa4_0_3o		iCHOv1	CC(=O)CC([O-])=O	InChI=1S/C4H6O3/c1-3(5)2-4(6)7/h2H2,1H3,(H,6,7)/p-1	WDJHALXBUFZDSR-UHFFFAOYSA-M	C4H5O3	CHEBI:13705
acac_x	acac	Acetoacetate	x	A	M_fa4_0_3o_x	fa4_0_3o		Recon3D; iCHOv1; iMM1415; RECON1; iRC1080	CC(=O)CC([O-])=O	InChI=1S/C4H6O3/c1-3(5)2-4(6)7/h2H2,1H3,(H,6,7)/p-1	WDJHALXBUFZDSR-UHFFFAOYSA-M	C4H5O3	CHEBI:13705
bhb_m	bhb	(R)-3-Hydroxybutanoate	m	A	M_fa4_0_3ohR_m	fa4_0_3ohR		Recon3D; RECON1; iMM1415; iCHOv1; iRC1080	C[C@@H](O)CC([O-])=O	InChI=1S/C4H8O3/c1-3(5)2-4(6)7/h3,5H,2H2,1H3,(H,6,7)/p-1/t3-/m1/s1	WHBMMWSBFZVSSR-GSVOUGTGSA-M	C4H7O3	CHEBI:10983
bhb_p	bhb	(R)-3-Hydroxybutanoate	p	A	M_fa4_0_3ohR_p	fa4_0_3ohR		iEcE24377_1341; iECIAI1_1343	C[C@@H](O)CC([O-])=O	InChI=1S/C4H8O3/c1-3(5)2-4(6)7/h3,5H,2H2,1H3,(H,6,7)/p-1/t3-/m1/s1	WHBMMWSBFZVSSR-GSVOUGTGSA-M	C4H7O3	CHEBI:10983
but_c	but	Butyrate (n-C4:0)	c	A	M_fa4_0_c	fa4_0		iML1515; iEcolC_1368; iY75_1357; iECSE_1348; RECON1; iECs_1301; iHN637; iECS88_1305; iCHOv1; iECSF_1327; iYO844; iECOK1_1307; iLJ478; iECP_1309; iRC1080; iECUMN_1333; iAF1260b; iEcSMS35_1347; iECBD_1354; iECSP_1301; iECD_1391; iNRG857_1313; iECIAI39_1322; iG2583_1286; iECB_1328; iSbBS512_1146; iECED1_1282; iSDY_1059; iECDH1ME8569_1439; iS_1188; iECO103_1326; iEKO11_1354; iECO111_1330; iSFV_1184; …	CCCC([O-])=O	InChI=1S/C4H8O2/c1-2-3-4(5)6/h2-3H2,1H3,(H,5,6)/p-1	FERIUCNNQQJTOY-UHFFFAOYSA-M	C4H7O2	CHEBI:17968
but_e	but	Butyrate (n-C4:0)	e	A	M_fa4_0_e	fa4_0		Recon3D; iG2583_1286; iJO1366; iETEC_1333; ic_1306; iSDY_1059; iAF1260; iS_1188; iPC815; iSbBS512_1146; iE2348C_1286; iSFxv_1172; iSF_1195; iSBO_1134; iECD_1391; iLF82_1304; iAPECO1_1312; iEKO11_1354; iECB_1328; iNRG857_1313; iEC55989_1330; iSFV_1184; iECABU_c1320; iY75_1357; iEC042_1314; iCHOv1; iECDH1ME8569_1439; iAF1260b; iEcDH1_1363; iML1515; iBWG_1329; RECON1; iECBD_1354; iHN637; iB21_1397; …	CCCC([O-])=O	InChI=1S/C4H8O2/c1-2-3-4(5)6/h2-3H2,1H3,(H,5,6)/p-1	FERIUCNNQQJTOY-UHFFFAOYSA-M	C4H7O2	CHEBI:17968
but_m	but	Butyrate (n-C4:0)	m	A	M_fa4_0_m_m	fa4_0		iCHOv1; Recon3D; RECON1; iMM1415	CCCC([O-])=O	InChI=1S/C4H8O2/c1-2-3-4(5)6/h2-3H2,1H3,(H,5,6)/p-1	FERIUCNNQQJTOY-UHFFFAOYSA-M	C4H7O2	CHEBI:17968
but_p	but	Butyrate (n-C4:0)	p	A	M_fa4_0_p	fa4_0		iECIAI39_1322; iYL1228; iEcHS_1320; iUTI89_1310; iECO111_1330; iWFL_1372; iECO103_1326; iUMN146_1321; iECIAI1_1343; STM_v1_0; iECNA114_1301; iZ_1308; iML1515; iAF987; iAF1260b; iSSON_1240; iY75_1357; iSFxv_1172; iEcolC_1368; iUMNK88_1353; iECs_1301; iB21_1397; iECP_1309; iECABU_c1320; iECS88_1305; iAF1260; iECSF_1327; iPC815; iECSE_1348; iEcDH1_1363; iECO26_1355; ic_1306; iECUMN_1333; iSF_1195; i…	CCCC([O-])=O	InChI=1S/C4H8O2/c1-2-3-4(5)6/h2-3H2,1H3,(H,5,6)/p-1	FERIUCNNQQJTOY-UHFFFAOYSA-M	C4H7O2	CHEBI:17968
2o3mpt_c	2o3mpt	R 2 Oxo 3 methylpentanoate C6H9O3	c	A	M_fa5_0_2o3meR_c	fa5_0_2o3meR		iYO844	CC[C@@H](C)C(=O)C([O-])=O	InChI=1S/C6H10O3/c1-3-4(2)5(7)6(8)9/h4H,3H2,1-2H3,(H,8,9)/p-1/t4-/m1/s1	InChIKey=JVQYSWDUAOAHFM-SCSAIBSYSA-M	C6H9O3
CE5456_c	CE5456	(R)-2-hydroxy-4-methylpentanoate	c	A	M_fa5_0_2ohR4me_c	fa5_0_2ohR4me		iCHOv1	CC(C)C[C@@H](O)C([O-])=O	InChI=1S/C6H12O3/c1-4(2)3-5(7)6(8)9/h4-5,7H,3H2,1-2H3,(H,8,9)/p-1/t5-/m1/s1	LVRFTAZAXQPQHI-RXMQYKEDSA-M	C6H11O3	CHEBI:55535
2m3ovac_m	2m3ovac	2-Methyl-3-Oxo-Valerate	m	A	M_fa5_0_3o2me_m	fa5_0_3o2me		Recon3D	CCC(=O)C(C)C([O-])=O	InChI=1/C6H10O3/c1-3-5(7)4(2)6(8)9/h4H,3H2,1-2H3,(H,8,9)/p-1	InChIKey=QTLYPQZWYOHATR-UHFFFAOYNA-M	C6H9O3
M03134_c	M03134	Valeric Acid	c	A	M_fa5_0_c	fa5_0		Recon3D	CCCCC([O-])=O	InChI=1S/C5H10O2/c1-2-3-4-5(6)7/h2-4H2,1H3,(H,6,7)/p-1	NQPDZGIKBAWPEJ-UHFFFAOYSA-M	C5H9O2	CHEBI:31011
M03134_e	M03134	Valeric Acid	e	A	M_fa5_0_e	fa5_0		Recon3D	CCCCC([O-])=O	InChI=1S/C5H10O2/c1-2-3-4-5(6)7/h2-4H2,1H3,(H,6,7)/p-1	NQPDZGIKBAWPEJ-UHFFFAOYSA-M	C5H9O2	CHEBI:31011
2hxic__L_c	2hxic__L	L 2 hydroxyisocaproate	c	A	M_fa6_0_2ohL_c	fa6_0_2ohL		iNF517	CC(C)C[C@H](O)C([O-])=O	InChI=1S/C6H12O3/c1-4(2)3-5(7)6(8)9/h4-5,7H,3H2,1-2H3,(H,8,9)/p-1/t5-/m0/s1	InChIKey=LVRFTAZAXQPQHI-YFKPBYRVSA-M	C6H11O3
2hxic__L_e	2hxic__L	L 2 hydroxyisocaproate	e	A	M_fa6_0_2ohL_e	fa6_0_2ohL		iNF517	CC(C)C[C@H](O)C([O-])=O	InChI=1S/C6H12O3/c1-4(2)3-5(7)6(8)9/h4-5,7H,3H2,1-2H3,(H,8,9)/p-1/t5-/m0/s1	InChIKey=LVRFTAZAXQPQHI-YFKPBYRVSA-M	C6H11O3
hxa_c	hxa	Hexanoate (n-C6:0)	c	A	M_fa6_0_c	fa6_0		iAF1260b; iETEC_1333; iYO844; iSDY_1059; iML1515; iEKO11_1354; iY75_1357; iSFV_1184; iECBD_1354; iLF82_1304; iEcHS_1320; iECW_1372; iEcE24377_1341; iSbBS512_1146; iECDH10B_1368; iG2583_1286; iEcDH1_1363; iNRG857_1313; iECNA114_1301; iS_1188; iECIAI39_1322; iSBO_1134; iECIAI1_1343; Recon3D; iECDH1ME8569_1439; iEcSMS35_1347; iECH74115_1262; iECs_1301; iECO111_1330; iECUMN_1333; iECD_1391; iECOK1_13…	CCCCCC([O-])=O	InChI=1S/C6H12O2/c1-2-3-4-5-6(7)8/h2-5H2,1H3,(H,7,8)/p-1	FUZZWVXGSFPDMH-UHFFFAOYSA-M	C6H11O2	CHEBI:17120
caproic_c	caproic	Caproic Acid	c	A	M_fa6_0_c	fa6_0		Recon3D	CCCCCC([O-])=O	InChI=1S/C6H12O2/c1-2-3-4-5-6(7)8/h2-5H2,1H3,(H,7,8)/p-1	FUZZWVXGSFPDMH-UHFFFAOYSA-M	C6H11O2	CHEBI:17120
hxa_e	hxa	Hexanoate (n-C6:0)	e	A	M_fa6_0_e	fa6_0		Recon3D; ic_1306; iAF1260b; iPC815; iML1515; iECBD_1354; iY75_1357; iEC55989_1330; iUTI89_1310; iECDH1ME8569_1439; STM_v1_0; iJO1366; iUMNK88_1353; iE2348C_1286; iYL1228; iSF_1195; iUMN146_1321; iECB_1328; iZ_1308; iAF1260; iWFL_1372; iEC042_1314; iSSON_1240; iJN746; iECIAI1_1343; iEcDH1_1363; iEcE24377_1341; iECD_1391; iECO26_1355; iBWG_1329; iECO103_1326; iECABU_c1320; iECO111_1330; iECDH10B_13…	CCCCCC([O-])=O	InChI=1S/C6H12O2/c1-2-3-4-5-6(7)8/h2-5H2,1H3,(H,7,8)/p-1	FUZZWVXGSFPDMH-UHFFFAOYSA-M	C6H11O2	CHEBI:17120
caproic_e	caproic	Caproic Acid	e	A	M_fa6_0_e	fa6_0		Recon3D	CCCCCC([O-])=O	InChI=1S/C6H12O2/c1-2-3-4-5-6(7)8/h2-5H2,1H3,(H,7,8)/p-1	FUZZWVXGSFPDMH-UHFFFAOYSA-M	C6H11O2	CHEBI:17120
hxa_m	hxa	Hexanoate (n-C6:0)	m	A	M_fa6_0_m	fa6_0		Recon3D	CCCCCC([O-])=O	InChI=1S/C6H12O2/c1-2-3-4-5-6(7)8/h2-5H2,1H3,(H,7,8)/p-1	FUZZWVXGSFPDMH-UHFFFAOYSA-M	C6H11O2	CHEBI:17120
hxa_p	hxa	Hexanoate (n-C6:0)	p	A	M_fa6_0_p	fa6_0		iECB_1328; iECP_1309; iB21_1397; iECUMN_1333; iECBD_1354; iECs_1301; iPC815; iECSP_1301; iEC042_1314; iECS88_1305; ic_1306; iECO26_1355; iECABU_c1320; iECSF_1327; iEcHS_1320; iEcolC_1368; iECH74115_1262; iECSE_1348; iECED1_1282; iEcSMS35_1347; iECD_1391; iECOK1_1307; iECDH10B_1368; iWFL_1372; iEcE24377_1341; iUTI89_1310; iECDH1ME8569_1439; iUMN146_1321; iEC55989_1330; iYL1228; iJN746; iSSON_1240;…	CCCCCC([O-])=O	InChI=1S/C6H12O2/c1-2-3-4-5-6(7)8/h2-5H2,1H3,(H,7,8)/p-1	FUZZWVXGSFPDMH-UHFFFAOYSA-M	C6H11O2	CHEBI:17120
hxa_x	hxa	Hexanoate (n-C6:0)	x	A	M_fa6_0_x	fa6_0		Recon3D	CCCCCC([O-])=O	InChI=1S/C6H12O2/c1-2-3-4-5-6(7)8/h2-5H2,1H3,(H,7,8)/p-1	FUZZWVXGSFPDMH-UHFFFAOYSA-M	C6H11O2	CHEBI:17120
7ohp_c	7ohp	7-oxoheptanoic acid	c	A	M_fa7_0_7oh_c	fa7_0_7oh		iAF692	[O-]C(=O)CCCCCC=O	InChI=1S/C7H12O3/c8-6-4-2-1-3-5-7(9)10/h6H,1-5H2,(H,9,10)/p-1	InChIKey=OOFMTFUTWFAVGC-UHFFFAOYSA-M	C7H12O3
hpa_c	hpa	Heptanoate C7H13O2	c	A	M_fa7_0_c	fa7_0		iYO844	CCCCCCC([O-])=O	InChI=1S/C7H14O2/c1-2-3-4-5-6-7(8)9/h2-6H2,1H3,(H,8,9)/p-1	MNWFXJYAOYHMED-UHFFFAOYSA-M	C7H13O2	CHEBI:32362
hpta_c	hpta	Heptanoate	c	A	M_fa7_0_c	fa7_0		iLB1027_lipid	CCCCCCC([O-])=O	InChI=1S/C7H14O2/c1-2-3-4-5-6-7(8)9/h2-6H2,1H3,(H,8,9)/p-1	MNWFXJYAOYHMED-UHFFFAOYSA-M	C7H13O2	CHEBI:32362
M02108_c	M02108	Heptylic Acid	c	A	M_fa7_0_c	fa7_0		Recon3D	CCCCCCC([O-])=O	InChI=1S/C7H14O2/c1-2-3-4-5-6-7(8)9/h2-6H2,1H3,(H,8,9)/p-1	MNWFXJYAOYHMED-UHFFFAOYSA-M	C7H13O2	CHEBI:32362
M02108_e	M02108	Heptylic Acid	e	A	M_fa7_0_e	fa7_0		Recon3D	CCCCCCC([O-])=O	InChI=1S/C7H14O2/c1-2-3-4-5-6-7(8)9/h2-6H2,1H3,(H,8,9)/p-1	MNWFXJYAOYHMED-UHFFFAOYSA-M	C7H13O2	CHEBI:32362
octa_c	octa	Octanoate (n-C8:0)	c	A	M_fa8_0_c	fa8_0		iB21_1397; iECIAI1_1343; iPC815; iECO103_1326; iEC55989_1330; iEcDH1_1363; iMM904; iECO26_1355; ic_1306; iECNA114_1301; iE2348C_1286; iECED1_1282; iSF_1195; iEcHS_1320; iECBD_1354; iECDH10B_1368; iEC042_1314; iEcE24377_1341; iAPECO1_1312; iECH74115_1262; iECABU_c1320; iECO111_1330; iECB_1328; iECD_1391; iAF1260; iECDH1ME8569_1439; iJO1366; iECIAI39_1322; iNJ661; iUTI89_1310; iBWG_1329; iZ_1308; i…	C(CCCCCC)C(=O)[O-]	InChI=1S/C8H16O2/c1-2-3-4-5-6-7-8(9)10/h2-7H2,1H3,(H,9,10)/p-1	WWZKQHOCKIZLMA-UHFFFAOYSA-M	C8H15O2	CHEBI:25646
octa_e	octa	Octanoate (n-C8:0)	e	A	M_fa8_0_e	fa8_0		iEcSMS35_1347; iUMNK88_1353; iECOK1_1307; iUTI89_1310; iEcolC_1368; iWFL_1372; iECSP_1301; iSSON_1240; iECSE_1348; STM_v1_0; iECS88_1305; iZ_1308; iECP_1309; iYL1228; iECUMN_1333; iUMN146_1321; iECs_1301; iMM1415; iECSF_1327; iECBD_1354; iECW_1372; iEC55989_1330; iETEC_1333; iPC815; iG2583_1286; ic_1306; iSDY_1059; iECB_1328; iSbBS512_1146; iECDH1ME8569_1439; iNRG857_1313; iEC042_1314; iSFxv_1172…	C(CCCCCC)C(=O)[O-]	InChI=1S/C8H16O2/c1-2-3-4-5-6-7-8(9)10/h2-7H2,1H3,(H,9,10)/p-1	WWZKQHOCKIZLMA-UHFFFAOYSA-M	C8H15O2	CHEBI:25646
octa_h	octa	Octanoate (n-C8:0)	h	A	M_fa8_0_h	fa8_0		iRC1080	C(CCCCCC)C(=O)[O-]	InChI=1S/C8H16O2/c1-2-3-4-5-6-7-8(9)10/h2-7H2,1H3,(H,9,10)/p-1	WWZKQHOCKIZLMA-UHFFFAOYSA-M	C8H15O2	CHEBI:25646
octa_x	octa	Octanoate (n-C8:0)	x	A	M_fa8_0_x	fa8_0		iCHOv1; iMM904; iND750	C(CCCCCC)C(=O)[O-]	InChI=1S/C8H16O2/c1-2-3-4-5-6-7-8(9)10/h2-7H2,1H3,(H,9,10)/p-1	WWZKQHOCKIZLMA-UHFFFAOYSA-M	C8H15O2	CHEBI:25646
C01601_c	C01601	Nonanoate	c	A	M_fa9_0_c	fa9_0		Recon3D; iCHOv1	CCCCCCCCC([O-])=O	InChI=1S/C9H18O2/c1-2-3-4-5-6-7-8-9(10)11/h2-8H2,1H3,(H,10,11)/p-1	FBUKVWPVBMHYJY-UHFFFAOYSA-M	C9H17O2	CHEBI:32361
C01601_e	C01601	Nonanoate	e	A	M_fa9_0_e	fa9_0		Recon3D	CCCCCCCCC([O-])=O	InChI=1S/C9H18O2/c1-2-3-4-5-6-7-8-9(10)11/h2-8H2,1H3,(H,10,11)/p-1	FBUKVWPVBMHYJY-UHFFFAOYSA-M	C9H17O2	CHEBI:32361
CE2566_c	CE2566	5(S),6(S)-epoxy-15(R)-hydroxyeicosatetraenoate	c	A				iCHOv1
CE2566_r	CE2566	5(S),6(S)-epoxy-15(R)-hydroxyeicosatetraenoate	r	A				iCHOv1
CE2566_x	CE2566	5(S),6(S)-epoxy-15(R)-hydroxyeicosatetraenoate	x	A				iCHOv1
CE2567_n	CE2567	5(S),6(S)-epoxy-15(S)-hydroxy-7E,9E,11Z,13E-eicosatetraenoic acid anion; 5(S),6(S)-epoxy-15(S)-HETE	n	A				iCHOv1
ocdcea_c	ocdcea	Octadecenoate (n-C18:1)	c	B				iECS88_1305; iB21_1397; iEcolC_1368; iMM904; iECW_1372; iPC815; iEcSMS35_1347; ic_1306; iECSE_1348; iE2348C_1286; iECOK1_1307; iEC55989_1330; iECP_1309; iJO1366; iECSP_1301; iSB619; iECSF_1327; iSF_1195; iECs_1301; iECBD_1354; iECUMN_1333; iEC042_1314; iEcDH1_1363; iAPECO1_1312; iECNA114_1301; iAF1260; iECDH1ME8569_1439; iECB_1328; iECD_1391; iECABU_c1320; iECO111_1330; iNJ661; iEcE24377_1341; iB…
ocdcea_e	ocdcea	Octadecenoate (n-C18:1)	e	B				iSbBS512_1146; iEC042_1314; iG2583_1286; iAPECO1_1312; iS_1188; iMM904; iETEC_1333; iPC815; iEKO11_1354; iECDH1ME8569_1439; iSFV_1184; ic_1306; iSBO_1134; iE2348C_1286; iSDY_1059; iEcE24377_1341; iLF82_1304; iSF_1195; iSFxv_1172; iEC55989_1330; iNRG857_1313; iJO1366; iCHOv1; iECD_1391; iAF1260b; iAF1260; iY75_1357; iBWG_1329; iAB_RBC_283; iND750; RECON1; iEcDH1_1363; iML1515; iECB_1328; iAT_PLT_6…
ocdcea_p	ocdcea	Octadecenoate (n-C18:1)	p	B				iECUMN_1333; iECD_1391; iECSP_1301; iE2348C_1286; iECSE_1348; iECABU_c1320; iECOK1_1307; iB21_1397; iECP_1309; iECED1_1282; iECs_1301; iEC042_1314; iECS88_1305; iPC815; iEcSMS35_1347; iECDH10B_1368; iECO26_1355; iECB_1328; iECSF_1327; iECDH1ME8569_1439; iEcolC_1368; iEC55989_1330; iY75_1357; iECH74115_1262; iML1515; ic_1306; iAF1260b; iECIAI1_1343; iECIAI39_1322; iEcE24377_1341; iECNA114_1301; iE…
ocdcea_r	ocdcea	Octadecenoate (n-C18:1)	r	B				Recon3D; iCHOv1
ocdcea_h	ocdcea	Octadecenoate (n-C18:1)	h	B				iLB1027_lipid; iRC1080
ocdcea_l	ocdcea	Octadecenoate (n-C18:1)	l	B				Recon3D; iCHOv1
ocdcea_m	ocdcea	Octadecenoate (n-C18:1)	m	B				iCHOv1
CE2047_c	CE2047	9,10-hydroxyoctadec-12(Z)-enoate	c	B				Recon3D; iCHOv1
CE2047_r	CE2047	9,10-hydroxyoctadec-12(Z)-enoate	r	B				iCHOv1
CE2047_e	CE2047	9,10-hydroxyoctadec-12(Z)-enoate	e	B				Recon3D
fa1_c	fa1	Fatty acid (Iso-C14:0)	c	B				iYO844; iSB619
fa4_c	fa4	Fatty acid (Anteiso-C15:0)	c	B				iYO844; iSB619
fa3_c	fa3	Fatty acid (Iso-C15:0)	c	B				iYO844; iSB619
fa6_c	fa6	Fatty acid (iso-C16:0)	c	B				iYO844; iSB619
fa5_c	fa5	Fatty acid (Iso-C16:1)	c	B				iYO844; iSB619
fa12_c	fa12	Fatty acid (Anteiso-C17:0)	c	B				iSB619; iYO844
fa9_c	fa9	Fatty acid (Iso-C17:1)	c	B				iYO844; iSB619
fa11_c	fa11	Fatty acid (Iso-C17:0)	c	B				iSB619; iYO844
fa19a_c	fa19a	Fatty Acid (Anteiso-C19:0)	c	B				iSB619
CE2049_c	CE2049	12,13-hydroxyoctadec-9(Z)-enoate	c	B				Recon3D; iCHOv1
CE2049_r	CE2049	12,13-hydroxyoctadec-9(Z)-enoate	r	B				iCHOv1
CE2049_e	CE2049	12,13-hydroxyoctadec-9(Z)-enoate	e	B				Recon3D
CE2537_c	CE2537	15-hydroxy-(8Z,11Z,13E)-eicosatrienoate	c	B				Recon3D; iCHOv1
CE2537_e	CE2537	15-hydroxy-(8Z,11Z,13E)-eicosatrienoate	e	B				Recon3D
5ohhexa_c	5ohhexa	5-Hydroxyhexanoic Acid	c	B				Recon3D
5ohhexa_e	5ohhexa	5-Hydroxyhexanoic Acid	e	B				Recon3D
7ohocata_c	7ohocata	7-Hydroxy-Octanoate	c	B				Recon3D
7ohocata_e	7ohocata	7-Hydroxy-Octanoate	e	B				Recon3D
4h2opntn_c	4h2opntn	4-Hydroxy-2-oxopentanoate	c	B				iML1515; iEKO11_1354; iY75_1357; iECW_1372; iAF1260b; iETEC_1333; iECIAI39_1322; iS_1188; iECD_1391; iG2583_1286; iECIAI1_1343; iSBO_1134; iECED1_1282; iSFV_1184; iECNA114_1301; iECO26_1355; iECBD_1354; iECSE_1348; iECB_1328; iEcSMS35_1347; iECO111_1330; iECSF_1327; iEC55989_1330; iEcolC_1368; iEcE24377_1341; iECSP_1301; iECDH10B_1368; iECUMN_1333; iEcDH1_1363; iECs_1301; iECH74115_1262; iAF1260;…
CE6420_c	CE6420	8-peroxy-docosahexaenoate	c	B				iCHOv1
CE6426_c	CE6426	7-peroxy-docosahexaenoate	c	B				iCHOv1
CE6429_c	CE6429	14-peroxy-docosahexaenoate	c	B				iCHOv1
CE6438_c	CE6438	16-peroxy-docosahexaenoate	c	B				iCHOv1
2h3mb_c	2h3mb	2 hydroxy 3 methyl butanoate	c	B				iNF517
2h3mb_e	2h3mb	2 hydroxy 3 methyl butanoate	e	B				iNF517
2h3mp_c	2h3mp	2 hydroxy 3 methyl pentanoate	c	B				iNF517
2h3mp_e	2h3mp	2 hydroxy 3 methyl pentanoate	e	B				iNF517
2h3mv_c	2h3mv	2-Hydroxy-3-Methyl-Valerate	c	B				Recon3D
2h3mv_e	2h3mv	2-Hydroxy-3-Methyl-Valerate	e	B				Recon3D
2hb_c	2hb	2 Hydroxybutyrate C4H7O3	c	B				iCHOv1; iMM904; RECON1; iMM1415; Recon3D
2hb_e	2hb	2 Hydroxybutyrate C4H7O3	e	B				iMM1415; Recon3D; iCHOv1; iMM904; RECON1
2hiv_c	2hiv	2-Hydroxy-Isovalerate	c	B				Recon3D
2hiv_e	2hiv	2-Hydroxy-Isovalerate	e	B				Recon3D
2m3hbu_c	2m3hbu	2-Methyl-3-Hydroxy-Butyrate	c	B				Recon3D
2m3hbu_e	2m3hbu	2-Methyl-3-Hydroxy-Butyrate	e	B				Recon3D
3hivac_m	3hivac	3-Hydroxyisovaleric Acid	m	B				Recon3D
3ohsebac_x	3ohsebac	3-Hydroxy-Sebacic Acid	x	B				Recon3D
3ohsebac_c	3ohsebac	3-Hydroxy-Sebacic Acid	c	B				Recon3D
3ohsebac_e	3ohsebac	3-Hydroxy-Sebacic Acid	e	B				Recon3D
3ohsubac_x	3ohsubac	3-Hydoxy-Suberic Acid	x	B				Recon3D
3ohsubac_c	3ohsubac	3-Hydoxy-Suberic Acid	c	B				Recon3D
3ohsubac_e	3ohsubac	3-Hydoxy-Suberic Acid	e	B				Recon3D
2m3hbu_m	2m3hbu	2-Methyl-3-Hydroxy-Butyrate	m	B				Recon3D
2m3hvac_c	2m3hvac	2-Methyl-3-Hydroxy-Valerate	c	B				Recon3D
2m3hvac_e	2m3hvac	2-Methyl-3-Hydroxy-Valerate	e	B				Recon3D
3h3mglt_c	3h3mglt	3-Hydroxy-3-Methyl-Glutarate	c	B				Recon3D
3h3mglt_e	3h3mglt	3-Hydroxy-3-Methyl-Glutarate	e	B				Recon3D
15HPET_x	15HPET	15-Hydroperoxyeicosatetraenoic acid	x	B				Recon3D
5HPET_m	5HPET	5-Hydroperoxy-6-trans-8,11,14-cis-eicosatetraenoate	m	B				Recon3D
23dhmp_c	23dhmp	(R)-2,3-Dihydroxy-3-methylpentanoate	c	B				iECBD_1354; iSFV_1184; iECIAI39_1322; iNRG857_1313; iECD_1391; iETEC_1333; iEcE24377_1341; iLF82_1304; iECIAI1_1343; iSbBS512_1146; iECDH10B_1368; iSDY_1059; iECDH1ME8569_1439; iSBO_1134; iEcDH1_1363; iG2583_1286; iECB_1328; iEKO11_1354; iECO103_1326; iECW_1372; iECH74115_1262; iS_1188; iEcHS_1320; iECOK1_1307; iEC55989_1330; iECO26_1355; iECNA114_1301; iECSP_1301; iECED1_1282; iECP_1309; iECO111…
12HPET_e	12HPET	12-Hydroperoxyeicosa-5,8,10,14-tetraenoate	e	B				Recon3D; iCHOv1
15HPET_n	15HPET	15-Hydroperoxyeicosatetraenoic acid	n	B				Recon3D; iCHOv1
CE6230_c	CE6230	15-hydroperoxyeicosa-8Z,11Z,13E-trienoate	c	B				Recon3D; iCHOv1
CE6423_c	CE6423	11-peroxy-docosahexaenoate	c	B				iCHOv1
CE6435_c	CE6435	17-peroxy-docosahexaenoate	c	B				iCHOv1
12HPET_r	12HPET	12-Hydroperoxyeicosa-5,8,10,14-tetraenoate	r	B				Recon3D
hpmdtria_c	hpmdtria	Hepta-methyl dotriacontanoic acid (7 methyl branches)	c	B				iNJ661
hmtria_c	hmtria	Hexa-methyl triacontanoic acid (C30:0, plus 6 methyl branches)	c	B				iNJ661
dmbhn_c	dmbhn	Di-methyl behenic acid	c	B				iNJ661
tamlgnc_c	tamlgnc	Tri-methyl lignoceric acid	c	B				iNJ661
marach_c	marach	Methyl arachidic acid	c	B				iNJ661
tmbhn_c	tmbhn	Tri-methyl behenic acid	c	B				iNJ661
dmarach_c	dmarach	Di-methyl arachic acid	c	B				iNJ661
2mba_c	2mba	2 methyl butanoic acid	c	B				iNF517
2mba_e	2mba	2 methyl butanoic acid	e	B				iNF517
2mpa_c	2mpa	2 methylpropanoic acid	c	B				iNF517
2mpa_e	2mpa	2 methylpropanoic acid	e	B				iNF517
adpoh_e	adpoh	2-Hydroxyadipic Acid	e	B				Recon3D
3hivac_c	3hivac	3-Hydroxyisovaleric Acid	c	B				Recon3D
3hivac_e	3hivac	3-Hydroxyisovaleric Acid	e	B				Recon3D
3hmoa_h	3hmoa	3-Hydroxy-3-methyl-2-oxobutanoic acid	h	B				iRC1080
ttdcea_c	ttdcea	Tetradecenoate (n-C14:1)	c	C				iECDH10B_1368; iG2583_1286; iEcHS_1320; iSBO_1134; iEcE24377_1341; iSFxv_1172; iECO111_1330; iLF82_1304; iECDH1ME8569_1439; iNRG857_1313; iECH74115_1262; iSFV_1184; iECNA114_1301; iEKO11_1354; iECIAI39_1322; iETEC_1333; iECO26_1355; iSDY_1059; iECED1_1282; iSbBS512_1146; iECO103_1326; iS_1188; iECIAI1_1343; iY75_1357; iUTI89_1310; iAF1260b; iAF987; iCHOv1; iMM1415; RECON1; iWFL_1372; iML1515; iUM…
ttdcea_e	ttdcea	Tetradecenoate (n-C14:1)	e	C				iECSP_1301; iB21_1397; iECs_1301; iEcE24377_1341; iECOK1_1307; ic_1306; iECS88_1305; iECBD_1354; iECW_1372; iECABU_c1320; iECUMN_1333; iPC815; iEcolC_1368; iAPECO1_1312; iEcSMS35_1347; iE2348C_1286; iECSE_1348; iSF_1195; iECP_1309; iECED1_1282; iECSF_1327; iECB_1328; iSDY_1059; iJO1366; iSBO_1134; iEC042_1314; iNRG857_1313; iECD_1391; iS_1188; iAF1260; iSFV_1184; iECDH1ME8569_1439; iETEC_1333; iB…
ttdcea_p	ttdcea	Tetradecenoate (n-C14:1)	p	C				iAF1260b; iUTI89_1310; iML1515; iWFL_1372; iY75_1357; iAF987; iB21_1397; iUMN146_1321; iECD_1391; iSFxv_1172; iECDH10B_1368; iYL1228; iECH74115_1262; iUMNK88_1353; ic_1306; iZ_1308; iPC815; iSSON_1240; iECED1_1282; STM_v1_0; iEcE24377_1341; iECS88_1305; iECDH1ME8569_1439; iECs_1301; iSF_1195; iECOK1_1307; iECIAI39_1322; iECO26_1355; iECBD_1354; iECSE_1348; iEcDH1_1363; iEcSMS35_1347; iECIAI1_1343…
ttdcea_x	ttdcea	Tetradecenoate (n-C14:1)	x	C				iMM904; iND750
ttdcea_r	ttdcea	Tetradecenoate (n-C14:1)	r	C				Recon3D
hdcea_m	hdcea	Hexadecenoate (n-C16:1)	m	C				Recon3D
fa10_c	fa10	Fatty acid (Anteiso-C17:1)	c	C				iSB619; iYO844
hdcea_c	hdcea	Hexadecenoate (n-C16:1)	c	C				iETEC_1333; iYL1228; iNRG857_1313; iWFL_1372; iSFxv_1172; iZ_1308; iSBO_1134; iMM1415; iLF82_1304; iUMNK88_1353; iS_1188; iAF987; iEKO11_1354; iSSON_1240; iSFV_1184; iJR904; iSDY_1059; iUMN146_1321; iG2583_1286; STM_v1_0; iSbBS512_1146; iUTI89_1310; RECON1; iECS88_1305; iCHOv1; iECP_1309; iRC1080; iECSP_1301; iY75_1357; iECW_1372; iYO844; iEcolC_1368; iAF1260b; iECUMN_1333; iLB1027_lipid; iEcSMS3…
hdcea_e	hdcea	Hexadecenoate (n-C16:1)	e	C				iECH74115_1262; iCHOv1; iECIAI39_1322; RECON1; iECED1_1282; iML1515; iEcHS_1320; iY75_1357; iECO103_1326; iAF1260b; iECNA114_1301; Recon3D; iECO111_1330; iUMN146_1321; iECO26_1355; iSSON_1240; iEcE24377_1341; iYL1228; iECIAI1_1343; iWFL_1372; iG2583_1286; iAF987; iSFV_1184; STM_v1_0; iLF82_1304; iZ_1308; iSbBS512_1146; iUTI89_1310; iETEC_1333; iUMNK88_1353; iS_1188; iMM1415; iNRG857_1313; iECUMN_…
hdcea_p	hdcea	Hexadecenoate (n-C16:1)	p	C				iB21_1397; iECO26_1355; iEcDH1_1363; iECSF_1327; iEcE24377_1341; iEcolC_1368; iPC815; iECUMN_1333; iEC55989_1330; iECSE_1348; iECD_1391; iECs_1301; iEcHS_1320; iECOK1_1307; iSF_1195; iECP_1309; ic_1306; iECS88_1305; iECDH10B_1368; iECSP_1301; iECED1_1282; iEcSMS35_1347; iECDH1ME8569_1439; iSSON_1240; iECH74115_1262; iUTI89_1310; iE2348C_1286; iUMN146_1321; iEC042_1314; iUMNK88_1353; iECBD_1354; i…
hdcea_x	hdcea	Hexadecenoate (n-C16:1)	x	C				iMM904; iND750
hdcea_r	hdcea	Hexadecenoate (n-C16:1)	r	C				Recon3D; iCHOv1
hdcea_h	hdcea	Hexadecenoate (n-C16:1)	h	C				iLB1027_lipid; iRC1080
hdcea_l	hdcea	Hexadecenoate (n-C16:1)	l	C				Recon3D; iCHOv1
ocdcya_c	ocdcya	Octadecadienoate n C182 C18H31O2	c	C				iMM1415; iMM904; RECON1; iND750; iCHOv1
ocdcya_e	ocdcya	Octadecadienoate n C182 C18H31O2	e	C				iMM904; iND750
CE0347_c	CE0347	12-hydroxyeicosatetraenoate	c	C				Recon3D; iCHOv1
CE0347_r	CE0347	12-hydroxyeicosatetraenoate	r	C				Recon3D; iCHOv1
CE7085_c	CE7085	5-HEPE; 5-hydroxyeicosapentaenoate	c	C				Recon3D; iCHOv1
CE7085_x	CE7085	5-HEPE; 5-hydroxyeicosapentaenoate	x	C				iCHOv1
CE6246_c	CE6246	5,12-Dihydroxy-6,8,10,14-Eicosatetraenoic Acid	c	C				Recon3D
eicostet_c	eicostet	Eicosatetranoic acid	c	C				Recon3D; iCHOv1; iMM1415; RECON1
eicostet_e	eicostet	Eicosatetranoic acid	e	C				Recon3D; RECON1; iMM1415; iCHOv1
eicostet_r	eicostet	Eicosatetranoic acid	r	C				Recon3D
CE7085_e	CE7085	5-HEPE; 5-hydroxyeicosapentaenoate	e	C				Recon3D
5eipenc_m	5eipenc	5,8,11,14,17-Eicosapentenoic Acid	m	C				Recon3D
5eipenc_c	5eipenc	5,8,11,14,17-Eicosapentenoic Acid	c	C				Recon3D
5eipenc_e	5eipenc	5,8,11,14,17-Eicosapentenoic Acid	e	C				Recon3D
dcsptn1_c	dcsptn1	Docosa-4,7,10,13,16-pentaenoic acid (n-6)	c	C				RECON1; iMM1415; iCHOv1; Recon3D
dcsptn1_e	dcsptn1	Docosa-4,7,10,13,16-pentaenoic acid (n-6)	e	C				RECON1; Recon3D; iCHOv1; iMM1415
dcsptn1_r	dcsptn1	Docosa-4,7,10,13,16-pentaenoic acid (n-6)	r	C				Recon3D
tettet6_c	tettet6	Tetracosatetraenoic acid n-6	c	C				RECON1; iMM1415; iCHOv1; Recon3D
tettet6_e	tettet6	Tetracosatetraenoic acid n-6	e	C				RECON1; iMM1415; iCHOv1; Recon3D
tettet6_r	tettet6	Tetracosatetraenoic acid n-6	r	C				Recon3D
tetpent3_c	tetpent3	Tetracosapentaenoic acid, n-3	c	C				iCHOv1; iMM1415; RECON1; Recon3D
tetpent3_e	tetpent3	Tetracosapentaenoic acid, n-3	e	C				RECON1; iMM1415; iCHOv1; Recon3D
tetpent3_r	tetpent3	Tetracosapentaenoic acid, n-3	r	C				Recon3D
tetpent6_c	tetpent6	Tetracosapentaenoic acid, n-6	c	C				RECON1; Recon3D; iCHOv1; iMM1415
tetpent6_e	tetpent6	Tetracosapentaenoic acid, n-6	e	C				iCHOv1; Recon3D; RECON1; iMM1415
tetpent6_r	tetpent6	Tetracosapentaenoic acid, n-6	r	C				Recon3D
tethex3_c	tethex3	Tetracosahexaenoic acid, n-3	c	C				RECON1; iMM1415; iCHOv1; Recon3D
tethex3_e	tethex3	Tetracosahexaenoic acid, n-3	e	C				RECON1; Recon3D; iCHOv1; iMM1415
tethex3_r	tethex3	Tetracosahexaenoic acid, n-3	r	C				Recon3D
sf430a_c	sf430a	15,17-seco-F430-17-acid	c	C				iAF692
C04849_m	C04849	(5Z,9E,14Z)-(8xi,11R,12S)-11,12-epoxy-8-hydroxyicosa-5,9,14-trienoate	m					iCHOv1
C04849_n	C04849	(5Z,9E,14Z)-(8xi,11R,12S)-11,12-epoxy-8-hydroxyicosa-5,9,14-trienoate	n					iCHOv1
CE0347_n	CE0347	12-hydroxyeicosatetraenoate	n					iCHOv1
CE7097_c	CE7097	5-oxo-12(S)-hydroxy-eicosa-6E,8Z,10E,14Z-tetraenoate	c					Recon3D; iCHOv1
CE7097_x	CE7097	5-oxo-12(S)-hydroxy-eicosa-6E,8Z,10E,14Z-tetraenoate	x					iCHOv1
prostg1_c	prostg1	(13E)-11alpha-Hydroxy-9,15-dioxoprost-13-enoate	c					iMM1415; RECON1; iCHOv1
ohexa_c	ohexa	2-oxohexanedioic acid	c					iAF692
ohepa_c	ohepa	2-oxoheptanedioic acid	c					iAF692
13oocdcy1829Z11Ea_c	13oocdcy1829Z11Ea	(9Z,11E)-13-Oxooctadeca-9,11-dienoic acid	c					iRC1080
13Shpocdcy1829Z11Ea_c	13Shpocdcy1829Z11Ea	(9Z,11E)-(13S)-13-Hydroperoxyoctadeca-9,11-dienoic acid	c					iRC1080
adpac_c	adpac	Adipic acid; hexane-1,6-dioic acid	c					Recon3D; iCHOv1
adpac_x	adpac	Adipic acid; hexane-1,6-dioic acid	x					Recon3D; iCHOv1
dodecanac_x	dodecanac	Dodecanedioic Acid	x					Recon3D
dodecanac_c	dodecanac	Dodecanedioic Acid	c					Recon3D
adpac_e	adpac	Adipic acid; hexane-1,6-dioic acid	e					Recon3D
dodecanac_e	dodecanac	Dodecanedioic Acid	e					Recon3D
tmlgnc_c	tmlgnc	Tri-methyl lignoceric acid	c					iNJ661
prist_c	prist	Pristanic acid	c					Recon3D; iCHOv1; iMM1415; RECON1
13Shocdcy1829Z11Ea_c	13Shocdcy1829Z11Ea	(9Z,11E)-(13S)-13-Hydroxyoctadeca-9,11-dienoic acid	c					iRC1080
docosdiac_r	docosdiac	Docosanedioicacid	r					Recon3D
docosdiac_c	docosdiac	Docosanedioicacid	c					Recon3D
docosdiac_e	docosdiac	Docosanedioicacid	e					Recon3D
hexdiac_r	hexdiac	Hexadecanediocacid	r					Recon3D
hexdiac_c	hexdiac	Hexadecanediocacid	c					Recon3D
hexdiac_e	hexdiac	Hexadecanediocacid	e					Recon3D

## Sheet: BiGG_CoA
	A = full structural information			464
	B = partial structural information			107
	C = no structural information			129
									pH 7.3
ID	Universal ID	!Name	!Location	Grade on naming	new ID final	new ID universal	new Name	model list	SMILES	InChI	InChIKey	Formula	ChEBI
3odcoa_c	3odcoa	3-Oxodecanoyl-CoA	c	A	M_coa10_0_3o_c	coa10_0_3o		iEcDH1_1363; iSDY_1059; iECABU_c1320; iNRG857_1313; iECIAI1_1343; iSbBS512_1146; iECO26_1355; iS_1188; iECIAI39_1322; iEKO11_1354; iEcE24377_1341; iG2583_1286; iECBD_1354; iETEC_1333; iECH74115_1262; iSFxv_1172; iECO111_1330; iSFV_1184; iECB_1328; iSBO_1134; iECDH10B_1368; iLF82_1304; iECO103_1326; iECSE_1348; iECED1_1282; iECOK1_1307; iECD_1391; iECs_1301; iECDH1ME8569_1439; iECSP_1301; iEcHS_13…	CCCCCCCC(=O)CC(=O)SCCNC(=O)CCNC(=O)[C@H](O)C(C)(C)COP([O-])(=O)OP([O-])(=O)OC[C@H]1O[C@H]([C@H](O)[C@@H]1OP([O-])([O-])=O)n1cnc2c(N)ncnc12	InChI=1S/C31H52N7O18P3S/c1-4-5-6-7-8-9-19(39)14-22(41)60-13-12-33-21(40)10-11-34-29(44)26(43)31(2,3)16-53-59(50,51)56-58(48,49)52-15-20-25(55-57(45,46)47)24(42)30(54-20)38-18-37-23-27(32)35-17-36-28(23)38/h17-18,20,24-26,30,42-43H,4-16H2,1-3H3,(H,33,40)(H,34,44)(H,48,49)(H,50,51)(H2,32,35,36)(H2,45,46,47)/p-4/t20-,24-,25-,26+,30-/m1/s1	AZCVXMAPLHSIKY-HSJNEKGZSA-J	C31H48N7O18P3S	CHEBI:62548
3odcoa_m	3odcoa	3-Oxodecanoyl-CoA	m	A	M_coa10_0_3o_m	coa10_0_3o		iLB1027_lipid; iRC1080; Recon3D	CCCCCCCC(=O)CC(=O)SCCNC(=O)CCNC(=O)[C@H](O)C(C)(C)COP([O-])(=O)OP([O-])(=O)OC[C@H]1O[C@H]([C@H](O)[C@@H]1OP([O-])([O-])=O)n1cnc2c(N)ncnc12	InChI=1S/C31H52N7O18P3S/c1-4-5-6-7-8-9-19(39)14-22(41)60-13-12-33-21(40)10-11-34-29(44)26(43)31(2,3)16-53-59(50,51)56-58(48,49)52-15-20-25(55-57(45,46)47)24(42)30(54-20)38-18-37-23-27(32)35-17-36-28(23)38/h17-18,20,24-26,30,42-43H,4-16H2,1-3H3,(H,33,40)(H,34,44)(H,48,49)(H,50,51)(H2,32,35,36)(H2,45,46,47)/p-4/t20-,24-,25-,26+,30-/m1/s1	AZCVXMAPLHSIKY-HSJNEKGZSA-J	C31H48N7O18P3S	CHEBI:62548
3odcoa_x	3odcoa	3-Oxodecanoyl-CoA	x	A	M_coa10_0_3o_x	coa10_0_3o		iMM904; iMM1415; iND750; RECON1; Recon3D; iRC1080; iLB1027_lipid; iCHOv1	CCCCCCCC(=O)CC(=O)SCCNC(=O)CCNC(=O)[C@H](O)C(C)(C)COP([O-])(=O)OP([O-])(=O)OC[C@H]1O[C@H]([C@H](O)[C@@H]1OP([O-])([O-])=O)n1cnc2c(N)ncnc12	InChI=1S/C31H52N7O18P3S/c1-4-5-6-7-8-9-19(39)14-22(41)60-13-12-33-21(40)10-11-34-29(44)26(43)31(2,3)16-53-59(50,51)56-58(48,49)52-15-20-25(55-57(45,46)47)24(42)30(54-20)38-18-37-23-27(32)35-17-36-28(23)38/h17-18,20,24-26,30,42-43H,4-16H2,1-3H3,(H,33,40)(H,34,44)(H,48,49)(H,50,51)(H2,32,35,36)(H2,45,46,47)/p-4/t20-,24-,25-,26+,30-/m1/s1	AZCVXMAPLHSIKY-HSJNEKGZSA-J	C31H48N7O18P3S	CHEBI:62548
R_3hdcoa_c	R_3hdcoa	(R)-Hydroxydecanoyl-CoA	c	A	M_coa10_0_3ohR_c	coa10_0_3ohR		iJN746	CCCCCCC[C@@H](O)CC(=O)SCCNC(=O)CCNC(=O)[C@H](O)C(C)(C)COP([O-])(=O)OP([O-])(=O)OC[C@H]1O[C@H]([C@H](O)[C@@H]1OP([O-])([O-])=O)n1cnc2c(N)ncnc12	InChI=1S/C31H54N7O18P3S/c1-4-5-6-7-8-9-19(39)14-22(41)60-13-12-33-21(40)10-11-34-29(44)26(43)31(2,3)16-53-59(50,51)56-58(48,49)52-15-20-25(55-57(45,46)47)24(42)30(54-20)38-18-37-23-27(32)35-17-36-28(23)38/h17-20,24-26,30,39,42-43H,4-16H2,1-3H3,(H,33,40)(H,34,44)(H,48,49)(H,50,51)(H2,32,35,36)(H2,45,46,47)/p-4/t19-,20-,24-,25-,26+,30-/m1/s1	HIVSMYZAMUNFKZ-PDQACDDGSA-J	C31H50N7O18P3S	CHEBI:74272
3hdcoa_c	3hdcoa	(S)-3-Hydroxydecanoyl-CoA	c	A	M_coa10_0_3ohS_c	coa10_0_3ohS		iECDH1ME8569_1439; iSDY_1059; iECABU_c1320; iSFV_1184; iECO111_1330; iECW_1372; iEcDH1_1363; iNRG857_1313; iEC55989_1330; iSBO_1134; iECED1_1282; iS_1188; iEcE24377_1341; iLF82_1304; iECH74115_1262; iSbBS512_1146; iECB_1328; iEKO11_1354; iECIAI39_1322; iG2583_1286; iECDH10B_1368; iETEC_1333; iECO103_1326; iB21_1397; iECIAI1_1343; iSB619; iECNA114_1301; ic_1306; iEcHS_1320; iPC815; iECD_1391; iE23…	CCCCCCC[C@H](O)CC(=O)SCCNC(=O)CCNC(=O)[C@H](O)C(C)(C)COP([O-])(=O)OP([O-])(=O)OC[C@H]1O[C@H]([C@H](O)[C@@H]1OP([O-])([O-])=O)n1cnc2c(N)ncnc12	InChI=1S/C31H54N7O18P3S/c1-4-5-6-7-8-9-19(39)14-22(41)60-13-12-33-21(40)10-11-34-29(44)26(43)31(2,3)16-53-59(50,51)56-58(48,49)52-15-20-25(55-57(45,46)47)24(42)30(54-20)38-18-37-23-27(32)35-17-36-28(23)38/h17-20,24-26,30,39,42-43H,4-16H2,1-3H3,(H,33,40)(H,34,44)(H,48,49)(H,50,51)(H2,32,35,36)(H2,45,46,47)/p-4/t19-,20+,24+,25+,26-,30+/m0/s1	HIVSMYZAMUNFKZ-PNPVFPMQSA-J	C31H50N7O18P3S	CHEBI:62616
3hdcoa_m	3hdcoa	(S)-3-Hydroxydecanoyl-CoA	m	A	M_coa10_0_3ohS_m	coa10_0_3ohS		iLB1027_lipid; iCHOv1; Recon3D; iRC1080	CCCCCCC[C@H](O)CC(=O)SCCNC(=O)CCNC(=O)[C@H](O)C(C)(C)COP([O-])(=O)OP([O-])(=O)OC[C@H]1O[C@H]([C@H](O)[C@@H]1OP([O-])([O-])=O)n1cnc2c(N)ncnc12	InChI=1S/C31H54N7O18P3S/c1-4-5-6-7-8-9-19(39)14-22(41)60-13-12-33-21(40)10-11-34-29(44)26(43)31(2,3)16-53-59(50,51)56-58(48,49)52-15-20-25(55-57(45,46)47)24(42)30(54-20)38-18-37-23-27(32)35-17-36-28(23)38/h17-20,24-26,30,39,42-43H,4-16H2,1-3H3,(H,33,40)(H,34,44)(H,48,49)(H,50,51)(H2,32,35,36)(H2,45,46,47)/p-4/t19-,20+,24+,25+,26-,30+/m0/s1	HIVSMYZAMUNFKZ-PNPVFPMQSA-J	C31H50N7O18P3S	CHEBI:62616
3hdcoa_x	3hdcoa	(S)-3-Hydroxydecanoyl-CoA	x	A	M_coa10_0_3ohS_x	coa10_0_3ohS		iRC1080; iMM904; iCHOv1; iND750; Recon3D; iLB1027_lipid	CCCCCCC[C@H](O)CC(=O)SCCNC(=O)CCNC(=O)[C@H](O)C(C)(C)COP([O-])(=O)OP([O-])(=O)OC[C@H]1O[C@H]([C@H](O)[C@@H]1OP([O-])([O-])=O)n1cnc2c(N)ncnc12	InChI=1S/C31H54N7O18P3S/c1-4-5-6-7-8-9-19(39)14-22(41)60-13-12-33-21(40)10-11-34-29(44)26(43)31(2,3)16-53-59(50,51)56-58(48,49)52-15-20-25(55-57(45,46)47)24(42)30(54-20)38-18-37-23-27(32)35-17-36-28(23)38/h17-20,24-26,30,39,42-43H,4-16H2,1-3H3,(H,33,40)(H,34,44)(H,48,49)(H,50,51)(H2,32,35,36)(H2,45,46,47)/p-4/t19-,20+,24+,25+,26-,30+/m0/s1	HIVSMYZAMUNFKZ-PNPVFPMQSA-J	C31H50N7O18P3S	CHEBI:62616
dcacoa_c	dcacoa	Decanoyl-CoA (n-C10:0CoA)	c	A	M_coa10_0_c	coa10_0		iG2583_1286; iECIAI39_1322; iSDY_1059; iECB_1328; iSbBS512_1146; iEcHS_1320; iLF82_1304; iECED1_1282; iSFxv_1172; iECDH10B_1368; iNRG857_1313; iECO103_1326; iSBO_1134; iEcDH1_1363; iSFV_1184; iECO26_1355; iETEC_1333; iECH74115_1262; iEKO11_1354; iECDH1ME8569_1439; iS_1188; iECIAI1_1343; iECSF_1327; iEcE24377_1341; iECW_1372; iECNA114_1301; iEcolC_1368; iECD_1391; iECS88_1305; iECO111_1330; iECOK1…	CCCCCCCCCC(=O)SCCNC(=O)CCNC(=O)[C@H](O)C(C)(C)COP([O-])(=O)OP([O-])(=O)OC[C@H]1O[C@H]([C@H](O)[C@@H]1OP([O-])([O-])=O)n1cnc2c(N)ncnc12	InChI=1S/C31H54N7O17P3S/c1-4-5-6-7-8-9-10-11-22(40)59-15-14-33-21(39)12-13-34-29(43)26(42)31(2,3)17-52-58(49,50)55-57(47,48)51-16-20-25(54-56(44,45)46)24(41)30(53-20)38-19-37-23-27(32)35-18-36-28(23)38/h18-20,24-26,30,41-42H,4-17H2,1-3H3,(H,33,39)(H,34,43)(H,47,48)(H,49,50)(H2,32,35,36)(H2,44,45,46)/p-4/t20-,24-,25-,26+,30-/m1/s1	CNKJPHSEFDPYDB-HSJNEKGZSA-J	C31H50N7O17P3S	CHEBI:61430
dccoa_c	dccoa	Decanoyl CoA C31H50N7O17P3S	c	A	M_coa10_0_c	coa10_0		iYO844	CCCCCCCCCC(=O)SCCNC(=O)CCNC(=O)[C@H](O)C(C)(C)COP([O-])(=O)OP([O-])(=O)OC[C@H]1O[C@H]([C@H](O)[C@@H]1OP([O-])([O-])=O)n1cnc2c(N)ncnc12	InChI=1S/C31H54N7O17P3S/c1-4-5-6-7-8-9-10-11-22(40)59-15-14-33-21(39)12-13-34-29(43)26(42)31(2,3)17-52-58(49,50)55-57(47,48)51-16-20-25(54-56(44,45)46)24(41)30(53-20)38-19-37-23-27(32)35-18-36-28(23)38/h18-20,24-26,30,41-42H,4-17H2,1-3H3,(H,33,39)(H,34,43)(H,47,48)(H,49,50)(H2,32,35,36)(H2,44,45,46)/p-4/t20-,24-,25-,26+,30-/m1/s1	CNKJPHSEFDPYDB-HSJNEKGZSA-J	C31H50N7O17P3S	CHEBI:61430
dcacoa_m	dcacoa	Decanoyl-CoA (n-C10:0CoA)	m	A	M_coa10_0_m	coa10_0		Recon3D; iCHOv1; iLB1027_lipid; iRC1080	CCCCCCCCCC(=O)SCCNC(=O)CCNC(=O)[C@H](O)C(C)(C)COP([O-])(=O)OP([O-])(=O)OC[C@H]1O[C@H]([C@H](O)[C@@H]1OP([O-])([O-])=O)n1cnc2c(N)ncnc12	InChI=1S/C31H54N7O17P3S/c1-4-5-6-7-8-9-10-11-22(40)59-15-14-33-21(39)12-13-34-29(43)26(42)31(2,3)17-52-58(49,50)55-57(47,48)51-16-20-25(54-56(44,45)46)24(41)30(53-20)38-19-37-23-27(32)35-18-36-28(23)38/h18-20,24-26,30,41-42H,4-17H2,1-3H3,(H,33,39)(H,34,43)(H,47,48)(H,49,50)(H2,32,35,36)(H2,44,45,46)/p-4/t20-,24-,25-,26+,30-/m1/s1	CNKJPHSEFDPYDB-HSJNEKGZSA-J	C31H50N7O17P3S	CHEBI:61430
dcacoa_x	dcacoa	Decanoyl-CoA (n-C10:0CoA)	x	A	M_coa10_0_x	coa10_0		Recon3D; iND750; iLB1027_lipid; iMM904; RECON1; iRC1080; iMM1415; iCHOv1	CCCCCCCCCC(=O)SCCNC(=O)CCNC(=O)[C@H](O)C(C)(C)COP([O-])(=O)OP([O-])(=O)OC[C@H]1O[C@H]([C@H](O)[C@@H]1OP([O-])([O-])=O)n1cnc2c(N)ncnc12	InChI=1S/C31H54N7O17P3S/c1-4-5-6-7-8-9-10-11-22(40)59-15-14-33-21(39)12-13-34-29(43)26(42)31(2,3)17-52-58(49,50)55-57(47,48)51-16-20-25(54-56(44,45)46)24(41)30(53-20)38-19-37-23-27(32)35-18-36-28(23)38/h18-20,24-26,30,41-42H,4-17H2,1-3H3,(H,33,39)(H,34,43)(H,47,48)(H,49,50)(H2,32,35,36)(H2,44,45,46)/p-4/t20-,24-,25-,26+,30-/m1/s1	CNKJPHSEFDPYDB-HSJNEKGZSA-J	C31H50N7O17P3S	CHEBI:61430
dc2coa_c	dc2coa	Trans-Dec-2-enoyl-CoA	c	A	M_coa10_1_2e_c	coa10_1_2e		iECB_1328; iNRG857_1313; iECIAI1_1343; iG2583_1286; iECO103_1326; iLF82_1304; iECO26_1355; iEKO11_1354; iEcDH1_1363; iS_1188; iECD_1391; iSbBS512_1146; iECIAI39_1322; iSBO_1134; iEcHS_1320; iSDY_1059; iECBD_1354; iSFxv_1172; iECNA114_1301; iETEC_1333; iECABU_c1320; iSFV_1184; iECDH10B_1368; iB21_1397; iECED1_1282; ic_1306; iECH74115_1262; iPC815; iECO111_1330; iAF1260; iECDH1ME8569_1439; iSB619; …	CCCCCCC\C=C\C(=O)SCCNC(=O)CCNC(=O)[C@H](O)C(C)(C)COP([O-])(=O)OP([O-])(=O)OC[C@H]1O[C@H]([C@H](O)[C@@H]1OP([O-])([O-])=O)n1cnc2c(N)ncnc12	InChI=1S/C31H52N7O17P3S/c1-4-5-6-7-8-9-10-11-22(40)59-15-14-33-21(39)12-13-34-29(43)26(42)31(2,3)17-52-58(49,50)55-57(47,48)51-16-20-25(54-56(44,45)46)24(41)30(53-20)38-19-37-23-27(32)35-18-36-28(23)38/h10-11,18-20,24-26,30,41-42H,4-9,12-17H2,1-3H3,(H,33,39)(H,34,43)(H,47,48)(H,49,50)(H2,32,35,36)(H2,44,45,46)/p-4/b11-10+/t20-,24-,25-,26+,30-/m1/s1	MGNBGCRQQFMNBM-YJHHLLFWSA-J	C31H48N7O17P3S	CHEBI:61406
dc2coa_m	dc2coa	Trans-Dec-2-enoyl-CoA	m	A	M_coa10_1_2e_m	coa10_1_2e		Recon3D; iRC1080; iLB1027_lipid; iCHOv1	CCCCCCC\C=C\C(=O)SCCNC(=O)CCNC(=O)[C@H](O)C(C)(C)COP([O-])(=O)OP([O-])(=O)OC[C@H]1O[C@H]([C@H](O)[C@@H]1OP([O-])([O-])=O)n1cnc2c(N)ncnc12	InChI=1S/C31H52N7O17P3S/c1-4-5-6-7-8-9-10-11-22(40)59-15-14-33-21(39)12-13-34-29(43)26(42)31(2,3)17-52-58(49,50)55-57(47,48)51-16-20-25(54-56(44,45)46)24(41)30(53-20)38-19-37-23-27(32)35-18-36-28(23)38/h10-11,18-20,24-26,30,41-42H,4-9,12-17H2,1-3H3,(H,33,39)(H,34,43)(H,47,48)(H,49,50)(H2,32,35,36)(H2,44,45,46)/p-4/b11-10+/t20-,24-,25-,26+,30-/m1/s1	MGNBGCRQQFMNBM-YJHHLLFWSA-J	C31H48N7O17P3S	CHEBI:61406
dc2coa_x	dc2coa	Trans-Dec-2-enoyl-CoA	x	A	M_coa10_1_2e_x	coa10_1_2e		iCHOv1; iND750; iRC1080; iMM904; Recon3D; iLB1027_lipid	CCCCCCC\C=C\C(=O)SCCNC(=O)CCNC(=O)[C@H](O)C(C)(C)COP([O-])(=O)OP([O-])(=O)OC[C@H]1O[C@H]([C@H](O)[C@@H]1OP([O-])([O-])=O)n1cnc2c(N)ncnc12	InChI=1S/C31H52N7O17P3S/c1-4-5-6-7-8-9-10-11-22(40)59-15-14-33-21(39)12-13-34-29(43)26(42)31(2,3)17-52-58(49,50)55-57(47,48)51-16-20-25(54-56(44,45)46)24(41)30(53-20)38-19-37-23-27(32)35-18-36-28(23)38/h10-11,18-20,24-26,30,41-42H,4-9,12-17H2,1-3H3,(H,33,39)(H,34,43)(H,47,48)(H,49,50)(H2,32,35,36)(H2,44,45,46)/p-4/b11-10+/t20-,24-,25-,26+,30-/m1/s1	MGNBGCRQQFMNBM-YJHHLLFWSA-J	C31H48N7O17P3S	CHEBI:61406
dc3coa_m	dc3coa	(3E)-decenoyl-CoA	m	A	M_coa10_1_3e_m	coa10_1_3e		iLB1027_lipid	CCCCCC\C=C\CC(=O)SCCNC(=O)CCNC(=O)[C@H](O)C(C)(C)COP([O-])(=O)OP([O-])(=O)OC[C@H]1O[C@H]([C@H](O)[C@@H]1OP([O-])([O-])=O)n1cnc2c(N)ncnc12	InChI=1S/C31H52N7O17P3S/c1-4-5-6-7-8-9-10-11-22(40)59-15-14-33-21(39)12-13-34-29(43)26(42)31(2,3)17-52-58(49,50)55-57(47,48)51-16-20-25(54-56(44,45)46)24(41)30(53-20)38-19-37-23-27(32)35-18-36-28(23)38/h9-10,18-20,24-26,30,41-42H,4-8,11-17H2,1-3H3,(H,33,39)(H,34,43)(H,47,48)(H,49,50)(H2,32,35,36)(H2,44,45,46)/p-4/b10-9+/t20-,24-,25-,26+,30-/m1/s1	CQGVNMQHZQJNII-ZJZQAHHTSA-J	C31H48N7O17P3S	CHEBI:84793
dc3coa_x	dc3coa	(3E)-decenoyl-CoA	x	A	M_coa10_1_3e_x	coa10_1_3e		iLB1027_lipid	CCCCCC\C=C\CC(=O)SCCNC(=O)CCNC(=O)[C@H](O)C(C)(C)COP([O-])(=O)OP([O-])(=O)OC[C@H]1O[C@H]([C@H](O)[C@@H]1OP([O-])([O-])=O)n1cnc2c(N)ncnc12	InChI=1S/C31H52N7O17P3S/c1-4-5-6-7-8-9-10-11-22(40)59-15-14-33-21(39)12-13-34-29(43)26(42)31(2,3)17-52-58(49,50)55-57(47,48)51-16-20-25(54-56(44,45)46)24(41)30(53-20)38-19-37-23-27(32)35-18-36-28(23)38/h9-10,18-20,24-26,30,41-42H,4-8,11-17H2,1-3H3,(H,33,39)(H,34,43)(H,47,48)(H,49,50)(H2,32,35,36)(H2,44,45,46)/p-4/b10-9+/t20-,24-,25-,26+,30-/m1/s1	CQGVNMQHZQJNII-ZJZQAHHTSA-J	C31H48N7O17P3S	CHEBI:84793
dd3ecoa_m	dd3ecoa	(3Z)-decenoyl-CoA	m	A	M_coa10_1_3z_m	coa10_1_3z		iLB1027_lipid	CCCCCC\C=C\CC(=O)SCCNC(=O)CCNC(=O)[C@H](O)C(C)(C)COP([O-])(=O)OP([O-])(=O)OC[C@H]1O[C@H]([C@H](O)[C@@H]1OP([O-])([O-])=O)n1cnc2c(N)ncnc12	InChI=1S/C31H52N7O17P3S/c1-4-5-6-7-8-9-10-11-22(40)59-15-14-33-21(39)12-13-34-29(43)26(42)31(2,3)17-52-58(49,50)55-57(47,48)51-16-20-25(54-56(44,45)46)24(41)30(53-20)38-19-37-23-27(32)35-18-36-28(23)38/h9-10,18-20,24-26,30,41-42H,4-8,11-17H2,1-3H3,(H,33,39)(H,34,43)(H,47,48)(H,49,50)(H2,32,35,36)(H2,44,45,46)/p-4/b10-9+/t20-,24-,25-,26+,30-/m1/s1	CQGVNMQHZQJNII-ZJZQAHHTSA-J	C31H48N7O17P3S	CHEBI:84793
tdec4ecoa_m	tdec4ecoa	Trans4Decenoyl Coenzyme A	m	A	M_coa10_1_4e_m	coa10_1_4e		Recon3D	CCCCC\C=C\CCC(=O)SCCNC(=O)CCNC(=O)C(O)C(C)(C)COP([O-])(=O)OP([O-])(=O)OC[C@H]1O[C@H]([C@H](O)[C@@H]1OP([O-])([O-])=O)N1C=NC2=C1N=CN=C2N	InChI=1S/C31H52N7O17P3S/c1-4-5-6-7-8-9-10-11-22(40)59-15-14-33-21(39)12-13-34-29(43)26(42)31(2,3)17-52-58(49,50)55-57(47,48)51-16-20-25(54-56(44,45)46)24(41)30(53-20)38-19-37-23-27(32)35-18-36-28(23)38/h8-9,18-20,24-26,30,41-42H,4-7,10-17H2,1-3H3,(H,33,39)(H,34,43)(H,47,48)(H,49,50)(H2,32,35,36)(H2,44,45,46)/p-4/b9-8+/t20-,24-,25-,26?,30-/m1/s1	InChIKey=QTOYQSMKQWCWOX-DXNNVXGHSA-J	C31H48N7O17P3S
dd4coa_m	dd4coa	(4Z)-decenoyl-CoA	m	A	M_coa10_1_4z_m	coa10_1_4z		iLB1027_lipid	CCCCC\C=C/CCC(=O)SCCNC(=O)CCNC(=O)C(O)C(C)(C)COP([O-])(=O)OP([O-])(=O)OC[C@H]1O[C@H]([C@H](O)[C@@H]1OP([O-])([O-])=O)N1C=NC2=C1N=CN=C2N	InChI=1S/C31H52N7O17P3S/c1-4-5-6-7-8-9-10-11-22(40)59-15-14-33-21(39)12-13-34-29(43)26(42)31(2,3)17-52-58(49,50)55-57(47,48)51-16-20-25(54-56(44,45)46)24(41)30(53-20)38-19-37-23-27(32)35-18-36-28(23)38/h8-9,18-20,24-26,30,41-42H,4-7,10-17H2,1-3H3,(H,33,39)(H,34,43)(H,47,48)(H,49,50)(H2,32,35,36)(H2,44,45,46)/p-4/b9-8-/t20-,24-,25-,26?,30-/m1/s1	InChIKey=QTOYQSMKQWCWOX-RFLZUCIKSA-J	C31H48N7O17P3S
dd4coa_x	dd4coa	(4Z)-decenoyl-CoA	x	A	M_coa10_1_4z_x	coa10_1_4z		iLB1027_lipid	CCCCC\C=C/CCC(=O)SCCNC(=O)CCNC(=O)C(O)C(C)(C)COP([O-])(=O)OP([O-])(=O)OC[C@H]1O[C@H]([C@H](O)[C@@H]1OP([O-])([O-])=O)N1C=NC2=C1N=CN=C2N	InChI=1S/C31H52N7O17P3S/c1-4-5-6-7-8-9-10-11-22(40)59-15-14-33-21(39)12-13-34-29(43)26(42)31(2,3)17-52-58(49,50)55-57(47,48)51-16-20-25(54-56(44,45)46)24(41)30(53-20)38-19-37-23-27(32)35-18-36-28(23)38/h8-9,18-20,24-26,30,41-42H,4-7,10-17H2,1-3H3,(H,33,39)(H,34,43)(H,47,48)(H,49,50)(H2,32,35,36)(H2,44,45,46)/p-4/b9-8-/t20-,24-,25-,26?,30-/m1/s1	InChIKey=QTOYQSMKQWCWOX-RFLZUCIKSA-J	C31H48N7O17P3S
3odc6coa_m	3odc6coa	3-oxo-(6Z)-decenoyl-CoA	m	A	M_coa10_1_6z3o_m	coa10_1_6z3o		iLB1027_lipid	CCC\C=C/CCC(=O)CC(=O)SCCNC(=O)CCNC(=O)C(O)C(C)(C)COP([O-])(=O)OP([O-])(=O)OC[C@H]1O[C@H]([C@H](O)[C@@H]1OP([O-])([O-])=O)N1C=NC2=C1N=CN=C2N	InChI=1S/C31H50N7O18P3S/c1-4-5-6-7-8-9-19(39)14-22(41)60-13-12-33-21(40)10-11-34-29(44)26(43)31(2,3)16-53-59(50,51)56-58(48,49)52-15-20-25(55-57(45,46)47)24(42)30(54-20)38-18-37-23-27(32)35-17-36-28(23)38/h6-7,17-18,20,24-26,30,42-43H,4-5,8-16H2,1-3H3,(H,33,40)(H,34,44)(H,48,49)(H,50,51)(H2,32,35,36)(H2,45,46,47)/p-4/b7-6-/t20-,24-,25-,26?,30-/m1/s1	InChIKey=WCFMZNYXNWLBCB-CXUZAZNESA-J	C31H46N7O18P3S
3odc7coa_m	3odc7coa	3-oxo-(7Z)-decenoyl-CoA	m	A	M_coa10_1_7z3o_m	coa10_1_7z3o		iLB1027_lipid	CC\C=C/CCCC(=O)CC(=O)SCCNC(=O)CCNC(=O)C(O)C(C)(C)COP([O-])(=O)OP([O-])(=O)OC[C@H]1O[C@H]([C@H](O)[C@@H]1OP([O-])([O-])=O)N1C=NC2=C1N=CN=C2N	InChI=1S/C31H50N7O18P3S/c1-4-5-6-7-8-9-19(39)14-22(41)60-13-12-33-21(40)10-11-34-29(44)26(43)31(2,3)16-53-59(50,51)56-58(48,49)52-15-20-25(55-57(45,46)47)24(42)30(54-20)38-18-37-23-27(32)35-17-36-28(23)38/h5-6,17-18,20,24-26,30,42-43H,4,7-16H2,1-3H3,(H,33,40)(H,34,44)(H,48,49)(H,50,51)(H2,32,35,36)(H2,45,46,47)/p-4/b6-5-/t20-,24-,25-,26?,30-/m1/s1	InChIKey=CAOIKCCYWOADLF-VWQSIEDSSA-J	C31H46N7O18P3S
3odc7coa_x	3odc7coa	3-oxo-(7Z)-decenoyl-CoA	x	A	M_coa10_1_7z3o_x	coa10_1_7z3o		iLB1027_lipid	CC\C=C/CCCC(=O)CC(=O)SCCNC(=O)CCNC(=O)C(O)C(C)(C)COP([O-])(=O)OP([O-])(=O)OC[C@H]1O[C@H]([C@H](O)[C@@H]1OP([O-])([O-])=O)N1C=NC2=C1N=CN=C2N	InChI=1S/C31H50N7O18P3S/c1-4-5-6-7-8-9-19(39)14-22(41)60-13-12-33-21(40)10-11-34-29(44)26(43)31(2,3)16-53-59(50,51)56-58(48,49)52-15-20-25(55-57(45,46)47)24(42)30(54-20)38-18-37-23-27(32)35-17-36-28(23)38/h5-6,17-18,20,24-26,30,42-43H,4,7-16H2,1-3H3,(H,33,40)(H,34,44)(H,48,49)(H,50,51)(H2,32,35,36)(H2,45,46,47)/p-4/b6-5-/t20-,24-,25-,26?,30-/m1/s1	InChIKey=CAOIKCCYWOADLF-VWQSIEDSSA-J	C31H46N7O18P3S
c4dde2coa_m	c4dde2coa	(2E,4Z)-decadienoyl-CoA	m	A	M_coa10_2_2e4z_m	coa10_2_2e4z		iLB1027_lipid	[C@@H]1(N2C3=C(C(=NC=N3)N)N=C2)O[C@H](COP(OP(OCC([C@H](C(NCCC(NCCSC(=O)/C=C/C=C\CCCCC)=O)=O)O)(C)C)(=O)[O-])(=O)[O-])[C@H]([C@H]1O)OP([O-])([O-])=O	InChI=1S/C31H50N7O17P3S/c1-4-5-6-7-8-9-10-11-22(40)59-15-14-33-21(39)12-13-34-29(43)26(42)31(2,3)17-52-58(49,50)55-57(47,48)51-16-20-25(54-56(44,45)46)24(41)30(53-20)38-19-37-23-27(32)35-18-36-28(23)38/h8-11,18-20,24-26,30,41-42H,4-7,12-17H2,1-3H3,(H,33,39)(H,34,43)(H,47,48)(H,49,50)(H2,32,35,36)(H2,44,45,46)/p-4/b9-8-,11-10+/t20-,24-,25-,26+,30-/m1/s1	FASAKYLWSRDQOH-IMVFQKDNSA-J	C31H46N7O17P3S	CHEBI:137593
c4dde2coa_x	c4dde2coa	(2E,4Z)-decadienoyl-CoA	x	A	M_coa10_2_2e4z_x	coa10_2_2e4z		iLB1027_lipid	[C@@H]1(N2C3=C(C(=NC=N3)N)N=C2)O[C@H](COP(OP(OCC([C@H](C(NCCC(NCCSC(=O)/C=C/C=C\CCCCC)=O)=O)O)(C)C)(=O)[O-])(=O)[O-])[C@H]([C@H]1O)OP([O-])([O-])=O	InChI=1S/C31H50N7O17P3S/c1-4-5-6-7-8-9-10-11-22(40)59-15-14-33-21(39)12-13-34-29(43)26(42)31(2,3)17-52-58(49,50)55-57(47,48)51-16-20-25(54-56(44,45)46)24(41)30(53-20)38-19-37-23-27(32)35-18-36-28(23)38/h8-11,18-20,24-26,30,41-42H,4-7,12-17H2,1-3H3,(H,33,39)(H,34,43)(H,47,48)(H,49,50)(H2,32,35,36)(H2,44,45,46)/p-4/b9-8-,11-10+/t20-,24-,25-,26+,30-/m1/s1	FASAKYLWSRDQOH-IMVFQKDNSA-J	C31H46N7O17P3S	CHEBI:137593
dc26coa_m	dc26coa	(2E,6Z)-decadienoyl-CoA	m	A	M_coa10_2_2e6z_m	coa10_2_2e6z		iLB1027_lipid	CCC\C=C/CC\C=C\C(=O)SCCNC(=O)CCNC(=O)C(O)C(C)(C)COP([O-])(=O)OP([O-])(=O)OC[C@H]1O[C@H]([C@H](O)[C@@H]1OP([O-])([O-])=O)N1C=NC2=C1N=CN=C2N	InChI=1S/C31H50N7O17P3S/c1-4-5-6-7-8-9-10-11-22(40)59-15-14-33-21(39)12-13-34-29(43)26(42)31(2,3)17-52-58(49,50)55-57(47,48)51-16-20-25(54-56(44,45)46)24(41)30(53-20)38-19-37-23-27(32)35-18-36-28(23)38/h6-7,10-11,18-20,24-26,30,41-42H,4-5,8-9,12-17H2,1-3H3,(H,33,39)(H,34,43)(H,47,48)(H,49,50)(H2,32,35,36)(H2,44,45,46)/p-4/b7-6-,11-10+/t20-,24-,25-,26?,30-/m1/s1	InChIKey=NZILBUBOPXBYHE-DDZVGHOJSA-J	C31H46N7O17P3S
dc27coa_m	dc27coa	(2E,7Z)-decadienoyl-CoA	m	A	M_coa10_2_2e7z_m	coa10_2_2e7z		iLB1027_lipid	CC\C=C/CCC\C=C\C(=O)SCCNC(=O)CCNC(=O)C(O)C(C)(C)COP([O-])(=O)OP([O-])(=O)OC[C@H]1O[C@H]([C@H](O)[C@@H]1OP([O-])([O-])=O)N1C=NC2=C1N=CN=C2N	InChI=1S/C31H50N7O17P3S/c1-4-5-6-7-8-9-10-11-22(40)59-15-14-33-21(39)12-13-34-29(43)26(42)31(2,3)17-52-58(49,50)55-57(47,48)51-16-20-25(54-56(44,45)46)24(41)30(53-20)38-19-37-23-27(32)35-18-36-28(23)38/h5-6,10-11,18-20,24-26,30,41-42H,4,7-9,12-17H2,1-3H3,(H,33,39)(H,34,43)(H,47,48)(H,49,50)(H2,32,35,36)(H2,44,45,46)/p-4/b6-5-,11-10+/t20-,24-,25-,26?,30-/m1/s1	InChIKey=CDCJVILOANYHMI-WQNXANLJSA-J	C31H46N7O17P3S
dc27coa_x	dc27coa	(2E,7Z)-decadienoyl-CoA	x	A	M_coa10_2_2e7z_x	coa10_2_2e7z		iLB1027_lipid	CC\C=C/CCC\C=C\C(=O)SCCNC(=O)CCNC(=O)C(O)C(C)(C)COP([O-])(=O)OP([O-])(=O)OC[C@H]1O[C@H]([C@H](O)[C@@H]1OP([O-])([O-])=O)N1C=NC2=C1N=CN=C2N	InChI=1S/C31H50N7O17P3S/c1-4-5-6-7-8-9-10-11-22(40)59-15-14-33-21(39)12-13-34-29(43)26(42)31(2,3)17-52-58(49,50)55-57(47,48)51-16-20-25(54-56(44,45)46)24(41)30(53-20)38-19-37-23-27(32)35-18-36-28(23)38/h5-6,10-11,18-20,24-26,30,41-42H,4,7-9,12-17H2,1-3H3,(H,33,39)(H,34,43)(H,47,48)(H,49,50)(H2,32,35,36)(H2,44,45,46)/p-4/b6-5-,11-10+/t20-,24-,25-,26?,30-/m1/s1	InChIKey=CDCJVILOANYHMI-WQNXANLJSA-J	C31H46N7O17P3S
dc37coa_m	dc37coa	(3E,7Z)-decadienoyl-CoA	m	A	M_coa10_2_3e7z_m	coa10_2_3e7z		iLB1027_lipid	CC\C=C/CC\C=C\CC(=O)SCCNC(=O)CCNC(=O)C(O)C(C)(C)COP([O-])(=O)OP([O-])(=O)OC[C@H]1O[C@H]([C@H](O)[C@@H]1OP([O-])([O-])=O)N1C=NC2=C1N=CN=C2N	InChI=1S/C31H50N7O17P3S/c1-4-5-6-7-8-9-10-11-22(40)59-15-14-33-21(39)12-13-34-29(43)26(42)31(2,3)17-52-58(49,50)55-57(47,48)51-16-20-25(54-56(44,45)46)24(41)30(53-20)38-19-37-23-27(32)35-18-36-28(23)38/h5-6,9-10,18-20,24-26,30,41-42H,4,7-8,11-17H2,1-3H3,(H,33,39)(H,34,43)(H,47,48)(H,49,50)(H2,32,35,36)(H2,44,45,46)/p-4/b6-5-,10-9+/t20-,24-,25-,26?,30-/m1/s1	InChIKey=PCKVSONOTLJORL-UVBWPOFXSA-J	C31H46N7O17P3S
dc37coa_x	dc37coa	(3E,7Z)-decadienoyl-CoA	x	A	M_coa10_2_3e7z_x	coa10_2_3e7z		iLB1027_lipid	CC\C=C/CC\C=C\CC(=O)SCCNC(=O)CCNC(=O)C(O)C(C)(C)COP([O-])(=O)OP([O-])(=O)OC[C@H]1O[C@H]([C@H](O)[C@@H]1OP([O-])([O-])=O)N1C=NC2=C1N=CN=C2N	InChI=1S/C31H50N7O17P3S/c1-4-5-6-7-8-9-10-11-22(40)59-15-14-33-21(39)12-13-34-29(43)26(42)31(2,3)17-52-58(49,50)55-57(47,48)51-16-20-25(54-56(44,45)46)24(41)30(53-20)38-19-37-23-27(32)35-18-36-28(23)38/h5-6,9-10,18-20,24-26,30,41-42H,4,7-8,11-17H2,1-3H3,(H,33,39)(H,34,43)(H,47,48)(H,49,50)(H2,32,35,36)(H2,44,45,46)/p-4/b6-5-,10-9+/t20-,24-,25-,26?,30-/m1/s1	InChIKey=PCKVSONOTLJORL-UVBWPOFXSA-J	C31H46N7O17P3S
dc36coa_m	dc36coa	(3Z,6Z)-decadienoyl-CoA	m	A	M_coa10_2_3z6z_m	coa10_2_3z6z		iLB1027_lipid	CCC\C=C/C\C=C/CC(=O)SCCNC(=O)CCNC(=O)C(O)C(C)(C)COP([O-])(=O)OP([O-])(=O)OC[C@H]1O[C@H]([C@H](O)[C@@H]1OP([O-])([O-])=O)N1C=NC2=C1N=CN=C2N	InChI=1S/C31H50N7O17P3S/c1-4-5-6-7-8-9-10-11-22(40)59-15-14-33-21(39)12-13-34-29(43)26(42)31(2,3)17-52-58(49,50)55-57(47,48)51-16-20-25(54-56(44,45)46)24(41)30(53-20)38-19-37-23-27(32)35-18-36-28(23)38/h6-7,9-10,18-20,24-26,30,41-42H,4-5,8,11-17H2,1-3H3,(H,33,39)(H,34,43)(H,47,48)(H,49,50)(H2,32,35,36)(H2,44,45,46)/p-4/b7-6-,10-9-/t20-,24-,25-,26?,30-/m1/s1	InChIKey=YKSQNJOJHGPZKH-JDKXAYEOSA-J	C31H46N7O17P3S
dc47coa_m	dc47coa	(4Z,7Z)-decadienoyl-CoA	m	A	M_coa10_2_4z7z_m	coa10_2_4z7z		iLB1027_lipid	CC\C=C/C\C=C/CCC(=O)SCCNC(=O)CCNC(=O)C(O)C(C)(C)COP([O-])(=O)OP([O-])(=O)OC[C@H]1O[C@H]([C@H](O)[C@@H]1OP([O-])([O-])=O)N1C=NC2=C1N=CN=C2N	InChI=1S/C31H50N7O17P3S/c1-4-5-6-7-8-9-10-11-22(40)59-15-14-33-21(39)12-13-34-29(43)26(42)31(2,3)17-52-58(49,50)55-57(47,48)51-16-20-25(54-56(44,45)46)24(41)30(53-20)38-19-37-23-27(32)35-18-36-28(23)38/h5-6,8-9,18-20,24-26,30,41-42H,4,7,10-17H2,1-3H3,(H,33,39)(H,34,43)(H,47,48)(H,49,50)(H2,32,35,36)(H2,44,45,46)/p-4/b6-5-,9-8-/t20-,24-,25-,26?,30-/m1/s1	InChIKey=JOAASQDQFUATHD-USBJWVNBSA-J	C31H46N7O17P3S
dc47coa_x	dc47coa	(4Z,7Z)-decadienoyl-CoA	x	A	M_coa10_2_4z7z_x	coa10_2_4z7z		iLB1027_lipid	CC\C=C/C\C=C/CCC(=O)SCCNC(=O)CCNC(=O)C(O)C(C)(C)COP([O-])(=O)OP([O-])(=O)OC[C@H]1O[C@H]([C@H](O)[C@@H]1OP([O-])([O-])=O)N1C=NC2=C1N=CN=C2N	InChI=1S/C31H50N7O17P3S/c1-4-5-6-7-8-9-10-11-22(40)59-15-14-33-21(39)12-13-34-29(43)26(42)31(2,3)17-52-58(49,50)55-57(47,48)51-16-20-25(54-56(44,45)46)24(41)30(53-20)38-19-37-23-27(32)35-18-36-28(23)38/h5-6,8-9,18-20,24-26,30,41-42H,4,7,10-17H2,1-3H3,(H,33,39)(H,34,43)(H,47,48)(H,49,50)(H2,32,35,36)(H2,44,45,46)/p-4/b6-5-,9-8-/t20-,24-,25-,26?,30-/m1/s1	InChIKey=JOAASQDQFUATHD-USBJWVNBSA-J	C31H46N7O17P3S
3odc69coa_m	3odc69coa	3-oxo-(6Z,9Z)-decadienoyl-CoA	m	A	M_coa10_2_6z9z3o_m	coa10_2_6z9z3o		iLB1027_lipid	CC(C)(COP([O-])(=O)OP([O-])(=O)OC[C@H]1O[C@H]([C@H](O)[C@@H]1OP([O-])([O-])=O)N1C=NC2=C1N=CN=C2N)C(O)C(=O)NCCC(=O)NCCSC(=O)CC(=O)CC\C=C/CC=C	InChI=1S/C31H48N7O18P3S/c1-4-5-6-7-8-9-19(39)14-22(41)60-13-12-33-21(40)10-11-34-29(44)26(43)31(2,3)16-53-59(50,51)56-58(48,49)52-15-20-25(55-57(45,46)47)24(42)30(54-20)38-18-37-23-27(32)35-17-36-28(23)38/h4,6-7,17-18,20,24-26,30,42-43H,1,5,8-16H2,2-3H3,(H,33,40)(H,34,44)(H,48,49)(H,50,51)(H2,32,35,36)(H2,45,46,47)/p-4/b7-6-/t20-,24-,25-,26?,30-/m1/s1	InChIKey=CFDIGTPRVVXWOA-CXUZAZNESA-J	C31H44N7O18P3S
dc247coa_m	dc247coa	(2E,4Z,7Z)-decatrienoyl-CoA	m	A	M_coa10_3_2e4z7z_m	coa10_3_2e4z7z		iLB1027_lipid	CC\C=C/C\C=C/C=C/C(=O)SCCNC(=O)CCNC(=O)C(O)C(C)(C)COP([O-])(=O)OP([O-])(=O)OC[C@H]1O[C@H]([C@H](O)[C@@H]1OP([O-])([O-])=O)N1C=NC2=C1N=CN=C2N	InChI=1S/C31H48N7O17P3S/c1-4-5-6-7-8-9-10-11-22(40)59-15-14-33-21(39)12-13-34-29(43)26(42)31(2,3)17-52-58(49,50)55-57(47,48)51-16-20-25(54-56(44,45)46)24(41)30(53-20)38-19-37-23-27(32)35-18-36-28(23)38/h5-6,8-11,18-20,24-26,30,41-42H,4,7,12-17H2,1-3H3,(H,33,39)(H,34,43)(H,47,48)(H,49,50)(H2,32,35,36)(H2,44,45,46)/p-4/b6-5-,9-8-,11-10+/t20-,24-,25-,26?,30-/m1/s1	InChIKey=PIWBOAMNPNENCR-VAINARQASA-J	C31H44N7O17P3S
dc247coa_x	dc247coa	(2E,4Z,7Z)-decatrienoyl-CoA	x	A	M_coa10_3_2e4z7z_x	coa10_3_2e4z7z		iLB1027_lipid	CC\C=C/C\C=C/C=C/C(=O)SCCNC(=O)CCNC(=O)C(O)C(C)(C)COP([O-])(=O)OP([O-])(=O)OC[C@H]1O[C@H]([C@H](O)[C@@H]1OP([O-])([O-])=O)N1C=NC2=C1N=CN=C2N	InChI=1S/C31H48N7O17P3S/c1-4-5-6-7-8-9-10-11-22(40)59-15-14-33-21(39)12-13-34-29(43)26(42)31(2,3)17-52-58(49,50)55-57(47,48)51-16-20-25(54-56(44,45)46)24(41)30(53-20)38-19-37-23-27(32)35-18-36-28(23)38/h5-6,8-11,18-20,24-26,30,41-42H,4,7,12-17H2,1-3H3,(H,33,39)(H,34,43)(H,47,48)(H,49,50)(H2,32,35,36)(H2,44,45,46)/p-4/b6-5-,9-8-,11-10+/t20-,24-,25-,26?,30-/m1/s1	InChIKey=PIWBOAMNPNENCR-VAINARQASA-J	C31H44N7O17P3S
dc269coa_m	dc269coa	(2E,6Z,9Z)-decatrienoyl-CoA	m	A	M_coa10_3_2e6z9z_m	coa10_3_2e6z9z		iLB1027_lipid	CC(C)(COP([O-])(=O)OP([O-])(=O)OC[C@H]1O[C@H]([C@H](O)[C@@H]1OP([O-])([O-])=O)N1C=NC2=C1N=CN=C2N)C(O)C(=O)NCCC(=O)NCCSC(=O)\C=C\CC\C=C/CC=C	InChI=1S/C31H48N7O17P3S/c1-4-5-6-7-8-9-10-11-22(40)59-15-14-33-21(39)12-13-34-29(43)26(42)31(2,3)17-52-58(49,50)55-57(47,48)51-16-20-25(54-56(44,45)46)24(41)30(53-20)38-19-37-23-27(32)35-18-36-28(23)38/h4,6-7,10-11,18-20,24-26,30,41-42H,1,5,8-9,12-17H2,2-3H3,(H,33,39)(H,34,43)(H,47,48)(H,49,50)(H2,32,35,36)(H2,44,45,46)/p-4/b7-6-,11-10+/t20-,24-,25-,26?,30-/m1/s1	InChIKey=UNFFMNFBXOBBHJ-DDZVGHOJSA-J	C31H44N7O17P3S
dc369coa_m	dc369coa	(3Z,6Z,9Z)-decatrienoyl-CoA	m	A	M_coa10_3_3z6z9z_m	coa10_3_3z6z9z		iLB1027_lipid	CC(C)(COP([O-])(=O)OP([O-])(=O)OC[C@H]1O[C@H]([C@H](O)[C@@H]1OP([O-])([O-])=O)N1C=NC2=C1N=CN=C2N)C(O)C(=O)NCCC(=O)NCCSC(=O)C\C=C/C\C=C/CC=C	InChI=1S/C31H48N7O17P3S/c1-4-5-6-7-8-9-10-11-22(40)59-15-14-33-21(39)12-13-34-29(43)26(42)31(2,3)17-52-58(49,50)55-57(47,48)51-16-20-25(54-56(44,45)46)24(41)30(53-20)38-19-37-23-27(32)35-18-36-28(23)38/h4,6-7,9-10,18-20,24-26,30,41-42H,1,5,8,11-17H2,2-3H3,(H,33,39)(H,34,43)(H,47,48)(H,49,50)(H2,32,35,36)(H2,44,45,46)/p-4/b7-6-,10-9-/t20-,24-,25-,26?,30-/m1/s1	InChIKey=OAKNWLJZBVKUSJ-JDKXAYEOSA-J	C31H44N7O17P3S
3oddcoa_c	3oddcoa	3-Oxododecanoyl-CoA	c	A	M_coa12_0_3o_c	coa12_0_3o		iUTI89_1310; iB21_1397; iWFL_1372; iJO1366; iZ_1308; ic_1306; iUMNK88_1353; iSB619; iSSON_1240; iPC815; iUMN146_1321; iE2348C_1286; STM_v1_0; iSF_1195; iAF987; iEC042_1314; iYL1228; iAPECO1_1312; iECD_1391; iJN746; iECB_1328; iBWG_1329; iEcHS_1320; iAF1260; iEcDH1_1363; iETEC_1333; iECED1_1282; iEKO11_1354; iECO111_1330; iSbBS512_1146; iECIAI39_1322; iSFV_1184; iECDH10B_1368; iNRG857_1313; iECH74…	CCCCCCCCCC(=O)CC(=O)SCCNC(=O)CCNC(=O)[C@H](O)C(C)(C)COP([O-])(=O)OP([O-])(=O)OC[C@H]1O[C@H]([C@H](O)[C@@H]1OP([O-])([O-])=O)n1cnc2c(N)ncnc12	InChI=1S/C33H56N7O18P3S/c1-4-5-6-7-8-9-10-11-21(41)16-24(43)62-15-14-35-23(42)12-13-36-31(46)28(45)33(2,3)18-55-61(52,53)58-60(50,51)54-17-22-27(57-59(47,48)49)26(44)32(56-22)40-20-39-25-29(34)37-19-38-30(25)40/h19-20,22,26-28,32,44-45H,4-18H2,1-3H3,(H,35,42)(H,36,46)(H,50,51)(H,52,53)(H2,34,37,38)(H2,47,48,49)/p-4/t22-,26-,27-,28+,32-/m1/s1	HQANBZHVWIDNQZ-GMHMEAMDSA-J	C33H52N7O18P3S	CHEBI:62615
3oddcoa_m	3oddcoa	3-Oxododecanoyl-CoA	m	A	M_coa12_0_3o_m	coa12_0_3o		iRC1080; Recon3D; iLB1027_lipid	CCCCCCCCCC(=O)CC(=O)SCCNC(=O)CCNC(=O)[C@H](O)C(C)(C)COP([O-])(=O)OP([O-])(=O)OC[C@H]1O[C@H]([C@H](O)[C@@H]1OP([O-])([O-])=O)n1cnc2c(N)ncnc12	InChI=1S/C33H56N7O18P3S/c1-4-5-6-7-8-9-10-11-21(41)16-24(43)62-15-14-35-23(42)12-13-36-31(46)28(45)33(2,3)18-55-61(52,53)58-60(50,51)54-17-22-27(57-59(47,48)49)26(44)32(56-22)40-20-39-25-29(34)37-19-38-30(25)40/h19-20,22,26-28,32,44-45H,4-18H2,1-3H3,(H,35,42)(H,36,46)(H,50,51)(H,52,53)(H2,34,37,38)(H2,47,48,49)/p-4/t22-,26-,27-,28+,32-/m1/s1	HQANBZHVWIDNQZ-GMHMEAMDSA-J	C33H52N7O18P3S	CHEBI:62615
3oddcoa_x	3oddcoa	3-Oxododecanoyl-CoA	x	A	M_coa12_0_3o_x	coa12_0_3o		iLB1027_lipid; iMM1415; Recon3D; iCHOv1; iMM904; iRC1080; iND750; RECON1	CCCCCCCCCC(=O)CC(=O)SCCNC(=O)CCNC(=O)[C@H](O)C(C)(C)COP([O-])(=O)OP([O-])(=O)OC[C@H]1O[C@H]([C@H](O)[C@@H]1OP([O-])([O-])=O)n1cnc2c(N)ncnc12	InChI=1S/C33H56N7O18P3S/c1-4-5-6-7-8-9-10-11-21(41)16-24(43)62-15-14-35-23(42)12-13-36-31(46)28(45)33(2,3)18-55-61(52,53)58-60(50,51)54-17-22-27(57-59(47,48)49)26(44)32(56-22)40-20-39-25-29(34)37-19-38-30(25)40/h19-20,22,26-28,32,44-45H,4-18H2,1-3H3,(H,35,42)(H,36,46)(H,50,51)(H,52,53)(H2,34,37,38)(H2,47,48,49)/p-4/t22-,26-,27-,28+,32-/m1/s1	HQANBZHVWIDNQZ-GMHMEAMDSA-J	C33H52N7O18P3S	CHEBI:62615
R_3hddcoa_c	R_3hddcoa	(R)-3-Hydroxydodecanoyl-CoA	c	A	M_coa12_0_3ohR_c	coa12_0_3ohR		iJN746	CCCCCCCCC[C@@H](O)CC(=O)SCCNC(=O)CCNC(=O)[C@H](O)C(C)(C)COP(O)(=O)OP(O)(=O)OC[C@H]1O[C@H]([C@H](O)[C@@H]1OP(O)(O)=O)n1cnc2c(N)ncnc12	InChI=1S/C33H58N7O18P3S/c1-4-5-6-7-8-9-10-11-21(41)16-24(43)62-15-14-35-23(42)12-13-36-31(46)28(45)33(2,3)18-55-61(52,53)58-60(50,51)54-17-22-27(57-59(47,48)49)26(44)32(56-22)40-20-39-25-29(34)37-19-38-30(25)40/h19-22,26-28,32,41,44-45H,4-18H2,1-3H3,(H,35,42)(H,36,46)(H,50,51)(H,52,53)(H2,34,37,38)(H2,47,48,49)/t21-,22-,26-,27-,28+,32-/m1/s1	IJFLXRCJWPKGKJ-IGYWURMESA-N	C33H58N7O18P3S	CHEBI:74451
3hddcoa_c	3hddcoa	(S)-3-Hydroxydodecanoyl-CoA	c	A	M_coa12_0_3ohS_c	coa12_0_3ohS		iUMNK88_1353; iECO26_1355; iSFxv_1172; iECUMN_1333; iWFL_1372; iEcSMS35_1347; iAF987; iECP_1309; iSSON_1240; iECs_1301; iYL1228; iECSE_1348; iZ_1308; iECOK1_1307; STM_v1_0; iECSP_1301; iUTI89_1310; iECS88_1305; iUMN146_1321; iECSF_1327; Recon3D; iEcolC_1368; iETEC_1333; iECDH1ME8569_1439; iS_1188; iECED1_1282; iECW_1372; iECO103_1326; iLF82_1304; iECIAI1_1343; iSFV_1184; iECABU_c1320; iG2583_1286…	CCCCCCCCC[C@H](O)CC(=O)SCCNC(=O)CCNC(=O)[C@H](O)C(C)(C)COP([O-])(=O)OP([O-])(=O)OC[C@H]1O[C@H]([C@H](O)[C@@H]1OP([O-])([O-])=O)n1cnc2c(N)ncnc12	InChI=1S/C33H58N7O18P3S/c1-4-5-6-7-8-9-10-11-21(41)16-24(43)62-15-14-35-23(42)12-13-36-31(46)28(45)33(2,3)18-55-61(52,53)58-60(50,51)54-17-22-27(57-59(47,48)49)26(44)32(56-22)40-20-39-25-29(34)37-19-38-30(25)40/h19-22,26-28,32,41,44-45H,4-18H2,1-3H3,(H,35,42)(H,36,46)(H,50,51)(H,52,53)(H2,34,37,38)(H2,47,48,49)/p-4/t21-,22+,26+,27+,28-,32+/m0/s1	IJFLXRCJWPKGKJ-LXIXEQKWSA-J	C33H54N7O18P3S	CHEBI:62558
3hddcoa_m	3hddcoa	(S)-3-Hydroxydodecanoyl-CoA	m	A	M_coa12_0_3ohS_m	coa12_0_3ohS		iLB1027_lipid; iRC1080; Recon3D; iCHOv1	CCCCCCCCC[C@H](O)CC(=O)SCCNC(=O)CCNC(=O)[C@H](O)C(C)(C)COP([O-])(=O)OP([O-])(=O)OC[C@H]1O[C@H]([C@H](O)[C@@H]1OP([O-])([O-])=O)n1cnc2c(N)ncnc12	InChI=1S/C33H58N7O18P3S/c1-4-5-6-7-8-9-10-11-21(41)16-24(43)62-15-14-35-23(42)12-13-36-31(46)28(45)33(2,3)18-55-61(52,53)58-60(50,51)54-17-22-27(57-59(47,48)49)26(44)32(56-22)40-20-39-25-29(34)37-19-38-30(25)40/h19-22,26-28,32,41,44-45H,4-18H2,1-3H3,(H,35,42)(H,36,46)(H,50,51)(H,52,53)(H2,34,37,38)(H2,47,48,49)/p-4/t21-,22+,26+,27+,28-,32+/m0/s1	IJFLXRCJWPKGKJ-LXIXEQKWSA-J	C33H54N7O18P3S	CHEBI:62558
3hddcoa_x	3hddcoa	(S)-3-Hydroxydodecanoyl-CoA	x	A	M_coa12_0_3ohS_x	coa12_0_3ohS		iRC1080; iLB1027_lipid; iMM904; Recon3D; iND750	CCCCCCCCC[C@H](O)CC(=O)SCCNC(=O)CCNC(=O)[C@H](O)C(C)(C)COP([O-])(=O)OP([O-])(=O)OC[C@H]1O[C@H]([C@H](O)[C@@H]1OP([O-])([O-])=O)n1cnc2c(N)ncnc12	InChI=1S/C33H58N7O18P3S/c1-4-5-6-7-8-9-10-11-21(41)16-24(43)62-15-14-35-23(42)12-13-36-31(46)28(45)33(2,3)18-55-61(52,53)58-60(50,51)54-17-22-27(57-59(47,48)49)26(44)32(56-22)40-20-39-25-29(34)37-19-38-30(25)40/h19-22,26-28,32,41,44-45H,4-18H2,1-3H3,(H,35,42)(H,36,46)(H,50,51)(H,52,53)(H2,34,37,38)(H2,47,48,49)/p-4/t21-,22+,26+,27+,28-,32+/m0/s1	IJFLXRCJWPKGKJ-LXIXEQKWSA-J	C33H54N7O18P3S	CHEBI:62558
ddcacoa_c	ddcacoa	Dodecanoyl-CoA (n-C12:0CoA)	c	A	M_coa12_0_c	coa12_0		iNRG857_1313; iEcE24377_1341; iSDY_1059; iECO103_1326; iLF82_1304; iECIAI39_1322; iETEC_1333; iECNA114_1301; iSbBS512_1146; iECD_1391; iSFxv_1172; iECB_1328; iS_1188; iECIAI1_1343; iSFV_1184; iEcHS_1320; iSBO_1134; iECED1_1282; iEKO11_1354; iECO26_1355; iG2583_1286; iECH74115_1262; iB21_1397; iECDH1ME8569_1439; iPC815; iECDH10B_1368; iEC55989_1330; iEcDH1_1363; ic_1306; iECBD_1354; iAF1260; iECO1…	CCCCCCCCCCCC(=O)SCCNC(=O)CCNC(=O)[C@H](O)C(C)(C)COP([O-])(=O)OP([O-])(=O)OC[C@H]1O[C@H]([C@H](O)[C@@H]1OP([O-])([O-])=O)n1cnc2c(N)ncnc12	InChI=1S/C33H58N7O17P3S/c1-4-5-6-7-8-9-10-11-12-13-24(42)61-17-16-35-23(41)14-15-36-31(45)28(44)33(2,3)19-54-60(51,52)57-59(49,50)53-18-22-27(56-58(46,47)48)26(43)32(55-22)40-21-39-25-29(34)37-20-38-30(25)40/h20-22,26-28,32,43-44H,4-19H2,1-3H3,(H,35,41)(H,36,45)(H,49,50)(H,51,52)(H2,34,37,38)(H2,46,47,48)/p-4/t22-,26-,27-,28+,32-/m1/s1	YMCXGHLSVALICC-GMHMEAMDSA-J	C33H54N7O17P3S	CHEBI:57375
ddcoa_c	ddcoa	Dodecanoyl CoA n C120CoA C33H54N7O17P3S	c	A	M_coa12_0_c	coa12_0		iYO844	CCCCCCCCCCCC(=O)SCCNC(=O)CCNC(=O)[C@H](O)C(C)(C)COP([O-])(=O)OP([O-])(=O)OC[C@H]1O[C@H]([C@H](O)[C@@H]1OP([O-])([O-])=O)n1cnc2c(N)ncnc12	InChI=1S/C33H58N7O17P3S/c1-4-5-6-7-8-9-10-11-12-13-24(42)61-17-16-35-23(41)14-15-36-31(45)28(44)33(2,3)19-54-60(51,52)57-59(49,50)53-18-22-27(56-58(46,47)48)26(43)32(55-22)40-21-39-25-29(34)37-20-38-30(25)40/h20-22,26-28,32,43-44H,4-19H2,1-3H3,(H,35,41)(H,36,45)(H,49,50)(H,51,52)(H2,34,37,38)(H2,46,47,48)/p-4/t22-,26-,27-,28+,32-/m1/s1	YMCXGHLSVALICC-GMHMEAMDSA-J	C33H54N7O17P3S	CHEBI:57375
ddcacoa_m	ddcacoa	Dodecanoyl-CoA (n-C12:0CoA)	m	A	M_coa12_0_m	coa12_0		Recon3D; iRC1080; iLB1027_lipid; iCHOv1	CCCCCCCCCCCC(=O)SCCNC(=O)CCNC(=O)[C@H](O)C(C)(C)COP([O-])(=O)OP([O-])(=O)OC[C@H]1O[C@H]([C@H](O)[C@@H]1OP([O-])([O-])=O)n1cnc2c(N)ncnc12	InChI=1S/C33H58N7O17P3S/c1-4-5-6-7-8-9-10-11-12-13-24(42)61-17-16-35-23(41)14-15-36-31(45)28(44)33(2,3)19-54-60(51,52)57-59(49,50)53-18-22-27(56-58(46,47)48)26(43)32(55-22)40-21-39-25-29(34)37-20-38-30(25)40/h20-22,26-28,32,43-44H,4-19H2,1-3H3,(H,35,41)(H,36,45)(H,49,50)(H,51,52)(H2,34,37,38)(H2,46,47,48)/p-4/t22-,26-,27-,28+,32-/m1/s1	YMCXGHLSVALICC-GMHMEAMDSA-J	C33H54N7O17P3S	CHEBI:57375
ddcacoa_r	ddcacoa	Dodecanoyl-CoA (n-C12:0CoA)	r	A	M_coa12_0_r	coa12_0		Recon3D	CCCCCCCCCCCC(=O)SCCNC(=O)CCNC(=O)[C@H](O)C(C)(C)COP([O-])(=O)OP([O-])(=O)OC[C@H]1O[C@H]([C@H](O)[C@@H]1OP([O-])([O-])=O)n1cnc2c(N)ncnc12	InChI=1S/C33H58N7O17P3S/c1-4-5-6-7-8-9-10-11-12-13-24(42)61-17-16-35-23(41)14-15-36-31(45)28(44)33(2,3)19-54-60(51,52)57-59(49,50)53-18-22-27(56-58(46,47)48)26(43)32(55-22)40-21-39-25-29(34)37-20-38-30(25)40/h20-22,26-28,32,43-44H,4-19H2,1-3H3,(H,35,41)(H,36,45)(H,49,50)(H,51,52)(H2,34,37,38)(H2,46,47,48)/p-4/t22-,26-,27-,28+,32-/m1/s1	YMCXGHLSVALICC-GMHMEAMDSA-J	C33H54N7O17P3S	CHEBI:57375
ddcacoa_x	ddcacoa	Dodecanoyl-CoA (n-C12:0CoA)	x	A	M_coa12_0_x	coa12_0		iLB1027_lipid; iND750; Recon3D; iMM904; iRC1080; RECON1; iMM1415; iCHOv1	CCCCCCCCCCCC(=O)SCCNC(=O)CCNC(=O)[C@H](O)C(C)(C)COP([O-])(=O)OP([O-])(=O)OC[C@H]1O[C@H]([C@H](O)[C@@H]1OP([O-])([O-])=O)n1cnc2c(N)ncnc12	InChI=1S/C33H58N7O17P3S/c1-4-5-6-7-8-9-10-11-12-13-24(42)61-17-16-35-23(41)14-15-36-31(45)28(44)33(2,3)19-54-60(51,52)57-59(49,50)53-18-22-27(56-58(46,47)48)26(43)32(55-22)40-21-39-25-29(34)37-20-38-30(25)40/h20-22,26-28,32,43-44H,4-19H2,1-3H3,(H,35,41)(H,36,45)(H,49,50)(H,51,52)(H2,34,37,38)(H2,46,47,48)/p-4/t22-,26-,27-,28+,32-/m1/s1	YMCXGHLSVALICC-GMHMEAMDSA-J	C33H54N7O17P3S	CHEBI:57375
dd2coa_c	dd2coa	Trans-Dodec-2-enoyl-CoA	c	A	M_coa12_1_2e_c	coa12_1_2e		iAF1260b; iB21_1397; iY75_1357; iPC815; iML1515; ic_1306; iECD_1391; iAF1260; iECB_1328; iSB619; iECED1_1282; iE2348C_1286; iECO26_1355; iSF_1195; iECNA114_1301; iECABU_c1320; iECDH1ME8569_1439; iEC042_1314; iECO111_1330; iJN746; iECO103_1326; iAPECO1_1312; iEcDH1_1363; iJO1366; iECIAI1_1343; iBWG_1329; iEcE24377_1341; iEC55989_1330; iECIAI39_1322; iECS88_1305; iECBD_1354; iECSP_1301; iECDH10B_13…	CCCCCCCCC\C=C\C(=O)SCCNC(=O)CCNC(=O)[C@H](O)C(C)(C)COP([O-])(=O)OP([O-])(=O)OC[C@H]1O[C@H]([C@H](O)[C@@H]1OP([O-])([O-])=O)n1cnc2c(N)ncnc12	InChI=1S/C33H56N7O17P3S/c1-4-5-6-7-8-9-10-11-12-13-24(42)61-17-16-35-23(41)14-15-36-31(45)28(44)33(2,3)19-54-60(51,52)57-59(49,50)53-18-22-27(56-58(46,47)48)26(43)32(55-22)40-21-39-25-29(34)37-20-38-30(25)40/h12-13,20-22,26-28,32,43-44H,4-11,14-19H2,1-3H3,(H,35,41)(H,36,45)(H,49,50)(H,51,52)(H2,34,37,38)(H2,46,47,48)/p-4/b13-12+/t22-,26-,27-,28+,32-/m1/s1	IRFYVBULXZMEDE-DEEZISNZSA-J	C33H52N7O17P3S	CHEBI:57330
trans_dd2coa_c	trans_dd2coa	Trans Dodec 2 enoyl CoA C33H52N7O17P3S	c	A	M_coa12_1_2e_c	coa12_1_2e		iYO844	CCCCCCCCC\C=C\C(=O)SCCNC(=O)CCNC(=O)[C@H](O)C(C)(C)COP([O-])(=O)OP([O-])(=O)OC[C@H]1O[C@H]([C@H](O)[C@@H]1OP([O-])([O-])=O)n1cnc2c(N)ncnc12	InChI=1S/C33H56N7O17P3S/c1-4-5-6-7-8-9-10-11-12-13-24(42)61-17-16-35-23(41)14-15-36-31(45)28(44)33(2,3)19-54-60(51,52)57-59(49,50)53-18-22-27(56-58(46,47)48)26(43)32(55-22)40-21-39-25-29(34)37-20-38-30(25)40/h12-13,20-22,26-28,32,43-44H,4-11,14-19H2,1-3H3,(H,35,41)(H,36,45)(H,49,50)(H,51,52)(H2,34,37,38)(H2,46,47,48)/p-4/b13-12+/t22-,26-,27-,28+,32-/m1/s1	IRFYVBULXZMEDE-DEEZISNZSA-J	C33H52N7O17P3S	CHEBI:57330
dd2coa_m	dd2coa	Trans-Dodec-2-enoyl-CoA	m	A	M_coa12_1_2e_m	coa12_1_2e		iMM1415; iCHOv1; iLB1027_lipid; iRC1080; Recon3D; RECON1	CCCCCCCCC\C=C\C(=O)SCCNC(=O)CCNC(=O)[C@H](O)C(C)(C)COP([O-])(=O)OP([O-])(=O)OC[C@H]1O[C@H]([C@H](O)[C@@H]1OP([O-])([O-])=O)n1cnc2c(N)ncnc12	InChI=1S/C33H56N7O17P3S/c1-4-5-6-7-8-9-10-11-12-13-24(42)61-17-16-35-23(41)14-15-36-31(45)28(44)33(2,3)19-54-60(51,52)57-59(49,50)53-18-22-27(56-58(46,47)48)26(43)32(55-22)40-21-39-25-29(34)37-20-38-30(25)40/h12-13,20-22,26-28,32,43-44H,4-11,14-19H2,1-3H3,(H,35,41)(H,36,45)(H,49,50)(H,51,52)(H2,34,37,38)(H2,46,47,48)/p-4/b13-12+/t22-,26-,27-,28+,32-/m1/s1	IRFYVBULXZMEDE-DEEZISNZSA-J	C33H52N7O17P3S	CHEBI:57330
dd2coa_x	dd2coa	Trans-Dodec-2-enoyl-CoA	x	A	M_coa12_1_2e_x	coa12_1_2e		iND750; iRC1080; iMM904; iLB1027_lipid; Recon3D	CCCCCCCCC\C=C\C(=O)SCCNC(=O)CCNC(=O)[C@H](O)C(C)(C)COP([O-])(=O)OP([O-])(=O)OC[C@H]1O[C@H]([C@H](O)[C@@H]1OP([O-])([O-])=O)n1cnc2c(N)ncnc12	InChI=1S/C33H56N7O17P3S/c1-4-5-6-7-8-9-10-11-12-13-24(42)61-17-16-35-23(41)14-15-36-31(45)28(44)33(2,3)19-54-60(51,52)57-59(49,50)53-18-22-27(56-58(46,47)48)26(43)32(55-22)40-21-39-25-29(34)37-20-38-30(25)40/h12-13,20-22,26-28,32,43-44H,4-11,14-19H2,1-3H3,(H,35,41)(H,36,45)(H,49,50)(H,51,52)(H2,34,37,38)(H2,46,47,48)/p-4/b13-12+/t22-,26-,27-,28+,32-/m1/s1	IRFYVBULXZMEDE-DEEZISNZSA-J	C33H52N7O17P3S	CHEBI:57330
dd5coa_m	dd5coa	(5Z)-dodecenoyl-CoA	m	A	M_coa12_1_5z_m	coa12_1_5z		iLB1027_lipid	CCCCCC\C=C/CCCC(=O)SCCNC(=O)CCNC(=O)C(O)C(C)(C)COP([O-])(=O)OP([O-])(=O)OC[C@H]1O[C@H]([C@H](O)[C@@H]1OP([O-])([O-])=O)N1C=NC2=C1N=CN=C2N	InChI=1S/C33H56N7O17P3S/c1-4-5-6-7-8-9-10-11-12-13-24(42)61-17-16-35-23(41)14-15-36-31(45)28(44)33(2,3)19-54-60(51,52)57-59(49,50)53-18-22-27(56-58(46,47)48)26(43)32(55-22)40-21-39-25-29(34)37-20-38-30(25)40/h9-10,20-22,26-28,32,43-44H,4-8,11-19H2,1-3H3,(H,35,41)(H,36,45)(H,49,50)(H,51,52)(H2,34,37,38)(H2,46,47,48)/p-4/b10-9-/t22-,26-,27-,28?,32-/m1/s1	InChIKey=RCVJZGBRLGUTKT-HXGFZCFVSA-J	C33H52N7O17P3S
3od6coa_m	3od6coa	3-oxo-(6Z)-dodecenoyl-CoA	m	A	M_coa12_1_6z3o_m	coa12_1_6z3o		iLB1027_lipid	CCCCC\C=C/CCC(=O)CC(=O)SCCNC(=O)CCNC(=O)C(O)C(C)(C)COP([O-])(=O)OP([O-])(=O)OC[C@H]1O[C@H]([C@H](O)[C@@H]1OP([O-])([O-])=O)N1C=NC2=C1N=CN=C2N	InChI=1S/C33H54N7O18P3S/c1-4-5-6-7-8-9-10-11-21(41)16-24(43)62-15-14-35-23(42)12-13-36-31(46)28(45)33(2,3)18-55-61(52,53)58-60(50,51)54-17-22-27(57-59(47,48)49)26(44)32(56-22)40-20-39-25-29(34)37-19-38-30(25)40/h8-9,19-20,22,26-28,32,44-45H,4-7,10-18H2,1-3H3,(H,35,42)(H,36,46)(H,50,51)(H,52,53)(H2,34,37,38)(H2,47,48,49)/p-4/b9-8-/t22-,26-,27-,28?,32-/m1/s1	InChIKey=QERQHDHPFGSFJE-NJAZUCKHSA-J	C33H50N7O18P3S
3od6coa_x	3od6coa	3-oxo-(6Z)-dodecenoyl-CoA	x	A	M_coa12_1_6z3o_x	coa12_1_6z3o		iLB1027_lipid	CCCCC\C=C/CCC(=O)CC(=O)SCCNC(=O)CCNC(=O)C(O)C(C)(C)COP([O-])(=O)OP([O-])(=O)OC[C@H]1O[C@H]([C@H](O)[C@@H]1OP([O-])([O-])=O)N1C=NC2=C1N=CN=C2N	InChI=1S/C33H54N7O18P3S/c1-4-5-6-7-8-9-10-11-21(41)16-24(43)62-15-14-35-23(42)12-13-36-31(46)28(45)33(2,3)18-55-61(52,53)58-60(50,51)54-17-22-27(57-59(47,48)49)26(44)32(56-22)40-20-39-25-29(34)37-19-38-30(25)40/h8-9,19-20,22,26-28,32,44-45H,4-7,10-18H2,1-3H3,(H,35,42)(H,36,46)(H,50,51)(H,52,53)(H2,34,37,38)(H2,47,48,49)/p-4/b9-8-/t22-,26-,27-,28?,32-/m1/s1	InChIKey=QERQHDHPFGSFJE-NJAZUCKHSA-J	C33H50N7O18P3S
dd25coa_m	dd25coa	(2E,5Z)-dodecadienoyl-CoA	m	A	M_coa12_2_2e5z_m	coa12_2_2e5z		iLB1027_lipid	CCCCCC\C=C/C\C=C\C(=O)SCCNC(=O)CCNC(=O)C(O)C(C)(C)COP([O-])(=O)OP([O-])(=O)OC[C@H]1O[C@H]([C@H](O)[C@@H]1OP([O-])([O-])=O)N1C=NC2=C1N=CN=C2N
dd26coa_m	dd26coa	(2E,6Z)-dodecadienoyl-CoA	m	A	M_coa12_2_2e6z_m	coa12_2_2e6z		iLB1027_lipid	CCCCC\C=C/CC\C=C\C(=O)SCCNC(=O)CCNC(=O)C(O)C(C)(C)COP([O-])(=O)OP([O-])(=O)OC[C@H]1O[C@H]([C@H](O)[C@@H]1OP([O-])([O-])=O)N1C=NC2=C1N=CN=C2N
dd26coa_x	dd26coa	(2E,6Z)-dodecadienoyl-CoA	x	A	M_coa12_2_2e6z_x	coa12_2_2e6z		iLB1027_lipid	CCCCC\C=C/CC\C=C\C(=O)SCCNC(=O)CCNC(=O)C(O)C(C)(C)COP([O-])(=O)OP([O-])(=O)OC[C@H]1O[C@H]([C@H](O)[C@@H]1OP([O-])([O-])=O)N1C=NC2=C1N=CN=C2N
dd36coa_m	dd36coa	(3Z,6Z)-dodecadienoyl-CoA	m	A	M_coa12_2_3z6z_m	coa12_2_3z6z		iLB1027_lipid	CCCCC\C=C/C\C=C/CC(=O)SCCNC(=O)CCNC(=O)C(O)C(C)(C)COP([O-])(=O)OP([O-])(=O)OC[C@H]1O[C@H]([C@H](O)[C@@H]1OP([O-])([O-])=O)N1C=NC2=C1N=CN=C2N
dd36coa_x	dd36coa	(3Z,6Z)-dodecadienoyl-CoA	x	A	M_coa12_2_3z6z_x	coa12_2_3z6z		iLB1027_lipid	CCCCC\C=C/C\C=C/CC(=O)SCCNC(=O)CCNC(=O)C(O)C(C)(C)COP([O-])(=O)OP([O-])(=O)OC[C@H]1O[C@H]([C@H](O)[C@@H]1OP([O-])([O-])=O)N1C=NC2=C1N=CN=C2N
dd58coa_m	dd58coa	(5Z,8Z)-dodecadienoyl-CoA	m	A	M_coa12_2_5z8z_m	coa12_2_5z8z		iLB1027_lipid	CCC\C=C/C\C=C/CCCC(=O)SCCNC(=O)CCNC(=O)C(O)C(C)(C)COP([O-])(=O)OP([O-])(=O)OC[C@H]1O[C@H]([C@H](O)[C@@H]1OP([O-])([O-])=O)N1C=NC2=C1N=CN=C2N
3odd58coa_m	3odd58coa	3-oxo-(5Z,8Z)-dodecadienoyl-CoA	m	A	M_coa12_2_5z8z3o_m	coa12_2_5z8z3o		iLB1027_lipid	CCC\C=C/C\C=C/CC(=O)CC(=O)SCCNC(=O)CCNC(=O)C(O)C(C)(C)COP([O-])(=O)OP([O-])(=O)OC[C@H]1O[C@H]([C@H](O)[C@@H]1OP([O-])([O-])=O)N1C=NC2=C1N=CN=C2N
3od69coa_m	3od69coa	3-oxo-(6Z,9Z)-dodecadienoyl-CoA	m	A	M_coa12_2_6z9z3o_m	coa12_2_6z9z3o		iLB1027_lipid	CCC\C=C/C\C=C/CC(=O)CC(=O)SCCNC(=O)CCNC(=O)C(O)C(C)(C)COP([O-])(=O)OP([O-])(=O)OC[C@H]1O[C@H]([C@H](O)[C@@H]1OP([O-])([O-])=O)N1C=NC2=C1N=CN=C2N
3od69coa_x	3od69coa	3-oxo-(6Z,9Z)-dodecadienoyl-CoA	x	A	M_coa12_2_6z9z3o_x	coa12_2_6z9z3o		iLB1027_lipid	CCC\C=C/C\C=C/CC(=O)CC(=O)SCCNC(=O)CCNC(=O)C(O)C(C)(C)COP([O-])(=O)OP([O-])(=O)OC[C@H]1O[C@H]([C@H](O)[C@@H]1OP([O-])([O-])=O)N1C=NC2=C1N=CN=C2N
dd258coa_m	dd258coa	(2E,5Z,8Z)-dodecatrienoyl-CoA	m	A	M_coa12_3_2e5z8z_m	coa12_3_2e5z8z		iLB1027_lipid	CCC\C=C/C\C=C/C\C=C\C(=O)SCCNC(=O)CCNC(=O)C(O)C(C)(C)COP([O-])(=O)OP([O-])(=O)OC[C@H]1O[C@H]([C@H](O)[C@@H]1OP([O-])([O-])=O)N1C=NC2=C1N=CN=C2N
dd269coa_m	dd269coa	(2E,6Z,9Z)-dodecatrienoyl-CoA	m	A	M_coa12_3_2e6z9z_m	coa12_3_2e6z9z		iLB1027_lipid	CCC\C=C/C\C=C/C\C=C\C(=O)SCCNC(=O)CCNC(=O)C(O)C(C)(C)COP([O-])(=O)OP([O-])(=O)OC[C@H]1O[C@H]([C@H](O)[C@@H]1OP([O-])([O-])=O)N1C=NC2=C1N=CN=C2N
dd269coa_x	dd269coa	(2E,6Z,9Z)-dodecatrienoyl-CoA	x	A	M_coa12_3_2e6z9z_x	coa12_3_2e6z9z		iLB1027_lipid	CCC\C=C/C\C=C/C\C=C\C(=O)SCCNC(=O)CCNC(=O)C(O)C(C)(C)COP([O-])(=O)OP([O-])(=O)OC[C@H]1O[C@H]([C@H](O)[C@@H]1OP([O-])([O-])=O)N1C=NC2=C1N=CN=C2N
dd369coa_m	dd369coa	(3Z,6Z,9Z)-dodecatrienoyl-CoA	m	A	M_coa12_3_3z6z9z_m	coa12_3_3z6z9z		iLB1027_lipid	CC\C=C/C\C=C/C\C=C/CC(=O)SCCNC(=O)CCNC(=O)C(O)C(C)(C)COP([O-])(=O)OP([O-])(=O)OC[C@H]1O[C@H]([C@H](O)[C@@H]1OP([O-])([O-])=O)N1C=NC2=C1N=CN=C2N
dd369coa_x	dd369coa	(3Z,6Z,9Z)-dodecatrienoyl-CoA	x	A	M_coa12_3_3z6z9z_x	coa12_3_3z6z9z		iLB1027_lipid	CC\C=C/C\C=C/C\C=C/CC(=O)SCCNC(=O)CCNC(=O)C(O)C(C)(C)COP([O-])(=O)OP([O-])(=O)OC[C@H]1O[C@H]([C@H](O)[C@@H]1OP([O-])([O-])=O)N1C=NC2=C1N=CN=C2N
dd5811coa_m	dd5811coa	(5Z,8Z,11Z)-dodecatrienoyl-CoA	m	A	M_coa12_3_5z8z11z_m	coa12_3_5z8z11z		iLB1027_lipid	CC(C)(COP([O-])(=O)OP([O-])(=O)OC[C@H]1O[C@H]([C@H](O)[C@@H]1OP(O)([O-])=O)N1C=NC2=C1N=CN=C2N)C(O)C(=O)NCCC(=O)NCCSC(=O)CCC\C=C/C\C=C/CC=C
3odd5811coa_m	3odd5811coa	3-oxo-(5Z,8Z,11Z)-dodecatrienoyl-CoA	m	A	M_coa12_3_5z8z11z3o_m	coa12_3_5z8z11z3o		iLB1027_lipid	CC(C)(COP([O-])(=O)OP([O-])(=O)OC[C@H]1O[C@H]([C@H](O)[C@@H]1OP([O-])([O-])=O)N1C=NC2=C1N=CN=C2N)C(O)C(=O)NCCC(=O)NCCSC(=O)CC(=O)C\C=C/C\C=C/CC=C
dd25811coa_m	dd25811coa	(2E,5Z,8Z,11Z)-dodecatetraenoyl-CoA	m	A	M_coa12_4_2e5z8z11z_m	coa12_4_2e5z8z11z		iLB1027_lipid	CC(C)(COP([O-])(=O)OP([O-])(=O)OC[C@H]1O[C@H]([C@H](O)[C@@H]1OP([O-])([O-])=O)N1C=NC2=C1N=CN=C2N)C(O)C(=O)NCCC(=O)NCCSC(=O)\C=C\C\C=C/C\C=C/CC=C
fa1coa_c	fa1coa	Iso C140 CoA C35H58N7O17P3S1	c	A	M_coa13_0_12me_c	coa13_0_12me		iYO844	CC(C)CCCCCCCCCCC(=O)SCCNC(=O)CCNC(=O)[C@H](O)C(C)(C)COP([O-])(=O)OP([O-])(=O)OC[C@H]1O[C@H]([C@H](O)[C@@H]1OP([O-])([O-])=O)n1cnc2c(N)ncnc12	InChI=1S/C35H62N7O17P3S/c1-23(2)13-11-9-7-5-6-8-10-12-14-26(44)63-18-17-37-25(43)15-16-38-33(47)30(46)35(3,4)20-56-62(53,54)59-61(51,52)55-19-24-29(58-60(48,49)50)28(45)34(57-24)42-22-41-27-31(36)39-21-40-32(27)42/h21-24,28-30,34,45-46H,5-20H2,1-4H3,(H,37,43)(H,38,47)(H,51,52)(H,53,54)(H2,36,39,40)(H2,48,49,50)/p-4/t24-,28-,29-,30+,34-/m1/s1	AIBXWGHBFFDDCX-QSGBVPJFSA-J	C35H58N7O17P3S	CHEBI:84195
c130coa_m	c130coa	C13:0 fatty acyl-coa	m	A	M_coa13_0_m	coa13_0		iCHOv1	CCCCCCCCCCCCC(=O)SCCNC(=O)CCNC(=O)[C@H](O)C(C)(C)COP([O-])(=O)OP([O-])(=O)OC[C@H]1O[C@H]([C@H](O)[C@@H]1OP([O-])([O-])=O)n1cnc2c(N)ncnc12	InChI=1S/C34H60N7O17P3S/c1-4-5-6-7-8-9-10-11-12-13-14-25(43)62-18-17-36-24(42)15-16-37-32(46)29(45)34(2,3)20-55-61(52,53)58-60(50,51)54-19-23-28(57-59(47,48)49)27(44)33(56-23)41-22-40-26-30(35)38-21-39-31(26)41/h21-23,27-29,33,44-45H,4-20H2,1-3H3,(H,36,42)(H,37,46)(H,50,51)(H,52,53)(H2,35,38,39)(H2,47,48,49)/p-4/t23-,27-,28-,29+,33-/m1/s1	TZKUYUHMJHEXOQ-QYIUPXBKSA-J	C34H56N7O17P3S	CHEBI:84061
tridcoa_m	tridcoa	Tridecanoyl Coenzyme A	m	A	M_coa13_0_m	coa13_0		Recon3D	CCCCCCCCCCCCC(=O)SCCNC(=O)CCNC(=O)[C@H](O)C(C)(C)COP([O-])(=O)OP([O-])(=O)OC[C@H]1O[C@H]([C@H](O)[C@@H]1OP([O-])([O-])=O)n1cnc2c(N)ncnc12	InChI=1S/C34H60N7O17P3S/c1-4-5-6-7-8-9-10-11-12-13-14-25(43)62-18-17-36-24(42)15-16-37-32(46)29(45)34(2,3)20-55-61(52,53)58-60(50,51)54-19-23-28(57-59(47,48)49)27(44)33(56-23)41-22-40-26-30(35)38-21-39-31(26)41/h21-23,27-29,33,44-45H,4-20H2,1-3H3,(H,36,42)(H,37,46)(H,50,51)(H,52,53)(H2,35,38,39)(H2,47,48,49)/p-4/t23-,27-,28-,29+,33-/m1/s1	TZKUYUHMJHEXOQ-QYIUPXBKSA-J	C34H56N7O17P3S	CHEBI:84061
fa4coa_c	fa4coa	Anteiso C150 CoA C36H60N7O17P3S1	c	A	M_coa14_0_12me_c	coa14_0_12me		iYO844	CCC(C)CCCCCCCCCCC(=O)SCCNC(=O)CCNC(=O)C(O)C(C)(C)COP([O-])(=O)OP([O-])(=O)OC[C@H]1O[C@H]([C@H](O)[C@@H]1OP([O-])([O-])=O)N1C=NC2=C1N=CN=C2N
fa3coa_c	fa3coa	Iso C150 CoA C36H60N7O17P3S1	c	A	M_coa14_0_13me_c	coa14_0_13me		iYO844	CCC(C)CCCCCCCCCCC(=O)SCCNC(=O)CCNC(=O)C(O)C(C)(C)COP([O-])(=O)OP([O-])(=O)OC[C@H]1O[C@H]([C@H](O)[C@@H]1OP([O-])([O-])=O)N1C=NC2=C1N=CN=C2N
3otdcoa_c	3otdcoa	3-Oxotetradecanoyl-CoA	c	A	M_coa14_0_3o_c	coa14_0_3o		iECO111_1330; iB21_1397; iECBD_1354; iPC815; iECO26_1355; ic_1306; iECDH1ME8569_1439; iSB619; iECIAI1_1343; iJO1366; iECO103_1326; iE2348C_1286; iECH74115_1262; iSF_1195; iEC55989_1330; iEC042_1314; iECABU_c1320; iAPECO1_1312; iEcDH1_1363; iJN746; iECDH10B_1368; iBWG_1329; iECNA114_1301; iAF1260; iEcHS_1320; iECS88_1305; iEcE24377_1341; iECW_1372; iECD_1391; iECSP_1301; iECB_1328; iECs_1301; iECE…	CCCCCCCCCCCC(=O)CC(=O)SCCNC(=O)CCNC(=O)[C@H](O)C(C)(C)COP([O-])(=O)OP([O-])(=O)OC[C@H]1O[C@H]([C@H](O)[C@@H]1OP([O-])([O-])=O)n1cnc2c(N)ncnc12	InChI=1S/C35H60N7O18P3S/c1-4-5-6-7-8-9-10-11-12-13-23(43)18-26(45)64-17-16-37-25(44)14-15-38-33(48)30(47)35(2,3)20-57-63(54,55)60-62(52,53)56-19-24-29(59-61(49,50)51)28(46)34(58-24)42-22-41-27-31(36)39-21-40-32(27)42/h21-22,24,28-30,34,46-47H,4-20H2,1-3H3,(H,37,44)(H,38,48)(H,52,53)(H,54,55)(H2,36,39,40)(H2,49,50,51)/p-4/t24-,28-,29-,30+,34-/m1/s1	IQNFBGHLIVBNOU-QSGBVPJFSA-J	C35H56N7O18P3S	CHEBI:62543
3otdcoa_m	3otdcoa	3-Oxotetradecanoyl-CoA	m	A	M_coa14_0_3o_m	coa14_0_3o		Recon3D; iRC1080; iLB1027_lipid	CCCCCCCCCCCC(=O)CC(=O)SCCNC(=O)CCNC(=O)[C@H](O)C(C)(C)COP([O-])(=O)OP([O-])(=O)OC[C@H]1O[C@H]([C@H](O)[C@@H]1OP([O-])([O-])=O)n1cnc2c(N)ncnc12	InChI=1S/C35H60N7O18P3S/c1-4-5-6-7-8-9-10-11-12-13-23(43)18-26(45)64-17-16-37-25(44)14-15-38-33(48)30(47)35(2,3)20-57-63(54,55)60-62(52,53)56-19-24-29(59-61(49,50)51)28(46)34(58-24)42-22-41-27-31(36)39-21-40-32(27)42/h21-22,24,28-30,34,46-47H,4-20H2,1-3H3,(H,37,44)(H,38,48)(H,52,53)(H,54,55)(H2,36,39,40)(H2,49,50,51)/p-4/t24-,28-,29-,30+,34-/m1/s1	IQNFBGHLIVBNOU-QSGBVPJFSA-J	C35H56N7O18P3S	CHEBI:62543
3otdcoa_x	3otdcoa	3-Oxotetradecanoyl-CoA	x	A	M_coa14_0_3o_x	coa14_0_3o		iRC1080; iMM904; iMM1415; iND750; RECON1; Recon3D; iCHOv1; iLB1027_lipid	CCCCCCCCCCCC(=O)CC(=O)SCCNC(=O)CCNC(=O)[C@H](O)C(C)(C)COP([O-])(=O)OP([O-])(=O)OC[C@H]1O[C@H]([C@H](O)[C@@H]1OP([O-])([O-])=O)n1cnc2c(N)ncnc12	InChI=1S/C35H60N7O18P3S/c1-4-5-6-7-8-9-10-11-12-13-23(43)18-26(45)64-17-16-37-25(44)14-15-38-33(48)30(47)35(2,3)20-57-63(54,55)60-62(52,53)56-19-24-29(59-61(49,50)51)28(46)34(58-24)42-22-41-27-31(36)39-21-40-32(27)42/h21-22,24,28-30,34,46-47H,4-20H2,1-3H3,(H,37,44)(H,38,48)(H,52,53)(H,54,55)(H2,36,39,40)(H2,49,50,51)/p-4/t24-,28-,29-,30+,34-/m1/s1	IQNFBGHLIVBNOU-QSGBVPJFSA-J	C35H56N7O18P3S	CHEBI:62543
R_3hmrscoa_c	R_3hmrscoa	(R)-3-hydroxytetradecanoyl-coa	c	A	M_coa14_0_3ohR_c	coa14_0_3ohR		iJN746	CCCCCCCCCCC[C@@H](O)CC(=O)SCCNC(=O)CCNC(=O)[C@H](O)C(C)(C)COP([O-])(=O)OP([O-])(=O)OC[C@H]1O[C@H]([C@H](O)[C@@H]1OP([O-])([O-])=O)n1cnc2c(N)ncnc12	InChI=1S/C35H62N7O18P3S/c1-4-5-6-7-8-9-10-11-12-13-23(43)18-26(45)64-17-16-37-25(44)14-15-38-33(48)30(47)35(2,3)20-57-63(54,55)60-62(52,53)56-19-24-29(59-61(49,50)51)28(46)34(58-24)42-22-41-27-31(36)39-21-40-32(27)42/h21-24,28-30,34,43,46-47H,4-20H2,1-3H3,(H,37,44)(H,38,48)(H,52,53)(H,54,55)(H2,36,39,40)(H2,49,50,51)/p-4/t23-,24-,28-,29-,30+,34-/m1/s1	OXBHKMHNDGRDCZ-FZFQHCCSSA-J	C35H58N7O18P3S	CHEBI:74277
3htdcoa_c	3htdcoa	(S)-3-Hydroxytetradecanoyl-CoA	c	A	M_coa14_0_3ohS_c	coa14_0_3ohS		Recon3D; iECW_1372; iECNA114_1301; iSBO_1134; iECIAI1_1343; iNRG857_1313; iECBD_1354; iSDY_1059; iECIAI39_1322; iSbBS512_1146; iECDH10B_1368; iS_1188; iECH74115_1262; iLF82_1304; iECDH1ME8569_1439; iETEC_1333; iECD_1391; iSFV_1184; iECO103_1326; iG2583_1286; iECABU_c1320; iEKO11_1354; iECED1_1282; iCHOv1; iEcDH1_1363; iML1515; iEC55989_1330; iYO844; iECO111_1330; iAF1260b; iEcE24377_1341; iY75_13…	CCCCCCCCCCC[C@H](O)CC(=O)SCCNC(=O)CCNC(=O)[C@H](O)C(C)(C)COP([O-])(=O)OP([O-])(=O)OC[C@H]1O[C@H]([C@H](O)[C@@H]1OP([O-])([O-])=O)n1cnc2c(N)ncnc12	InChI=1S/C35H62N7O18P3S/c1-4-5-6-7-8-9-10-11-12-13-23(43)18-26(45)64-17-16-37-25(44)14-15-38-33(48)30(47)35(2,3)20-57-63(54,55)60-62(52,53)56-19-24-29(59-61(49,50)51)28(46)34(58-24)42-22-41-27-31(36)39-21-40-32(27)42/h21-24,28-30,34,43,46-47H,4-20H2,1-3H3,(H,37,44)(H,38,48)(H,52,53)(H,54,55)(H2,36,39,40)(H2,49,50,51)/p-4/t23-,24+,28+,29+,30-,34+/m0/s1	OXBHKMHNDGRDCZ-STLSENOWSA-J	C35H58N7O18P3S	CHEBI:62614
3htdcoa_m	3htdcoa	(S)-3-Hydroxytetradecanoyl-CoA	m	A	M_coa14_0_3ohS_m	coa14_0_3ohS		iLB1027_lipid; iCHOv1; Recon3D; iRC1080	CCCCCCCCCCC[C@H](O)CC(=O)SCCNC(=O)CCNC(=O)[C@H](O)C(C)(C)COP([O-])(=O)OP([O-])(=O)OC[C@H]1O[C@H]([C@H](O)[C@@H]1OP([O-])([O-])=O)n1cnc2c(N)ncnc12	InChI=1S/C35H62N7O18P3S/c1-4-5-6-7-8-9-10-11-12-13-23(43)18-26(45)64-17-16-37-25(44)14-15-38-33(48)30(47)35(2,3)20-57-63(54,55)60-62(52,53)56-19-24-29(59-61(49,50)51)28(46)34(58-24)42-22-41-27-31(36)39-21-40-32(27)42/h21-24,28-30,34,43,46-47H,4-20H2,1-3H3,(H,37,44)(H,38,48)(H,52,53)(H,54,55)(H2,36,39,40)(H2,49,50,51)/p-4/t23-,24+,28+,29+,30-,34+/m0/s1	OXBHKMHNDGRDCZ-STLSENOWSA-J	C35H58N7O18P3S	CHEBI:62614
3htdcoa_x	3htdcoa	(S)-3-Hydroxytetradecanoyl-CoA	x	A	M_coa14_0_3ohS_x	coa14_0_3ohS		Recon3D; iMM904; iLB1027_lipid; iND750; iRC1080	CCCCCCCCCCC[C@H](O)CC(=O)SCCNC(=O)CCNC(=O)[C@H](O)C(C)(C)COP([O-])(=O)OP([O-])(=O)OC[C@H]1O[C@H]([C@H](O)[C@@H]1OP([O-])([O-])=O)n1cnc2c(N)ncnc12	InChI=1S/C35H62N7O18P3S/c1-4-5-6-7-8-9-10-11-12-13-23(43)18-26(45)64-17-16-37-25(44)14-15-38-33(48)30(47)35(2,3)20-57-63(54,55)60-62(52,53)56-19-24-29(59-61(49,50)51)28(46)34(58-24)42-22-41-27-31(36)39-21-40-32(27)42/h21-24,28-30,34,43,46-47H,4-20H2,1-3H3,(H,37,44)(H,38,48)(H,52,53)(H,54,55)(H2,36,39,40)(H2,49,50,51)/p-4/t23-,24+,28+,29+,30-,34+/m0/s1	OXBHKMHNDGRDCZ-STLSENOWSA-J	C35H58N7O18P3S	CHEBI:62614
tdcoa_c	tdcoa	Tetradecanoyl-CoA (n-C14:0CoA)	c	A	M_coa14_0_c	coa14_0		iB21_1397; iECs_1301; iECB_1328; iECUMN_1333; iMM904; iECOK1_1307; ic_1306; iECW_1372; iPC815; iECSF_1327; iE2348C_1286; iECP_1309; iECBD_1354; iEcSMS35_1347; iSF_1195; iEcolC_1368; iSB619; iECSE_1348; iEcDH1_1363; iECSP_1301; iJN746; iECS88_1305; iAPECO1_1312; iLF82_1304; iECD_1391; iS_1188; iAF1260; iETEC_1333; iEC042_1314; iSBO_1134; iNJ661; iEKO11_1354; iBWG_1329; iG2583_1286; iEC55989_1330; …	CCCCCCCCCCCCCC(=O)SCCNC(=O)CCNC(=O)[C@H](O)C(C)(C)COP([O-])(=O)OP([O-])(=O)OC[C@H]1O[C@H]([C@H](O)[C@@H]1OP([O-])([O-])=O)n1cnc2c(N)ncnc12	InChI=1S/C35H62N7O17P3S/c1-4-5-6-7-8-9-10-11-12-13-14-15-26(44)63-19-18-37-25(43)16-17-38-33(47)30(46)35(2,3)21-56-62(53,54)59-61(51,52)55-20-24-29(58-60(48,49)50)28(45)34(57-24)42-23-41-27-31(36)39-22-40-32(27)42/h22-24,28-30,34,45-46H,4-21H2,1-3H3,(H,37,43)(H,38,47)(H,51,52)(H,53,54)(H2,36,39,40)(H2,48,49,50)/p-4/t24-,28-,29-,30+,34-/m1/s1	DUAFKXOFBZQTQE-QSGBVPJFSA-J	C35H58N7O17P3S	CHEBI:57385
tdcoa_m	tdcoa	Tetradecanoyl-CoA (n-C14:0CoA)	m	A	M_coa14_0_m	coa14_0		Recon3D; iCHOv1; iLB1027_lipid; RECON1; iMM1415; iRC1080	CCCCCCCCCCCCCC(=O)SCCNC(=O)CCNC(=O)[C@H](O)C(C)(C)COP([O-])(=O)OP([O-])(=O)OC[C@H]1O[C@H]([C@H](O)[C@@H]1OP([O-])([O-])=O)n1cnc2c(N)ncnc12	InChI=1S/C35H62N7O17P3S/c1-4-5-6-7-8-9-10-11-12-13-14-15-26(44)63-19-18-37-25(43)16-17-38-33(47)30(46)35(2,3)21-56-62(53,54)59-61(51,52)55-20-24-29(58-60(48,49)50)28(45)34(57-24)42-23-41-27-31(36)39-22-40-32(27)42/h22-24,28-30,34,45-46H,4-21H2,1-3H3,(H,37,43)(H,38,47)(H,51,52)(H,53,54)(H2,36,39,40)(H2,48,49,50)/p-4/t24-,28-,29-,30+,34-/m1/s1	DUAFKXOFBZQTQE-QSGBVPJFSA-J	C35H58N7O17P3S	CHEBI:57385
tdcoa_r	tdcoa	Tetradecanoyl-CoA (n-C14:0CoA)	r	A	M_coa14_0_r	coa14_0		Recon3D	CCCCCCCCCCCCCC(=O)SCCNC(=O)CCNC(=O)[C@H](O)C(C)(C)COP([O-])(=O)OP([O-])(=O)OC[C@H]1O[C@H]([C@H](O)[C@@H]1OP([O-])([O-])=O)n1cnc2c(N)ncnc12	InChI=1S/C35H62N7O17P3S/c1-4-5-6-7-8-9-10-11-12-13-14-15-26(44)63-19-18-37-25(43)16-17-38-33(47)30(46)35(2,3)21-56-62(53,54)59-61(51,52)55-20-24-29(58-60(48,49)50)28(45)34(57-24)42-23-41-27-31(36)39-22-40-32(27)42/h22-24,28-30,34,45-46H,4-21H2,1-3H3,(H,37,43)(H,38,47)(H,51,52)(H,53,54)(H2,36,39,40)(H2,48,49,50)/p-4/t24-,28-,29-,30+,34-/m1/s1	DUAFKXOFBZQTQE-QSGBVPJFSA-J	C35H58N7O17P3S	CHEBI:57385
tdcoa_x	tdcoa	Tetradecanoyl-CoA (n-C14:0CoA)	x	A	M_coa14_0_x	coa14_0		Recon3D; iMM904; iLB1027_lipid; iND750; RECON1; iMM1415; iCHOv1; iRC1080	CCCCCCCCCCCCCC(=O)SCCNC(=O)CCNC(=O)[C@H](O)C(C)(C)COP([O-])(=O)OP([O-])(=O)OC[C@H]1O[C@H]([C@H](O)[C@@H]1OP([O-])([O-])=O)n1cnc2c(N)ncnc12	InChI=1S/C35H62N7O17P3S/c1-4-5-6-7-8-9-10-11-12-13-14-15-26(44)63-19-18-37-25(43)16-17-38-33(47)30(46)35(2,3)21-56-62(53,54)59-61(51,52)55-20-24-29(58-60(48,49)50)28(45)34(57-24)42-23-41-27-31(36)39-22-40-32(27)42/h22-24,28-30,34,45-46H,4-21H2,1-3H3,(H,37,43)(H,38,47)(H,51,52)(H,53,54)(H2,36,39,40)(H2,48,49,50)/p-4/t24-,28-,29-,30+,34-/m1/s1	DUAFKXOFBZQTQE-QSGBVPJFSA-J	C35H58N7O17P3S	CHEBI:57385
td2coa_c	td2coa	Trans-Tetradec-2-enoyl-CoA	c	A	M_coa14_1_2e_c	coa14_1_2e		iSFxv_1172; iYL1228; iNRG857_1313; iUMN146_1321; iSDY_1059; iUTI89_1310; iETEC_1333; iSSON_1240; iSBO_1134; iWFL_1372; iSFV_1184; iAF987; iS_1188; iUMNK88_1353; iG2583_1286; STM_v1_0; iLF82_1304; iZ_1308; iEKO11_1354; iB21_1397; iSbBS512_1146; iPC815; iAF1260b; ic_1306; iYO844; iEC042_1314; iY75_1357; iE2348C_1286; iML1515; iECB_1328; iEcE24377_1341; iSB619; iECO111_1330; iSF_1195; iECDH10B_1368;…	CCCCCCCCCCC\C=C\C(=O)SCCNC(=O)CCNC(=O)[C@H](O)C(C)(C)COP([O-])(=O)OP([O-])(=O)OC[C@H]1O[C@H]([C@H](O)[C@@H]1OP([O-])([O-])=O)n1cnc2c(N)ncnc12	InChI=1S/C35H60N7O17P3S/c1-4-5-6-7-8-9-10-11-12-13-14-15-26(44)63-19-18-37-25(43)16-17-38-33(47)30(46)35(2,3)21-56-62(53,54)59-61(51,52)55-20-24-29(58-60(48,49)50)28(45)34(57-24)42-23-41-27-31(36)39-22-40-32(27)42/h14-15,22-24,28-30,34,45-46H,4-13,16-21H2,1-3H3,(H,37,43)(H,38,47)(H,51,52)(H,53,54)(H2,36,39,40)(H2,48,49,50)/p-4/b15-14+/t24-,28-,29-,30+,34-/m1/s1	MBCVYCOKMMMWLX-YYMFEJJQSA-J	C35H56N7O17P3S	CHEBI:61405
tetdece1coa_c	tetdece1coa	Tetradecenoyl-CoA;(2E)-Tetradecenoyl-CoA	c	A	M_coa14_1_2e_c	coa14_1_2e		Recon3D	CCCCCCCCCCC\C=C\C(=O)SCCNC(=O)CCNC(=O)[C@H](O)C(C)(C)COP([O-])(=O)OP([O-])(=O)OC[C@H]1O[C@H]([C@H](O)[C@@H]1OP([O-])([O-])=O)n1cnc2c(N)ncnc12	InChI=1S/C35H60N7O17P3S/c1-4-5-6-7-8-9-10-11-12-13-14-15-26(44)63-19-18-37-25(43)16-17-38-33(47)30(46)35(2,3)21-56-62(53,54)59-61(51,52)55-20-24-29(58-60(48,49)50)28(45)34(57-24)42-23-41-27-31(36)39-22-40-32(27)42/h14-15,22-24,28-30,34,45-46H,4-13,16-21H2,1-3H3,(H,37,43)(H,38,47)(H,51,52)(H,53,54)(H2,36,39,40)(H2,48,49,50)/p-4/b15-14+/t24-,28-,29-,30+,34-/m1/s1	MBCVYCOKMMMWLX-YYMFEJJQSA-J	C35H56N7O17P3S	CHEBI:61405
td2coa_m	td2coa	Trans-Tetradec-2-enoyl-CoA	m	A	M_coa14_1_2e_m	coa14_1_2e		iLB1027_lipid; iRC1080	CCCCCCCCCCC\C=C\C(=O)SCCNC(=O)CCNC(=O)[C@H](O)C(C)(C)COP([O-])(=O)OP([O-])(=O)OC[C@H]1O[C@H]([C@H](O)[C@@H]1OP([O-])([O-])=O)n1cnc2c(N)ncnc12	InChI=1S/C35H60N7O17P3S/c1-4-5-6-7-8-9-10-11-12-13-14-15-26(44)63-19-18-37-25(43)16-17-38-33(47)30(46)35(2,3)21-56-62(53,54)59-61(51,52)55-20-24-29(58-60(48,49)50)28(45)34(57-24)42-23-41-27-31(36)39-22-40-32(27)42/h14-15,22-24,28-30,34,45-46H,4-13,16-21H2,1-3H3,(H,37,43)(H,38,47)(H,51,52)(H,53,54)(H2,36,39,40)(H2,48,49,50)/p-4/b15-14+/t24-,28-,29-,30+,34-/m1/s1	MBCVYCOKMMMWLX-YYMFEJJQSA-J	C35H56N7O17P3S	CHEBI:61405
tetdece1coa_m	tetdece1coa	Tetradecenoyl-CoA;(2E)-Tetradecenoyl-CoA	m	A	M_coa14_1_2e_m	coa14_1_2e		iCHOv1	CCCCCCCCCCC\C=C\C(=O)SCCNC(=O)CCNC(=O)[C@H](O)C(C)(C)COP([O-])(=O)OP([O-])(=O)OC[C@H]1O[C@H]([C@H](O)[C@@H]1OP([O-])([O-])=O)n1cnc2c(N)ncnc12	InChI=1S/C35H60N7O17P3S/c1-4-5-6-7-8-9-10-11-12-13-14-15-26(44)63-19-18-37-25(43)16-17-38-33(47)30(46)35(2,3)21-56-62(53,54)59-61(51,52)55-20-24-29(58-60(48,49)50)28(45)34(57-24)42-23-41-27-31(36)39-22-40-32(27)42/h14-15,22-24,28-30,34,45-46H,4-13,16-21H2,1-3H3,(H,37,43)(H,38,47)(H,51,52)(H,53,54)(H2,36,39,40)(H2,48,49,50)/p-4/b15-14+/t24-,28-,29-,30+,34-/m1/s1	MBCVYCOKMMMWLX-YYMFEJJQSA-J	C35H56N7O17P3S	CHEBI:61405
td2coa_x	td2coa	Trans-Tetradec-2-enoyl-CoA	x	A	M_coa14_1_2e_x	coa14_1_2e		iRC1080; iMM904; iLB1027_lipid; iND750	CCCCCCCCCCC\C=C\C(=O)SCCNC(=O)CCNC(=O)[C@H](O)C(C)(C)COP([O-])(=O)OP([O-])(=O)OC[C@H]1O[C@H]([C@H](O)[C@@H]1OP([O-])([O-])=O)n1cnc2c(N)ncnc12	InChI=1S/C35H60N7O17P3S/c1-4-5-6-7-8-9-10-11-12-13-14-15-26(44)63-19-18-37-25(43)16-17-38-33(47)30(46)35(2,3)21-56-62(53,54)59-61(51,52)55-20-24-29(58-60(48,49)50)28(45)34(57-24)42-23-41-27-31(36)39-22-40-32(27)42/h14-15,22-24,28-30,34,45-46H,4-13,16-21H2,1-3H3,(H,37,43)(H,38,47)(H,51,52)(H,53,54)(H2,36,39,40)(H2,48,49,50)/p-4/b15-14+/t24-,28-,29-,30+,34-/m1/s1	MBCVYCOKMMMWLX-YYMFEJJQSA-J	C35H56N7O17P3S	CHEBI:61405
td5coa_m	td5coa	(5Z)-tetradecenoyl-CoA	m	A	M_coa14_1_5z_m	coa14_1_5z		iLB1027_lipid	CCCCCCCC\C=C/CCCC(=O)SCCNC(=O)CCNC(=O)[C@H](O)C(C)(C)COP([O-])(=O)OP([O-])(=O)OC[C@H]1O[C@H]([C@H](O)[C@@H]1OP([O-])([O-])=O)n1cnc2c(N)ncnc12	InChI=1S/C35H60N7O17P3S/c1-4-5-6-7-8-9-10-11-12-13-14-15-26(44)63-19-18-37-25(43)16-17-38-33(47)30(46)35(2,3)21-56-62(53,54)59-61(51,52)55-20-24-29(58-60(48,49)50)28(45)34(57-24)42-23-41-27-31(36)39-22-40-32(27)42/h11-12,22-24,28-30,34,45-46H,4-10,13-21H2,1-3H3,(H,37,43)(H,38,47)(H,51,52)(H,53,54)(H2,36,39,40)(H2,48,49,50)/p-4/b12-11-/t24-,28-,29-,30+,34-/m1/s1	MRVDZOHJMLTLHJ-STFCKWFXSA-J	C35H56N7O17P3S	CHEBI:84650
3otd5coa_m	3otd5coa	3-oxo-(5Z)-tetradecenoyl-CoA	m	A	M_coa14_1_5z3o_m	coa14_1_5z3o		iLB1027_lipid	CCCCCCCC\C=C/CC(=O)CC(=O)SCCNC(=O)CCNC(=O)C(O)C(C)(C)COP([O-])(=O)OP([O-])(=O)OC[C@H]1O[C@H]([C@H](O)[C@@H]1OP([O-])([O-])=O)N1C=NC2=C1N=CN=C2N
td7coa_m	td7coa	(7Z)-tetradecenoyl-CoA	m	A	M_coa14_1_7z_m	coa14_1_7z		iLB1027_lipid	CCCCCC\C=C/CCCCCC(=O)SCCNC(=O)CCNC(=O)C(O)C(C)(C)COP([O-])(=O)OP([O-])(=O)OC[C@H]1O[C@H]([C@H](O)[C@@H]1OP([O-])([O-])=O)N1C=NC2=C1N=CN=C2N
3otd7coa_m	3otd7coa	3-oxo-(7Z)-tetradecenoyl-CoA	m	A	M_coa14_1_7z3o_m	coa14_1_7z3o		iLB1027_lipid	CCCCCC\C=C/CCCC(=O)CC(=O)SCCNC(=O)CCNC(=O)C(O)C(C)(C)COP([O-])(=O)OP([O-])(=O)OC[C@H]1O[C@H]([C@H](O)[C@@H]1OP([O-])([O-])=O)N1C=NC2=C1N=CN=C2N
R_3hcmrs7ecoa_c	R_3hcmrs7ecoa	(R)-3-hydroxy-cis-myristol-7-eoyl-CoA	c	A	M_coa14_1_7z3ohR_c	coa14_1_7z3ohR		iJN746	CCCCCC\C=C/CCC[C@@H](O)CC(=O)SCCNC(=O)CCNC(=O)C(O)C(C)(C)COP([O-])(=O)OP([O-])(=O)OC[C@H]1O[C@H]([C@H](O)[C@@H]1OP([O-])([O-])=O)N1C=NC2=C1N=CN=C2N
td25coa_m	td25coa	(2E,5Z)-tetradecadienoyl-CoA	m	A	M_coa14_2_2e5z_m	coa14_2_2e5z		iLB1027_lipid	S(C(=O)\C=C\C/C=C\CCCCCCCC)CCNC(CCNC(=O)[C@@H](C(COP(OP(OC[C@H]1O[C@@H](N2C3=C(C(=NC=N3)N)N=C2)[C@@H]([C@@H]1OP([O-])([O-])=O)O)(=O)[O-])(=O)[O-])(C)C)O)=O	InChI=1S/C35H58N7O17P3S/c1-4-5-6-7-8-9-10-11-12-13-14-15-26(44)63-19-18-37-25(43)16-17-38-33(47)30(46)35(2,3)21-56-62(53,54)59-61(51,52)55-20-24-29(58-60(48,49)50)28(45)34(57-24)42-23-41-27-31(36)39-22-40-32(27)42/h11-12,14-15,22-24,28-30,34,45-46H,4-10,13,16-21H2,1-3H3,(H,37,43)(H,38,47)(H,51,52)(H,53,54)(H2,36,39,40)(H2,48,49,50)/p-4/b12-11-,15-14+/t24-,28-,29-,30+,34-/m1/s1	JVEFYXPCQBMMAA-ZMLWRGBOSA-J	C35H54N7O17P3S	CHEBI:87701
td27coa_m	td27coa	(2E,7Z)-tetradecadienoyl-CoA	m	A	M_coa14_2_2e7z_m	coa14_2_2e7z		iLB1027_lipid	CCCCCC\C=C/CCC\C=C\C(=O)SCCNC(=O)CCNC(=O)C(O)C(C)(C)COP([O-])(=O)OP([O-])(=O)OC[C@H]1O[C@H]([C@H](O)[C@@H]1OP([O-])([O-])=O)N1C=NC2=C1N=CN=C2N
td58coa_m	td58coa	(5Z,8Z)-tetradecadienoyl-CoA	m	A	M_coa14_2_5z8z_m	coa14_2_5z8z		iLB1027_lipid	CCCCC\C=C/C\C=C/CCCC(=O)SCCNC(=O)CCNC(=O)C(O)C(C)(C)COP([O-])(=O)OP([O-])(=O)OC[C@H]1O[C@H]([C@H](O)[C@@H]1OP([O-])([O-])=O)N1C=NC2=C1N=CN=C2N
td58coa_x	td58coa	(5Z,8Z)-tetradecadienoyl-CoA	x	A	M_coa14_2_5z8z_x	coa14_2_5z8z		iLB1027_lipid	CCCCC\C=C/C\C=C/CCCC(=O)SCCNC(=O)CCNC(=O)C(O)C(C)(C)COP([O-])(=O)OP([O-])(=O)OC[C@H]1O[C@H]([C@H](O)[C@@H]1OP([O-])([O-])=O)N1C=NC2=C1N=CN=C2N
3otd58coa_m	3otd58coa	3-oxo-(5Z,8Z)-tetradecadienoyl-CoA	m	A	M_coa14_2_5z8z3o_m	coa14_2_5z8z3o		iLB1027_lipid	CCCCC\C=C/C\C=C/CC(=O)CC(=O)SCCNC(=O)CCNC(=O)C(O)C(C)(C)COP([O-])(=O)OP([O-])(=O)OC[C@H]1O[C@H]([C@H](O)[C@@H]1OP([O-])([O-])=O)N1C=NC2=C1N=CN=C2N
3otd58coa_x	3otd58coa	3-oxo-(5Z,8Z)-tetradecadienoyl-CoA	x	A	M_coa14_2_5z8z3o_x	coa14_2_5z8z3o		iLB1027_lipid	CCCCC\C=C/C\C=C/CC(=O)CC(=O)SCCNC(=O)CCNC(=O)C(O)C(C)(C)COP([O-])(=O)OP([O-])(=O)OC[C@H]1O[C@H]([C@H](O)[C@@H]1OP([O-])([O-])=O)N1C=NC2=C1N=CN=C2N
td710coa_m	td710coa	(7Z,10Z)-tetradecadienoyl-CoA	m	A	M_coa14_2_7z10z_m	coa14_2_7z10z		iLB1027_lipid	CCC\C=C/C\C=C/CCCCCC(=O)SCCNC(=O)CCNC(=O)C(O)C(C)(C)COP([O-])(=O)OP([O-])(=O)OC[C@H]1O[C@H]([C@H](O)[C@@H]1OP([O-])([O-])=O)N1C=NC2=C1N=CN=C2N
3otd710coa_m	3otd710coa	3-oxo-(7Z,10Z)-tetradecadienoyl-CoA	m	A	M_coa14_2_7z10z3o_m	coa14_2_7z10z3o		iLB1027_lipid	CCC\C=C/C\C=C/CCCC(=O)CC(=O)SCCNC(=O)CCNC(=O)C(O)C(C)(C)COP([O-])(=O)OP([O-])(=O)OC[C@H]1O[C@H]([C@H](O)[C@@H]1OP([O-])([O-])=O)N1C=NC2=C1N=CN=C2N
td258coa_m	td258coa	(2E,5Z,8Z)-tetradecatrienoyl-CoA	m	A	M_coa14_3_2e5z8z_m	coa14_3_2e5z8z		iLB1027_lipid	CCCCC\C=C/C\C=C/C\C=C\C(=O)SCCNC(=O)CCNC(=O)C(O)C(C)(C)COP([O-])(=O)OP([O-])(=O)OC[C@H]1O[C@H]([C@H](O)[C@@H]1OP([O-])([O-])=O)N1C=NC2=C1N=CN=C2N
td258coa_x	td258coa	(2E,5Z,8Z)-tetradecatrienoyl-CoA	x	A	M_coa14_3_2e5z8z_x	coa14_3_2e5z8z		iLB1027_lipid	CCCCC\C=C/C\C=C/C\C=C\C(=O)SCCNC(=O)CCNC(=O)C(O)C(C)(C)COP([O-])(=O)OP([O-])(=O)OC[C@H]1O[C@H]([C@H](O)[C@@H]1OP([O-])([O-])=O)N1C=NC2=C1N=CN=C2N
td2710coa_m	td2710coa	(2E,7Z,10Z)-tetradecatrienoyl-CoA	m	A	M_coa14_3_2e7z10z_m	coa14_3_2e7z10z		iLB1027_lipid	CCC\C=C/C\C=C/CCC\C=C\C(=O)SCCNC(=O)CCNC(=O)C(O)C(C)(C)COP([O-])(=O)OP([O-])(=O)OC[C@H]1O[C@H]([C@H](O)[C@@H]1OP([O-])([O-])=O)N1C=NC2=C1N=CN=C2N
td3710coa_m	td3710coa	(3E,7Z,10Z)-tetradecatrienoyl-CoA	m	A	M_coa14_3_3e7z10z_m	coa14_3_3e7z10z		iLB1027_lipid	CCC\C=C/C\C=C/CC\C=C\CC(=O)SCCNC(=O)CCNC(=O)C(O)C(C)(C)COP([O-])(=O)OP([O-])(=O)OC[C@H]1O[C@H]([C@H](O)[C@@H]1OP([O-])([O-])=O)N1C=NC2=C1N=CN=C2N
td4710coa_m	td4710coa	(4Z,7Z,10Z)-tetradecatrienoyl-CoA	m	A	M_coa14_3_4z7z10z_m	coa14_3_4z7z10z		iLB1027_lipid	CCC\C=C/C\C=C/C\C=C/CCC(=O)SCCNC(=O)CCNC(=O)C(O)C(C)(C)COP([O-])(=O)OP([O-])(=O)OC[C@H]1O[C@H]([C@H](O)[C@@H]1OP([O-])([O-])=O)N1C=NC2=C1N=CN=C2N
td5811coa_m	td5811coa	(5Z,8Z,11Z)-tetradecatrienoyl-CoA	m	A	M_coa14_3_5z8z11z_m	coa14_3_5z8z11z		iLB1027_lipid	CC\C=C/C\C=C/C\C=C/CCCC(=O)SCCNC(=O)CCNC(=O)C(O)C(C)(C)COP([O-])(=O)OP([O-])(=O)OC[C@H]1O[C@H]([C@H](O)[C@@H]1OP([O-])([O-])=O)N1C=NC2=C1N=CN=C2N
td5811coa_x	td5811coa	(5Z,8Z,11Z)-tetradecatrienoyl-CoA	x	A	M_coa14_3_5z8z11z_x	coa14_3_5z8z11z		iLB1027_lipid	CC\C=C/C\C=C/C\C=C/CCCC(=O)SCCNC(=O)CCNC(=O)C(O)C(C)(C)COP([O-])(=O)OP([O-])(=O)OC[C@H]1O[C@H]([C@H](O)[C@@H]1OP([O-])([O-])=O)N1C=NC2=C1N=CN=C2N
3otd5811coa_m	3otd5811coa	3-oxo-(5Z,8Z,11Z)-tetradecatrienoyl-CoA	m	A	M_coa14_3_5z8z11z3o_m	coa14_3_5z8z11z3o		iLB1027_lipid	CC\C=C/C\C=C/C\C=C/CC(=O)CC(=O)SCCNC(=O)CCNC(=O)C(O)C(C)(C)COP([O-])(=O)OP([O-])(=O)OC[C@H]1O[C@H]([C@H](O)[C@@H]1OP([O-])([O-])=O)N1C=NC2=C1N=CN=C2N
3otd5811coa_x	3otd5811coa	3-oxo-(5Z,8Z,11Z)-tetradecatrienoyl-CoA	x	A	M_coa14_3_5z8z11z3o_x	coa14_3_5z8z11z3o		iLB1027_lipid	CC\C=C/C\C=C/C\C=C/CC(=O)CC(=O)SCCNC(=O)CCNC(=O)C(O)C(C)(C)COP([O-])(=O)OP([O-])(=O)OC[C@H]1O[C@H]([C@H](O)[C@@H]1OP([O-])([O-])=O)N1C=NC2=C1N=CN=C2N
3otd71013coa_m	3otd71013coa	3-oxo-(7Z,10Z,13Z)-tetradecatrienoyl-CoA	m	A	M_coa14_3_7z10z13z3o_m	coa14_3_7z10z13z3o		iLB1027_lipid	CC(C)(COP([O-])(=O)OP([O-])(=O)OC[C@H]1O[C@H]([C@H](O)[C@@H]1OP([O-])([O-])=O)N1C=NC2=C1N=CN=C2N)C(O)C(=O)NCCC(=O)NCCSC(=O)CC(=O)CCC\C=C/C\C=C/CC=C
td24710coa_m	td24710coa	(2E,4Z,7Z,10Z)-tetradecatetraenoyl-CoA	m	A	M_coa14_4_2e4z7z10z_m	coa14_4_2e4z7z10z		iLB1027_lipid	CCC\C=C/C\C=C/C\C=C/C=C/C(=O)SCCNC(=O)CCNC(=O)C(O)C(C)(C)COP([O-])(=O)OP([O-])(=O)OC[C@H]1O[C@H]([C@H](O)[C@@H]1OP([O-])([O-])=O)N1C=NC2=C1N=CN=C2N
td25811coa_m	td25811coa	(2E,5Z,8Z,11Z)-tetradecatetraenoyl-CoA	m	A	M_coa14_4_2e5z8z11z_m	coa14_4_2e5z8z11z		iLB1027_lipid	CC\C=C/C\C=C/C\C=C/C\C=C\C(=O)SCCNC(=O)CCNC(=O)C(O)C(C)(C)COP([O-])(=O)OP([O-])(=O)OC[C@H]1O[C@H]([C@H](O)[C@@H]1OP([O-])([O-])=O)N1C=NC2=C1N=CN=C2N
td25811coa_x	td25811coa	(2E,5Z,8Z,11Z)-tetradecatetraenoyl-CoA	x	A	M_coa14_4_2e5z8z11z_x	coa14_4_2e5z8z11z		iLB1027_lipid	CC\C=C/C\C=C/C\C=C/C\C=C\C(=O)SCCNC(=O)CCNC(=O)C(O)C(C)(C)COP([O-])(=O)OP([O-])(=O)OC[C@H]1O[C@H]([C@H](O)[C@@H]1OP([O-])([O-])=O)N1C=NC2=C1N=CN=C2N
td271013coa_m	td271013coa	(2E,7Z,10Z,13Z)-tetradecatetraenoyl-CoA	m	A	M_coa14_4_2e7z10z13z_m	coa14_4_2e7z10z13z		iLB1027_lipid	CC(C)(COP([O-])(=O)OP([O-])(=O)OC[C@H]1O[C@H]([C@H](O)[C@@H]1OP([O-])([O-])=O)N1C=NC2=C1N=CN=C2N)C(O)C(=O)NCCC(=O)NCCSC(=O)\C=C\CCC\C=C/C\C=C/CC=C
td371013coa_m	td371013coa	(3E,7Z,10Z,13Z)-tetradecatetraenoyl-CoA	m	A	M_coa14_4_3e7z10z13z_m	coa14_4_3e7z10z13z		iLB1027_lipid	CC(C)(COP([O-])(=O)OP([O-])(=O)OC[C@H]1O[C@H]([C@H](O)[C@@H]1OP([O-])([O-])=O)N1C=NC2=C1N=CN=C2N)C(O)C(=O)NCCC(=O)NCCSC(=O)C\C=C\CC\C=C/C\C=C/CC=C
td2471013coa_m	td2471013coa	(2E,4Z,7Z,10Z,13Z)-tetradecapentaenoyl-CoA	m	A	M_coa14_5_2e4z7z10z13z_m	coa14_5_2e4z7z10z13z		iLB1027_lipid	CC(C)(COP([O-])(=O)OP([O-])(=O)OC[C@H]1O[C@H]([C@H](O)[C@@H]1OP([O-])([O-])=O)N1C=NC2=C1N=CN=C2N)C(O)C(=O)NCCC(=O)NCCSC(=O)\C=C\C=C/C\C=C/C\C=C/CC=C
fa6coa_c	fa6coa	Iso C160 CoA C37H62N7O17P3S1	c	A	M_coa15_0_14me_c	coa15_0_14me		iYO844	CC(C)CCCCCCCCCCCCC(=O)SCCNC(=O)CCNC(=O)[C@H](O)C(C)(C)COP([O-])(=O)OP([O-])(=O)OC[C@H]1O[C@H]([C@H](O)[C@@H]1OP([O-])([O-])=O)n1cnc2c(N)ncnc12	InChI=1S/C37H66N7O17P3S/c1-25(2)15-13-11-9-7-5-6-8-10-12-14-16-28(46)65-20-19-39-27(45)17-18-40-35(49)32(48)37(3,4)22-58-64(55,56)61-63(53,54)57-21-26-31(60-62(50,51)52)30(47)36(59-26)44-24-43-29-33(38)41-23-42-34(29)44/h23-26,30-32,36,47-48H,5-22H2,1-4H3,(H,39,45)(H,40,49)(H,53,54)(H,55,56)(H2,38,41,42)(H2,50,51,52)/p-4/t26-,30-,31-,32+,36-/m1/s1	OUPDXZZMDVEBFS-BBECNAHFSA-J	C37H62N7O17P3S	CHEBI:71425
ptdcacoa_c	ptdcacoa	Pentadecanoyl Coenzyme A	c	A	M_coa15_0_c	coa15_0		Recon3D; iCHOv1; iMM1415; RECON1	CCCCCCCCCCCCCCC(=O)SCCNC(=O)CCNC(=O)[C@H](O)C(C)(C)COP([O-])(=O)OP([O-])(=O)OC[C@H]1O[C@H]([C@H](O)[C@@H]1OP([O-])([O-])=O)n1cnc2c(N)ncnc12	InChI=1S/C36H64N7O17P3S/c1-4-5-6-7-8-9-10-11-12-13-14-15-16-27(45)64-20-19-38-26(44)17-18-39-34(48)31(47)36(2,3)22-57-63(54,55)60-62(52,53)56-21-25-30(59-61(49,50)51)29(46)35(58-25)43-24-42-28-32(37)40-23-41-33(28)43/h23-25,29-31,35,46-47H,4-22H2,1-3H3,(H,38,44)(H,39,48)(H,52,53)(H,54,55)(H2,37,40,41)(H2,49,50,51)/p-4/t25-,29-,30-,31+,35-/m1/s1	VLBCUOVMSMAIJC-VTINEICCSA-J	C36H60N7O17P3S	CHEBI:74309
ptdcacoa_m	ptdcacoa	Pentadecanoyl Coenzyme A	m	A	M_coa15_0_m	coa15_0		RECON1; Recon3D; iCHOv1; iMM1415	CCCCCCCCCCCCCCC(=O)SCCNC(=O)CCNC(=O)[C@H](O)C(C)(C)COP([O-])(=O)OP([O-])(=O)OC[C@H]1O[C@H]([C@H](O)[C@@H]1OP([O-])([O-])=O)n1cnc2c(N)ncnc12	InChI=1S/C36H64N7O17P3S/c1-4-5-6-7-8-9-10-11-12-13-14-15-16-27(45)64-20-19-38-26(44)17-18-39-34(48)31(47)36(2,3)22-57-63(54,55)60-62(52,53)56-21-25-30(59-61(49,50)51)29(46)35(58-25)43-24-42-28-32(37)40-23-41-33(28)43/h23-25,29-31,35,46-47H,4-22H2,1-3H3,(H,38,44)(H,39,48)(H,52,53)(H,54,55)(H2,37,40,41)(H2,49,50,51)/p-4/t25-,29-,30-,31+,35-/m1/s1	VLBCUOVMSMAIJC-VTINEICCSA-J	C36H60N7O17P3S	CHEBI:74309
ptdcacoa_r	ptdcacoa	Pentadecanoyl Coenzyme A	r	A	M_coa15_0_r	coa15_0_r		Recon3D	CCCCCCCCCCCCCCC(=O)SCCNC(=O)CCNC(=O)[C@H](O)C(C)(C)COP([O-])(=O)OP([O-])(=O)OC[C@H]1O[C@H]([C@H](O)[C@@H]1OP([O-])([O-])=O)n1cnc2c(N)ncnc12	InChI=1S/C36H64N7O17P3S/c1-4-5-6-7-8-9-10-11-12-13-14-15-16-27(45)64-20-19-38-26(44)17-18-39-34(48)31(47)36(2,3)22-57-63(54,55)60-62(52,53)56-21-25-30(59-61(49,50)51)29(46)35(58-25)43-24-42-28-32(37)40-23-41-33(28)43/h23-25,29-31,35,46-47H,4-22H2,1-3H3,(H,38,44)(H,39,48)(H,52,53)(H,54,55)(H2,37,40,41)(H2,49,50,51)/p-4/t25-,29-,30-,31+,35-/m1/s1	VLBCUOVMSMAIJC-VTINEICCSA-J	C36H60N7O17P3S	CHEBI:74309
fa11coa_c	fa11coa	Iso C170 CoA C38H64N7O17P3S1	c	A	M_coa16_0_15me_c	coa16_0_15me		iYO844	CC(C)CCCCCCCCCCCCCC(=O)SCCNC(=O)CCNC(=O)C(O)C(C)(C)COP([O-])(=O)OP([O-])(=O)OC[C@H]1O[C@H]([C@H](O)[C@@H]1OP([O-])([O-])=O)N1C=NC2=C1N=CN=C2N
3ohdcoa_c	3ohdcoa	3-Oxohexadecanoyl-CoA	c	A	M_coa16_0_3o_c	coa16_0_3o		iAF1260b; iEcSMS35_1347; iML1515; iECSE_1348; iY75_1357; iECUMN_1333; iYO844; iECP_1309; iECH74115_1262; iECSF_1327; iECED1_1282; iEcolC_1368; iECO103_1326; iECSP_1301; iEC55989_1330; iECW_1372; iECDH10B_1368; iECS88_1305; iECD_1391; iECOK1_1307; iECB_1328; iECs_1301; iEcE24377_1341; iB21_1397; iECNA114_1301; iJO1366; iECO111_1330; ic_1306; iECIAI39_1322; iPC815; iECIAI1_1343; iSB619; iECDH1ME856…	CCCCCCCCCCCCCC(=O)CC(=O)SCCNC(=O)CCNC(=O)[C@H](O)C(C)(C)COP([O-])(=O)OP([O-])(=O)OC[C@H]1O[C@H]([C@H](O)[C@@H]1OP([O-])([O-])=O)n1cnc2c(N)ncnc12	InChI=1S/C37H64N7O18P3S/c1-4-5-6-7-8-9-10-11-12-13-14-15-25(45)20-28(47)66-19-18-39-27(46)16-17-40-35(50)32(49)37(2,3)22-59-65(56,57)62-64(54,55)58-21-26-31(61-63(51,52)53)30(48)36(60-26)44-24-43-29-33(38)41-23-42-34(29)44/h23-24,26,30-32,36,48-49H,4-22H2,1-3H3,(H,39,46)(H,40,50)(H,54,55)(H,56,57)(H2,38,41,42)(H2,51,52,53)/p-4/t26-,30-,31-,32+,36-/m1/s1	NQMPLXPCRJOSHL-BBECNAHFSA-J	C37H60N7O18P3S	CHEBI:57349
3ohdcoa_m	3ohdcoa	3-Oxohexadecanoyl-CoA	m	A	M_coa16_0_3o_m	coa16_0_3o		Recon3D; iCHOv1; iLB1027_lipid; iRC1080	CCCCCCCCCCCCCC(=O)CC(=O)SCCNC(=O)CCNC(=O)[C@H](O)C(C)(C)COP([O-])(=O)OP([O-])(=O)OC[C@H]1O[C@H]([C@H](O)[C@@H]1OP([O-])([O-])=O)n1cnc2c(N)ncnc12	InChI=1S/C37H64N7O18P3S/c1-4-5-6-7-8-9-10-11-12-13-14-15-25(45)20-28(47)66-19-18-39-27(46)16-17-40-35(50)32(49)37(2,3)22-59-65(56,57)62-64(54,55)58-21-26-31(61-63(51,52)53)30(48)36(60-26)44-24-43-29-33(38)41-23-42-34(29)44/h23-24,26,30-32,36,48-49H,4-22H2,1-3H3,(H,39,46)(H,40,50)(H,54,55)(H,56,57)(H2,38,41,42)(H2,51,52,53)/p-4/t26-,30-,31-,32+,36-/m1/s1	NQMPLXPCRJOSHL-BBECNAHFSA-J	C37H60N7O18P3S	CHEBI:57349
3ohdcoa_x	3ohdcoa	3-Oxohexadecanoyl-CoA	x	A	M_coa16_0_3o_x	coa16_0_3o		iMM904; iCHOv1; iND750; iRC1080; Recon3D; iMM1415; iLB1027_lipid; RECON1	CCCCCCCCCCCCCC(=O)CC(=O)SCCNC(=O)CCNC(=O)[C@H](O)C(C)(C)COP([O-])(=O)OP([O-])(=O)OC[C@H]1O[C@H]([C@H](O)[C@@H]1OP([O-])([O-])=O)n1cnc2c(N)ncnc12	InChI=1S/C37H64N7O18P3S/c1-4-5-6-7-8-9-10-11-12-13-14-15-25(45)20-28(47)66-19-18-39-27(46)16-17-40-35(50)32(49)37(2,3)22-59-65(56,57)62-64(54,55)58-21-26-31(61-63(51,52)53)30(48)36(60-26)44-24-43-29-33(38)41-23-42-34(29)44/h23-24,26,30-32,36,48-49H,4-22H2,1-3H3,(H,39,46)(H,40,50)(H,54,55)(H,56,57)(H2,38,41,42)(H2,51,52,53)/p-4/t26-,30-,31-,32+,36-/m1/s1	NQMPLXPCRJOSHL-BBECNAHFSA-J	C37H60N7O18P3S	CHEBI:57349
3hhdcoa_c	3hhdcoa	(S)-3-Hydroxyhexadecanoyl-CoA	c	A	M_coa16_0_3ohS_c	coa16_0_3ohS		iML1515; iB21_1397; iY75_1357; iPC815; iYO844; iSB619; iAF1260b; ic_1306; iEcSMS35_1347; iE2348C_1286; iECs_1301; iSF_1195; iECP_1309; iEC042_1314; iECSP_1301; iJN746; iECOK1_1307; iAPECO1_1312; iECO26_1355; iBWG_1329; iECS88_1305; iJO1366; iECUMN_1333; iAF1260; iECSF_1327; iNRG857_1313; iECSE_1348; iSFV_1184; iEcolC_1368; iECW_1372; iECO111_1330; iS_1188; iEC55989_1330; iSbBS512_1146; iECDH10B_1…	CCCCCCCCCCCCC[C@H](O)CC(=O)SCCNC(=O)CCNC(=O)[C@H](O)C(C)(C)COP([O-])(=O)OP([O-])(=O)OC[C@H]1O[C@H]([C@H](O)[C@@H]1OP([O-])([O-])=O)n1cnc2c(N)ncnc12	InChI=1S/C37H66N7O18P3S/c1-4-5-6-7-8-9-10-11-12-13-14-15-25(45)20-28(47)66-19-18-39-27(46)16-17-40-35(50)32(49)37(2,3)22-59-65(56,57)62-64(54,55)58-21-26-31(61-63(51,52)53)30(48)36(60-26)44-24-43-29-33(38)41-23-42-34(29)44/h23-26,30-32,36,45,48-49H,4-22H2,1-3H3,(H,39,46)(H,40,50)(H,54,55)(H,56,57)(H2,38,41,42)(H2,51,52,53)/p-4/t25-,26+,30+,31+,32-,36+/m0/s1	DEHLMTDDPWDRDR-BCIKBWLNSA-J	C37H62N7O18P3S	CHEBI:62613
3hhdcoa_m	3hhdcoa	(S)-3-Hydroxyhexadecanoyl-CoA	m	A	M_coa16_0_3ohS_m	coa16_0_3ohS		iLB1027_lipid; iRC1080	CCCCCCCCCCCCC[C@H](O)CC(=O)SCCNC(=O)CCNC(=O)[C@H](O)C(C)(C)COP([O-])(=O)OP([O-])(=O)OC[C@H]1O[C@H]([C@H](O)[C@@H]1OP([O-])([O-])=O)n1cnc2c(N)ncnc12	InChI=1S/C37H66N7O18P3S/c1-4-5-6-7-8-9-10-11-12-13-14-15-25(45)20-28(47)66-19-18-39-27(46)16-17-40-35(50)32(49)37(2,3)22-59-65(56,57)62-64(54,55)58-21-26-31(61-63(51,52)53)30(48)36(60-26)44-24-43-29-33(38)41-23-42-34(29)44/h23-26,30-32,36,45,48-49H,4-22H2,1-3H3,(H,39,46)(H,40,50)(H,54,55)(H,56,57)(H2,38,41,42)(H2,51,52,53)/p-4/t25-,26+,30+,31+,32-,36+/m0/s1	DEHLMTDDPWDRDR-BCIKBWLNSA-J	C37H62N7O18P3S	CHEBI:62613
3hhdcoa_x	3hhdcoa	(S)-3-Hydroxyhexadecanoyl-CoA	x	A	M_coa16_0_3ohS_x	coa16_0_3ohS		iLB1027_lipid; iMM904; iRC1080; iND750	CCCCCCCCCCCCC[C@H](O)CC(=O)SCCNC(=O)CCNC(=O)[C@H](O)C(C)(C)COP([O-])(=O)OP([O-])(=O)OC[C@H]1O[C@H]([C@H](O)[C@@H]1OP([O-])([O-])=O)n1cnc2c(N)ncnc12	InChI=1S/C37H66N7O18P3S/c1-4-5-6-7-8-9-10-11-12-13-14-15-25(45)20-28(47)66-19-18-39-27(46)16-17-40-35(50)32(49)37(2,3)22-59-65(56,57)62-64(54,55)58-21-26-31(61-63(51,52)53)30(48)36(60-26)44-24-43-29-33(38)41-23-42-34(29)44/h23-26,30-32,36,45,48-49H,4-22H2,1-3H3,(H,39,46)(H,40,50)(H,54,55)(H,56,57)(H2,38,41,42)(H2,51,52,53)/p-4/t25-,26+,30+,31+,32-,36+/m0/s1	DEHLMTDDPWDRDR-BCIKBWLNSA-J	C37H62N7O18P3S	CHEBI:62613
pmtcoa_c	pmtcoa	Palmitoyl-CoA (n-C16:0CoA)	c	A	M_coa16_0_c	coa16_0		iML1515; iECUMN_1333; iAT_PLT_636; iECOK1_1307; iRC1080; iECs_1301; iAB_RBC_283; iECSP_1301; iLB1027_lipid; iEcSMS35_1347; RECON1; iECSE_1348; iYO844; iEcolC_1368; iAF1260b; iECW_1372; iCHOv1; iECP_1309; iY75_1357; iECS88_1305; iHN637; iECSF_1327; iB21_1397; Recon3D; iEC55989_1330; iS_1188; iMM904; iLF82_1304; ic_1306; iG2583_1286; iPC815; iEKO11_1354; iE2348C_1286; iSbBS512_1146; iSB619; iSBO_11…	[C@@H]1(N2C3=C(C(=NC=N3)N)N=C2)O[C@H](COP(OP(OCC(C)([C@H](C(NCCC(NCCSC(CCCCCCCCCCCCCCC)=O)=O)=O)O)C)(=O)[O-])(=O)[O-])[C@H]([C@H]1O)OP([O-])([O-])=O	InChI=1S/C37H66N7O17P3S/c1-4-5-6-7-8-9-10-11-12-13-14-15-16-17-28(46)65-21-20-39-27(45)18-19-40-35(49)32(48)37(2,3)23-58-64(55,56)61-63(53,54)57-22-26-31(60-62(50,51)52)30(47)36(59-26)44-25-43-29-33(38)41-24-42-34(29)44/h24-26,30-32,36,47-48H,4-23H2,1-3H3,(H,39,45)(H,40,49)(H,53,54)(H,55,56)(H2,38,41,42)(H2,50,51,52)/p-4/t26-,30-,31-,32+,36-/m1/s1	MNBKLUUYKPBKDU-BBECNAHFSA-J	C37H62N7O17P3S	CHEBI:57379
pmtcoa_h	pmtcoa	Palmitoyl-CoA (n-C16:0CoA)	h	A	M_coa16_0_h	coa16_0		iRC1080	[C@@H]1(N2C3=C(C(=NC=N3)N)N=C2)O[C@H](COP(OP(OCC(C)([C@H](C(NCCC(NCCSC(CCCCCCCCCCCCCCC)=O)=O)=O)O)C)(=O)[O-])(=O)[O-])[C@H]([C@H]1O)OP([O-])([O-])=O	InChI=1S/C37H66N7O17P3S/c1-4-5-6-7-8-9-10-11-12-13-14-15-16-17-28(46)65-21-20-39-27(45)18-19-40-35(49)32(48)37(2,3)23-58-64(55,56)61-63(53,54)57-22-26-31(60-62(50,51)52)30(47)36(59-26)44-25-43-29-33(38)41-24-42-34(29)44/h24-26,30-32,36,47-48H,4-23H2,1-3H3,(H,39,45)(H,40,49)(H,53,54)(H,55,56)(H2,38,41,42)(H2,50,51,52)/p-4/t26-,30-,31-,32+,36-/m1/s1	MNBKLUUYKPBKDU-BBECNAHFSA-J	C37H62N7O17P3S	CHEBI:57379
pmtcoa_l	pmtcoa	Palmitoyl-CoA (n-C16:0CoA)	l	A	M_coa16_0_l	coa16_0		iCHOv1	[C@@H]1(N2C3=C(C(=NC=N3)N)N=C2)O[C@H](COP(OP(OCC(C)([C@H](C(NCCC(NCCSC(CCCCCCCCCCCCCCC)=O)=O)=O)O)C)(=O)[O-])(=O)[O-])[C@H]([C@H]1O)OP([O-])([O-])=O	InChI=1S/C37H66N7O17P3S/c1-4-5-6-7-8-9-10-11-12-13-14-15-16-17-28(46)65-21-20-39-27(45)18-19-40-35(49)32(48)37(2,3)23-58-64(55,56)61-63(53,54)57-22-26-31(60-62(50,51)52)30(47)36(59-26)44-25-43-29-33(38)41-24-42-34(29)44/h24-26,30-32,36,47-48H,4-23H2,1-3H3,(H,39,45)(H,40,49)(H,53,54)(H,55,56)(H2,38,41,42)(H2,50,51,52)/p-4/t26-,30-,31-,32+,36-/m1/s1	MNBKLUUYKPBKDU-BBECNAHFSA-J	C37H62N7O17P3S	CHEBI:57379
pmtcoa_m	pmtcoa	Palmitoyl-CoA (n-C16:0CoA)	m	A	M_coa16_0_m	coa16_0		iLB1027_lipid; iRC1080; Recon3D; iAT_PLT_636; iMM1415; RECON1; iCHOv1	[C@@H]1(N2C3=C(C(=NC=N3)N)N=C2)O[C@H](COP(OP(OCC(C)([C@H](C(NCCC(NCCSC(CCCCCCCCCCCCCCC)=O)=O)=O)O)C)(=O)[O-])(=O)[O-])[C@H]([C@H]1O)OP([O-])([O-])=O	InChI=1S/C37H66N7O17P3S/c1-4-5-6-7-8-9-10-11-12-13-14-15-16-17-28(46)65-21-20-39-27(45)18-19-40-35(49)32(48)37(2,3)23-58-64(55,56)61-63(53,54)57-22-26-31(60-62(50,51)52)30(47)36(59-26)44-25-43-29-33(38)41-24-42-34(29)44/h24-26,30-32,36,47-48H,4-23H2,1-3H3,(H,39,45)(H,40,49)(H,53,54)(H,55,56)(H2,38,41,42)(H2,50,51,52)/p-4/t26-,30-,31-,32+,36-/m1/s1	MNBKLUUYKPBKDU-BBECNAHFSA-J	C37H62N7O17P3S	CHEBI:57379
pmtcoa_r	pmtcoa	Palmitoyl-CoA (n-C16:0CoA)	r	A	M_coa16_0_r	coa16_0		Recon3D; iCHOv1	[C@@H]1(N2C3=C(C(=NC=N3)N)N=C2)O[C@H](COP(OP(OCC(C)([C@H](C(NCCC(NCCSC(CCCCCCCCCCCCCCC)=O)=O)=O)O)C)(=O)[O-])(=O)[O-])[C@H]([C@H]1O)OP([O-])([O-])=O	InChI=1S/C37H66N7O17P3S/c1-4-5-6-7-8-9-10-11-12-13-14-15-16-17-28(46)65-21-20-39-27(45)18-19-40-35(49)32(48)37(2,3)23-58-64(55,56)61-63(53,54)57-22-26-31(60-62(50,51)52)30(47)36(59-26)44-25-43-29-33(38)41-24-42-34(29)44/h24-26,30-32,36,47-48H,4-23H2,1-3H3,(H,39,45)(H,40,49)(H,53,54)(H,55,56)(H2,38,41,42)(H2,50,51,52)/p-4/t26-,30-,31-,32+,36-/m1/s1	MNBKLUUYKPBKDU-BBECNAHFSA-J	C37H62N7O17P3S	CHEBI:57379
pmtcoa_s	pmtcoa	Palmitoyl-CoA (n-C16:0CoA)	s	A	M_coa16_0_s	coa16_0		iRC1080	[C@@H]1(N2C3=C(C(=NC=N3)N)N=C2)O[C@H](COP(OP(OCC(C)([C@H](C(NCCC(NCCSC(CCCCCCCCCCCCCCC)=O)=O)=O)O)C)(=O)[O-])(=O)[O-])[C@H]([C@H]1O)OP([O-])([O-])=O	InChI=1S/C37H66N7O17P3S/c1-4-5-6-7-8-9-10-11-12-13-14-15-16-17-28(46)65-21-20-39-27(45)18-19-40-35(49)32(48)37(2,3)23-58-64(55,56)61-63(53,54)57-22-26-31(60-62(50,51)52)30(47)36(59-26)44-25-43-29-33(38)41-24-42-34(29)44/h24-26,30-32,36,47-48H,4-23H2,1-3H3,(H,39,45)(H,40,49)(H,53,54)(H,55,56)(H2,38,41,42)(H2,50,51,52)/p-4/t26-,30-,31-,32+,36-/m1/s1	MNBKLUUYKPBKDU-BBECNAHFSA-J	C37H62N7O17P3S	CHEBI:57379
pmtcoa_x	pmtcoa	Palmitoyl-CoA (n-C16:0CoA)	x	A	M_coa16_0_x	coa16_0		iLB1027_lipid; iMM1415; Recon3D; iCHOv1; iMM904; iRC1080; iND750; RECON1	[C@@H]1(N2C3=C(C(=NC=N3)N)N=C2)O[C@H](COP(OP(OCC(C)([C@H](C(NCCC(NCCSC(CCCCCCCCCCCCCCC)=O)=O)=O)O)C)(=O)[O-])(=O)[O-])[C@H]([C@H]1O)OP([O-])([O-])=O	InChI=1S/C37H66N7O17P3S/c1-4-5-6-7-8-9-10-11-12-13-14-15-16-17-28(46)65-21-20-39-27(45)18-19-40-35(49)32(48)37(2,3)23-58-64(55,56)61-63(53,54)57-22-26-31(60-62(50,51)52)30(47)36(59-26)44-25-43-29-33(38)41-24-42-34(29)44/h24-26,30-32,36,47-48H,4-23H2,1-3H3,(H,39,45)(H,40,49)(H,53,54)(H,55,56)(H2,38,41,42)(H2,50,51,52)/p-4/t26-,30-,31-,32+,36-/m1/s1	MNBKLUUYKPBKDU-BBECNAHFSA-J	C37H62N7O17P3S	CHEBI:57379
hd2coa_c	hd2coa	(E)-hexadec-2-enoyl-CoA	c	A	M_coa16_1_2e_c	coa16_1_2e		iLB1027_lipid	[C@@H]1(N2C3=C(C(=NC=N3)N)N=C2)O[C@H](COP(OP(OCC([C@H](C(NCCC(NCCSC(=O)/C=C/CCCCCCCCCCCCC)=O)=O)O)(C)C)(=O)[O-])(=O)[O-])[C@H]([C@H]1O)OP([O-])([O-])=O	InChI=1S/C37H64N7O17P3S/c1-4-5-6-7-8-9-10-11-12-13-14-15-16-17-28(46)65-21-20-39-27(45)18-19-40-35(49)32(48)37(2,3)23-58-64(55,56)61-63(53,54)57-22-26-31(60-62(50,51)52)30(47)36(59-26)44-25-43-29-33(38)41-24-42-34(29)44/h16-17,24-26,30-32,36,47-48H,4-15,18-23H2,1-3H3,(H,39,45)(H,40,49)(H,53,54)(H,55,56)(H2,38,41,42)(H2,50,51,52)/p-4/b17-16+/t26-,30-,31-,32+,36-/m1/s1	JUPAQFRKPHPXLD-MSHHSVQMSA-J	C37H60N7O17P3S	CHEBI:61526
hdd2coa_c	hdd2coa	Trans-Hexadec-2-enoyl-CoA	c	A	M_coa16_1_2e_c	coa16_1_2e		STM_v1_0; iECD_1391; iUMN146_1321; iECDH1ME8569_1439; iMM1415; iECH74115_1262; iWFL_1372; iEcE24377_1341; iYL1228; iECDH10B_1368; iZ_1308; iEcDH1_1363; iUMNK88_1353; iECO111_1330; iUTI89_1310; iECBD_1354; iAF987; iECIAI1_1343; iSSON_1240; iECED1_1282; Recon3D; iECO26_1355; iECSP_1301; iECIAI39_1322; iECUMN_1333; iECNA114_1301; iECSE_1348; iECO103_1326; iECP_1309; iEcHS_1320; iECS88_1305; iB21_139…	[C@@H]1(N2C3=C(C(=NC=N3)N)N=C2)O[C@H](COP(OP(OCC([C@H](C(NCCC(NCCSC(=O)/C=C/CCCCCCCCCCCCC)=O)=O)O)(C)C)(=O)[O-])(=O)[O-])[C@H]([C@H]1O)OP([O-])([O-])=O	InChI=1S/C37H64N7O17P3S/c1-4-5-6-7-8-9-10-11-12-13-14-15-16-17-28(46)65-21-20-39-27(45)18-19-40-35(49)32(48)37(2,3)23-58-64(55,56)61-63(53,54)57-22-26-31(60-62(50,51)52)30(47)36(59-26)44-25-43-29-33(38)41-24-42-34(29)44/h16-17,24-26,30-32,36,47-48H,4-15,18-23H2,1-3H3,(H,39,45)(H,40,49)(H,53,54)(H,55,56)(H2,38,41,42)(H2,50,51,52)/p-4/b17-16+/t26-,30-,31-,32+,36-/m1/s1	JUPAQFRKPHPXLD-MSHHSVQMSA-J	C37H60N7O17P3S	CHEBI:61526
hdd2coa_m	hdd2coa	Trans-Hexadec-2-enoyl-CoA	m	A	M_coa16_1_2e_m	coa16_1_2e		iLB1027_lipid; iMM1415; Recon3D; iCHOv1; RECON1; iRC1080	[C@@H]1(N2C3=C(C(=NC=N3)N)N=C2)O[C@H](COP(OP(OCC([C@H](C(NCCC(NCCSC(=O)/C=C/CCCCCCCCCCCCC)=O)=O)O)(C)C)(=O)[O-])(=O)[O-])[C@H]([C@H]1O)OP([O-])([O-])=O	InChI=1S/C37H64N7O17P3S/c1-4-5-6-7-8-9-10-11-12-13-14-15-16-17-28(46)65-21-20-39-27(45)18-19-40-35(49)32(48)37(2,3)23-58-64(55,56)61-63(53,54)57-22-26-31(60-62(50,51)52)30(47)36(59-26)44-25-43-29-33(38)41-24-42-34(29)44/h16-17,24-26,30-32,36,47-48H,4-15,18-23H2,1-3H3,(H,39,45)(H,40,49)(H,53,54)(H,55,56)(H2,38,41,42)(H2,50,51,52)/p-4/b17-16+/t26-,30-,31-,32+,36-/m1/s1	JUPAQFRKPHPXLD-MSHHSVQMSA-J	C37H60N7O17P3S	CHEBI:61526
hdd2coa_r	hdd2coa	Trans-Hexadec-2-enoyl-CoA	r	A	M_coa16_1_2e_r	coa16_1_2e		Recon3D; iCHOv1	[C@@H]1(N2C3=C(C(=NC=N3)N)N=C2)O[C@H](COP(OP(OCC([C@H](C(NCCC(NCCSC(=O)/C=C/CCCCCCCCCCCCC)=O)=O)O)(C)C)(=O)[O-])(=O)[O-])[C@H]([C@H]1O)OP([O-])([O-])=O	InChI=1S/C37H64N7O17P3S/c1-4-5-6-7-8-9-10-11-12-13-14-15-16-17-28(46)65-21-20-39-27(45)18-19-40-35(49)32(48)37(2,3)23-58-64(55,56)61-63(53,54)57-22-26-31(60-62(50,51)52)30(47)36(59-26)44-25-43-29-33(38)41-24-42-34(29)44/h16-17,24-26,30-32,36,47-48H,4-15,18-23H2,1-3H3,(H,39,45)(H,40,49)(H,53,54)(H,55,56)(H2,38,41,42)(H2,50,51,52)/p-4/b17-16+/t26-,30-,31-,32+,36-/m1/s1	JUPAQFRKPHPXLD-MSHHSVQMSA-J	C37H60N7O17P3S	CHEBI:61526
hdd2coa_x	hdd2coa	Trans-Hexadec-2-enoyl-CoA	x	A	M_coa16_1_2e_x	coa16_1_2e		iRC1080; iMM904; iCHOv1; iND750; iMM1415; Recon3D; RECON1; iLB1027_lipid	[C@@H]1(N2C3=C(C(=NC=N3)N)N=C2)O[C@H](COP(OP(OCC([C@H](C(NCCC(NCCSC(=O)/C=C/CCCCCCCCCCCCC)=O)=O)O)(C)C)(=O)[O-])(=O)[O-])[C@H]([C@H]1O)OP([O-])([O-])=O	InChI=1S/C37H64N7O17P3S/c1-4-5-6-7-8-9-10-11-12-13-14-15-16-17-28(46)65-21-20-39-27(45)18-19-40-35(49)32(48)37(2,3)23-58-64(55,56)61-63(53,54)57-22-26-31(60-62(50,51)52)30(47)36(59-26)44-25-43-29-33(38)41-24-42-34(29)44/h16-17,24-26,30-32,36,47-48H,4-15,18-23H2,1-3H3,(H,39,45)(H,40,49)(H,53,54)(H,55,56)(H2,38,41,42)(H2,50,51,52)/p-4/b17-16+/t26-,30-,31-,32+,36-/m1/s1	JUPAQFRKPHPXLD-MSHHSVQMSA-J	C37H60N7O17P3S	CHEBI:61526
hd7coa_m	hd7coa	(7Z)-hexadecenoyl-CoA	m	A	M_coa16_1_7z_m	coa16_1_7z		iLB1027_lipid	[C@@H]1(N2C3=C(C(=NC=N3)N)N=C2)O[C@H](COP(OP(OCC(C)([C@H](C(NCCC(NCCSC(CCCCC/C=C\CCCCCCCC)=O)=O)=O)O)C)(=O)[O-])(=O)[O-])[C@H]([C@H]1O)OP([O-])([O-])=O	InChI=1S/C37H64N7O17P3S/c1-4-5-6-7-8-9-10-11-12-13-14-15-16-17-28(46)65-21-20-39-27(45)18-19-40-35(49)32(48)37(2,3)23-58-64(55,56)61-63(53,54)57-22-26-31(60-62(50,51)52)30(47)36(59-26)44-25-43-29-33(38)41-24-42-34(29)44/h11-12,24-26,30-32,36,47-48H,4-10,13-23H2,1-3H3,(H,39,45)(H,40,49)(H,53,54)(H,55,56)(H2,38,41,42)(H2,50,51,52)/p-4/b12-11-/t26-,30-,31-,32+,36-/m1/s1	MJWMOLDKMBISOB-YDGGZUKGSA-J	C37H60N7O17P3S	CHEBI:87698
3ohd7coa_m	3ohd7coa	3-oxo-(7Z)-hexadecenoyl-CoA	m	A	M_coa16_1_7z3o_m	coa16_1_7z3o		iLB1027_lipid	CCCCCCCC\C=C/CCCC(=O)CC(=O)SCCNC(=O)CCNC(=O)C(O)C(C)(C)COP([O-])(=O)OP([O-])(=O)OC[C@H]1O[C@H]([C@H](O)[C@@H]1OP([O-])([O-])=O)N1C=NC2=C1N=CN=C2N	InChI=1S/C37H62N7O18P3S/c1-4-5-6-7-8-9-10-11-12-13-14-15-25(45)20-28(47)66-19-18-39-27(46)16-17-40-35(50)32(49)37(2,3)22-59-65(56,57)62-64(54,55)58-21-26-31(61-63(51,52)53)30(48)36(60-26)44-24-43-29-33(38)41-23-42-34(29)44/h11-12,23-24,26,30-32,36,48-49H,4-10,13-22H2,1-3H3,(H,39,46)(H,40,50)(H,54,55)(H,56,57)(H2,38,41,42)(H2,51,52,53)/p-4/b12-11-/t26-,30-,31-,32?,36-/m1/s1	InChIKey=BUCIFQOXNYHEOO-IOSDEELOSA-J	C37H58N7O18P3S
3ohd9coa_m	3ohd9coa	3-oxo-(9Z)-hexadecenoyl-CoA	m	A	M_coa16_1_9z3o_m	coa16_1_9z3o		iLB1027_lipid	CCCCCC\C=C/CCCCCC(=O)CC(=O)SCCNC(=O)CCNC(=O)C(O)C(C)(C)COP([O-])(=O)OP([O-])(=O)OC[C@H]1O[C@H]([C@H](O)[C@@H]1OP([O-])([O-])=O)N1C=NC2=C1N=CN=C2N	InChI=1S/C37H62N7O18P3S/c1-4-5-6-7-8-9-10-11-12-13-14-15-25(45)20-28(47)66-19-18-39-27(46)16-17-40-35(50)32(49)37(2,3)22-59-65(56,57)62-64(54,55)58-21-26-31(61-63(51,52)53)30(48)36(60-26)44-24-43-29-33(38)41-23-42-34(29)44/h9-10,23-24,26,30-32,36,48-49H,4-8,11-22H2,1-3H3,(H,39,46)(H,40,50)(H,54,55)(H,56,57)(H2,38,41,42)(H2,51,52,53)/p-4/b10-9-/t26-,30-,31-,32?,36-/m1/s1	InChIKey=JDNARGYWMLYADA-WBSUCYAFSA-J	C37H58N7O18P3S
hd27coa_m	hd27coa	(2E,7Z)-hexadecadienoyl-CoA	m	A	M_coa16_2_2e7z_m	coa16_2_2e7z		iLB1027_lipid	[C@@H]1(N2C3=C(C(=NC=N3)N)N=C2)O[C@H](COP(OP(OCC([C@H](C(NCCC(NCCSC(=O)/C=C/CCC/C=C\CCCCCCCC)=O)=O)O)(C)C)(=O)[O-])(=O)[O-])[C@H]([C@H]1O)OP([O-])([O-])=O	InChI=1S/C37H62N7O17P3S/c1-4-5-6-7-8-9-10-11-12-13-14-15-16-17-28(46)65-21-20-39-27(45)18-19-40-35(49)32(48)37(2,3)23-58-64(55,56)61-63(53,54)57-22-26-31(60-62(50,51)52)30(47)36(59-26)44-25-43-29-33(38)41-24-42-34(29)44/h11-12,16-17,24-26,30-32,36,47-48H,4-10,13-15,18-23H2,1-3H3,(H,39,45)(H,40,49)(H,53,54)(H,55,56)(H2,38,41,42)(H2,50,51,52)/p-4/b12-11-,17-16+/t26-,30-,31-,32+,36-/m1/s1	YQARRKBGBKPBCX-DVZFGLDUSA-J	C37H58N7O17P3S	CHEBI:87717
hd29coa_m	hd29coa	(2E,9Z)-hexadecadienoyl-CoA	m	A	M_coa16_2_2e9z_m	coa16_2_2e9z		iLB1027_lipid	CCCCCC\C=C/CCCCC\C=C\C(=O)SCCNC(=O)CCNC(=O)[C@H](O)C(C)(C)COP([O-])(=O)OP([O-])(=O)OC[C@H]1O[C@H]([C@H](O)[C@@H]1OP([O-])([O-])=O)n1cnc2c(N)ncnc12	InChI=1S/C37H62N7O17P3S/c1-4-5-6-7-8-9-10-11-12-13-14-15-16-17-28(46)65-21-20-39-27(45)18-19-40-35(49)32(48)37(2,3)23-58-64(55,56)61-63(53,54)57-22-26-31(60-62(50,51)52)30(47)36(59-26)44-25-43-29-33(38)41-24-42-34(29)44/h9-10,16-17,24-26,30-32,36,47-48H,4-8,11-15,18-23H2,1-3H3,(H,39,45)(H,40,49)(H,53,54)(H,55,56)(H2,38,41,42)(H2,50,51,52)/p-4/b10-9-,17-16+/t26-,30-,31-,32+,36-/m1/s1	BEQWCBBSKHMRCA-HENMZMGOSA-J	C37H58N7O17P3S	CHEBI:77549
thexddcoa_m	thexddcoa	Trans7,10-Hexadecadienoyl Coenzyme A	m	A	M_coa16_2_7e10e_m	coa16_2_7e10e		Recon3D
hd710coa_m	hd710coa	(7Z,10Z)-hexadecadienoyl-CoA	m	A	M_coa16_2_7z10z_m	coa16_2_7z10z		iLB1027_lipid	CCCCC\C=C/C\C=C/CCCCCC(=O)SCCNC(=O)CCNC(=O)C(O)C(C)(C)COP([O-])(=O)OP([O-])(=O)OC[C@H]1O[C@H]([C@H](O)[C@@H]1OP([O-])([O-])=O)N1C=NC2=C1N=CN=C2N	InChI=1S/C37H62N7O17P3S/c1-4-5-6-7-8-9-10-11-12-13-14-15-16-17-28(46)65-21-20-39-27(45)18-19-40-35(49)32(48)37(2,3)23-58-64(55,56)61-63(53,54)57-22-26-31(60-62(50,51)52)30(47)36(59-26)44-25-43-29-33(38)41-24-42-34(29)44/h8-9,11-12,24-26,30-32,36,47-48H,4-7,10,13-23H2,1-3H3,(H,39,45)(H,40,49)(H,53,54)(H,55,56)(H2,38,41,42)(H2,50,51,52)/p-4/b9-8-,12-11-/t26-,30-,31-,32?,36-/m1/s1	InChIKey=OKKMIEAMIHILAM-HNVUHLRCSA-J	C37H58N7O17P3S
3ohd710coa_m	3ohd710coa	3-oxo-(7Z,10Z)-hexadecadienoyl-CoA	m	A	M_coa16_2_7z10z3o_m	coa16_2_7z10z3o		iLB1027_lipid	CCCCC\C=C/C\C=C/CCCC(=O)CC(=O)SCCNC(=O)CCNC(=O)C(O)C(C)(C)COP([O-])(=O)OP([O-])(=O)OC[C@H]1O[C@H]([C@H](O)[C@@H]1OP([O-])([O-])=O)N1C=NC2=C1N=CN=C2N	InChI=1S/C37H60N7O18P3S/c1-4-5-6-7-8-9-10-11-12-13-14-15-25(45)20-28(47)66-19-18-39-27(46)16-17-40-35(50)32(49)37(2,3)22-59-65(56,57)62-64(54,55)58-21-26-31(61-63(51,52)53)30(48)36(60-26)44-24-43-29-33(38)41-23-42-34(29)44/h8-9,11-12,23-24,26,30-32,36,48-49H,4-7,10,13-22H2,1-3H3,(H,39,46)(H,40,50)(H,54,55)(H,56,57)(H2,38,41,42)(H2,51,52,53)/p-4/b9-8-,12-11-/t26-,30-,31-,32?,36-/m1/s1	InChIKey=KNNRGBNFOIBVKN-HNVUHLRCSA-J	C37H56N7O18P3S
3ohd710coa_x	3ohd710coa	3-oxo-(7Z,10Z)-hexadecadienoyl-CoA	x	A	M_coa16_2_7z10z3o_x	coa16_2_7z10z3o		iLB1027_lipid	CCCCC\C=C/C\C=C/CCCC(=O)CC(=O)SCCNC(=O)CCNC(=O)C(O)C(C)(C)COP([O-])(=O)OP([O-])(=O)OC[C@H]1O[C@H]([C@H](O)[C@@H]1OP([O-])([O-])=O)N1C=NC2=C1N=CN=C2N	InChI=1S/C37H60N7O18P3S/c1-4-5-6-7-8-9-10-11-12-13-14-15-25(45)20-28(47)66-19-18-39-27(46)16-17-40-35(50)32(49)37(2,3)22-59-65(56,57)62-64(54,55)58-21-26-31(61-63(51,52)53)30(48)36(60-26)44-24-43-29-33(38)41-23-42-34(29)44/h8-9,11-12,23-24,26,30-32,36,48-49H,4-7,10,13-22H2,1-3H3,(H,39,46)(H,40,50)(H,54,55)(H,56,57)(H2,38,41,42)(H2,51,52,53)/p-4/b9-8-,12-11-/t26-,30-,31-,32?,36-/m1/s1	InChIKey=KNNRGBNFOIBVKN-HNVUHLRCSA-J	C37H56N7O18P3S
hd912coa_c	hd912coa	(9Z,12Z)-hexadecadienyl-CoA	c	A	M_coa16_2_9z12c_c	coa16_2_9z12c		iLB1027_lipid	CCC\C=C/C\C=C/CCCCCCCCSCCNC(=O)CCNC(=O)C(O)C(C)(C)COP([O-])(=O)OP([O-])(=O)OC[C@H]1O[C@H]([C@H](O)[C@@H]1OP([O-])([O-])=O)N1C=NC2=C1N=CN=C2N	InChI=1S/C37H64N7O16P3S/c1-4-5-6-7-8-9-10-11-12-13-14-15-16-17-21-64-22-20-39-28(45)18-19-40-35(48)32(47)37(2,3)24-57-63(54,55)60-62(52,53)56-23-27-31(59-61(49,50)51)30(46)36(58-27)44-26-43-29-33(38)41-25-42-34(29)44/h6-7,9-10,25-27,30-32,36,46-47H,4-5,8,11-24H2,1-3H3,(H,39,45)(H,40,48)(H,52,53)(H,54,55)(H2,38,41,42)(H2,49,50,51)/p-4/b7-6-,10-9-/t27-,30-,31-,32?,36-/m1/s1	InChIKey=KUMWUOJLUXZZLB-OZNHORDCSA-J	C37H60N7O16P3S
hd912coa_m	hd912coa	(9Z,12Z)-hexadecadienyl-CoA	m	A	M_coa16_2_9z12c_m	coa16_2_9z12c		iLB1027_lipid	CCC\C=C/C\C=C/CCCCCCCCSCCNC(=O)CCNC(=O)C(O)C(C)(C)COP([O-])(=O)OP([O-])(=O)OC[C@H]1O[C@H]([C@H](O)[C@@H]1OP([O-])([O-])=O)N1C=NC2=C1N=CN=C2N	InChI=1S/C37H64N7O16P3S/c1-4-5-6-7-8-9-10-11-12-13-14-15-16-17-21-64-22-20-39-28(45)18-19-40-35(48)32(47)37(2,3)24-57-63(54,55)60-62(52,53)56-23-27-31(59-61(49,50)51)30(46)36(58-27)44-26-43-29-33(38)41-25-42-34(29)44/h6-7,9-10,25-27,30-32,36,46-47H,4-5,8,11-24H2,1-3H3,(H,39,45)(H,40,48)(H,52,53)(H,54,55)(H2,38,41,42)(H2,49,50,51)/p-4/b7-6-,10-9-/t27-,30-,31-,32?,36-/m1/s1	InChIKey=KUMWUOJLUXZZLB-OZNHORDCSA-J	C37H60N7O16P3S
3ohd912coa_m	3ohd912coa	3-oxo-(9Z,12Z)-hexadecadienoyl-CoA	m	A	M_coa16_2_9z12z3o_m	coa16_2_9z12z3o		iLB1027_lipid	CCC\C=C/C\C=C/CCCCCC(=O)CC(=O)SCCNC(=O)CCNC(=O)C(O)C(C)(C)COP([O-])(=O)OP([O-])(=O)OC[C@H]1O[C@H]([C@H](O)[C@@H]1OP([O-])([O-])=O)N1C=NC2=C1N=CN=C2N	InChI=1S/C37H60N7O18P3S/c1-4-5-6-7-8-9-10-11-12-13-14-15-25(45)20-28(47)66-19-18-39-27(46)16-17-40-35(50)32(49)37(2,3)22-59-65(56,57)62-64(54,55)58-21-26-31(61-63(51,52)53)30(48)36(60-26)44-24-43-29-33(38)41-23-42-34(29)44/h6-7,9-10,23-24,26,30-32,36,48-49H,4-5,8,11-22H2,1-3H3,(H,39,46)(H,40,50)(H,54,55)(H,56,57)(H2,38,41,42)(H2,51,52,53)/p-4/b7-6-,10-9-/t26-,30-,31-,32?,36-/m1/s1	InChIKey=FRZQMZHAGDASLY-OMEDSXBBSA-J	C37H56N7O18P3S
hd2710coa_m	hd2710coa	(2E,7Z,10Z)-hexadecatrienoyl-CoA	m	A	M_coa16_3_2e7z10z_m	coa16_3_2e7z10z		iLB1027_lipid	CCCCC\C=C/C\C=C/CCC\C=C\C(=O)SCCNC(=O)CCNC(=O)C(O)C(C)(C)COP([O-])(=O)OP([O-])(=O)OC[C@H]1O[C@H]([C@H](O)[C@@H]1OP([O-])([O-])=O)N1C=NC2=C1N=CN=C2N	InChI=1S/C37H60N7O17P3S/c1-4-5-6-7-8-9-10-11-12-13-14-15-16-17-28(46)65-21-20-39-27(45)18-19-40-35(49)32(48)37(2,3)23-58-64(55,56)61-63(53,54)57-22-26-31(60-62(50,51)52)30(47)36(59-26)44-25-43-29-33(38)41-24-42-34(29)44/h8-9,11-12,16-17,24-26,30-32,36,47-48H,4-7,10,13-15,18-23H2,1-3H3,(H,39,45)(H,40,49)(H,53,54)(H,55,56)(H2,38,41,42)(H2,50,51,52)/p-4/b9-8-,12-11-,17-16+/t26-,30-,31-,32?,36-/m1/s1	InChIKey=WJHWJZSGWIEAAU-HTRVSHHCSA-J	C37H56N7O17P3S
hd2710coa_x	hd2710coa	(2E,7Z,10Z)-hexadecatrienoyl-CoA	x	A	M_coa16_3_2e7z10z_x	coa16_3_2e7z10z		iLB1027_lipid	CCCCC\C=C/C\C=C/CCC\C=C\C(=O)SCCNC(=O)CCNC(=O)C(O)C(C)(C)COP([O-])(=O)OP([O-])(=O)OC[C@H]1O[C@H]([C@H](O)[C@@H]1OP([O-])([O-])=O)N1C=NC2=C1N=CN=C2N	InChI=1S/C37H60N7O17P3S/c1-4-5-6-7-8-9-10-11-12-13-14-15-16-17-28(46)65-21-20-39-27(45)18-19-40-35(49)32(48)37(2,3)23-58-64(55,56)61-63(53,54)57-22-26-31(60-62(50,51)52)30(47)36(59-26)44-25-43-29-33(38)41-24-42-34(29)44/h8-9,11-12,16-17,24-26,30-32,36,47-48H,4-7,10,13-15,18-23H2,1-3H3,(H,39,45)(H,40,49)(H,53,54)(H,55,56)(H2,38,41,42)(H2,50,51,52)/p-4/b9-8-,12-11-,17-16+/t26-,30-,31-,32?,36-/m1/s1	InChIKey=WJHWJZSGWIEAAU-HTRVSHHCSA-J	C37H56N7O17P3S
hd2912coa_m	hd2912coa	(2E,9Z,12Z)-hexadecatrienoyl-CoA	m	A	M_coa16_3_2e9z12z_m	coa16_3_2e9z12z		iLB1027_lipid	CCC\C=C/C\C=C/CCCCC\C=C\C(=O)SCCNC(=O)CCNC(=O)C(O)C(C)(C)COP([O-])(=O)OP([O-])(=O)OC[C@H]1O[C@H]([C@H](O)[C@@H]1OP([O-])([O-])=O)N1C=NC2=C1N=CN=C2N	InChI=1S/C37H60N7O17P3S/c1-4-5-6-7-8-9-10-11-12-13-14-15-16-17-28(46)65-21-20-39-27(45)18-19-40-35(49)32(48)37(2,3)23-58-64(55,56)61-63(53,54)57-22-26-31(60-62(50,51)52)30(47)36(59-26)44-25-43-29-33(38)41-24-42-34(29)44/h6-7,9-10,16-17,24-26,30-32,36,47-48H,4-5,8,11-15,18-23H2,1-3H3,(H,39,45)(H,40,49)(H,53,54)(H,55,56)(H2,38,41,42)(H2,50,51,52)/p-4/b7-6-,10-9-,17-16+/t26-,30-,31-,32?,36-/m1/s1	InChIKey=ZEFIRQHYCLGWAC-XHWQPUMJSA-J	C37H56N7O17P3S
hd3710coa_m	hd3710coa	(3E,7Z,10Z)-hexadecatrienoyl-CoA	m	A	M_coa16_3_3e7z10z_m	coa16_3_3e7z10z		iLB1027_lipid	CCCCC\C=C/C\C=C/CC\C=C\CC(=O)SCCNC(=O)CCNC(=O)C(O)C(C)(C)COP([O-])(=O)OP([O-])(=O)OC[C@H]1O[C@H]([C@H](O)[C@@H]1OP([O-])([O-])=O)N1C=NC2=C1N=CN=C2N	InChI=1S/C37H60N7O17P3S/c1-4-5-6-7-8-9-10-11-12-13-14-15-16-17-28(46)65-21-20-39-27(45)18-19-40-35(49)32(48)37(2,3)23-58-64(55,56)61-63(53,54)57-22-26-31(60-62(50,51)52)30(47)36(59-26)44-25-43-29-33(38)41-24-42-34(29)44/h8-9,11-12,15-16,24-26,30-32,36,47-48H,4-7,10,13-14,17-23H2,1-3H3,(H,39,45)(H,40,49)(H,53,54)(H,55,56)(H2,38,41,42)(H2,50,51,52)/p-4/b9-8-,12-11-,16-15+/t26-,30-,31-,32?,36-/m1/s1	InChIKey=ZNIIDPYHPPJCFQ-ARKNZRDLSA-J	C37H56N7O17P3S
hd3710coa_x	hd3710coa	(3E,7Z,10Z)-hexadecatrienoyl-CoA	x	A	M_coa16_3_3e7z10z_x	coa16_3_3e7z10z		iLB1027_lipid	CCCCC\C=C/C\C=C/CC\C=C\CC(=O)SCCNC(=O)CCNC(=O)C(O)C(C)(C)COP([O-])(=O)OP([O-])(=O)OC[C@H]1O[C@H]([C@H](O)[C@@H]1OP([O-])([O-])=O)N1C=NC2=C1N=CN=C2N	InChI=1S/C37H60N7O17P3S/c1-4-5-6-7-8-9-10-11-12-13-14-15-16-17-28(46)65-21-20-39-27(45)18-19-40-35(49)32(48)37(2,3)23-58-64(55,56)61-63(53,54)57-22-26-31(60-62(50,51)52)30(47)36(59-26)44-25-43-29-33(38)41-24-42-34(29)44/h8-9,11-12,15-16,24-26,30-32,36,47-48H,4-7,10,13-14,17-23H2,1-3H3,(H,39,45)(H,40,49)(H,53,54)(H,55,56)(H2,38,41,42)(H2,50,51,52)/p-4/b9-8-,12-11-,16-15+/t26-,30-,31-,32?,36-/m1/s1	InChIKey=ZNIIDPYHPPJCFQ-ARKNZRDLSA-J	C37H56N7O17P3S
hd4710coa_m	hd4710coa	(4Z,7Z,10Z)-hexadecatrienoyl-CoA	m	A	M_coa16_3_4z7z10_m	coa16_3_4z7z10		iLB1027_lipid	CCCCC\C=C/C\C=C/C\C=C/CCC(=O)SCCNC(=O)CCNC(=O)C(O)C(C)(C)COP([O-])(=O)OP([O-])(=O)OC[C@H]1O[C@H]([C@H](O)[C@@H]1OP([O-])([O-])=O)N1C=NC2=C1N=CN=C2N	InChI=1S/C37H60N7O17P3S/c1-4-5-6-7-8-9-10-11-12-13-14-15-16-17-28(46)65-21-20-39-27(45)18-19-40-35(49)32(48)37(2,3)23-58-64(55,56)61-63(53,54)57-22-26-31(60-62(50,51)52)30(47)36(59-26)44-25-43-29-33(38)41-24-42-34(29)44/h8-9,11-12,14-15,24-26,30-32,36,47-48H,4-7,10,13,16-23H2,1-3H3,(H,39,45)(H,40,49)(H,53,54)(H,55,56)(H2,38,41,42)(H2,50,51,52)/p-4/b9-8-,12-11-,15-14-/t26-,30-,31-,32?,36-/m1/s1	InChIKey=YYLOAXRAIXUEOW-BVQZLPCGSA-J	C37H56N7O17P3S
hd4710coa_x	hd4710coa	(4Z,7Z,10Z)-hexadecatrienoyl-CoA	x	A	M_coa16_3_4z7z10_x	coa16_3_4z7z10		iLB1027_lipid	CCCCC\C=C/C\C=C/C\C=C/CCC(=O)SCCNC(=O)CCNC(=O)C(O)C(C)(C)COP([O-])(=O)OP([O-])(=O)OC[C@H]1O[C@H]([C@H](O)[C@@H]1OP([O-])([O-])=O)N1C=NC2=C1N=CN=C2N	InChI=1S/C37H60N7O17P3S/c1-4-5-6-7-8-9-10-11-12-13-14-15-16-17-28(46)65-21-20-39-27(45)18-19-40-35(49)32(48)37(2,3)23-58-64(55,56)61-63(53,54)57-22-26-31(60-62(50,51)52)30(47)36(59-26)44-25-43-29-33(38)41-24-42-34(29)44/h8-9,11-12,14-15,24-26,30-32,36,47-48H,4-7,10,13,16-23H2,1-3H3,(H,39,45)(H,40,49)(H,53,54)(H,55,56)(H2,38,41,42)(H2,50,51,52)/p-4/b9-8-,12-11-,15-14-/t26-,30-,31-,32?,36-/m1/s1	InChIKey=YYLOAXRAIXUEOW-BVQZLPCGSA-J	C37H56N7O17P3S
hd6912coa_c	hd6912coa	(6Z,9Z,12Z)-hexadecatrienoyl-CoA (C16:3)	c	A	M_coa16_3_6z9z12z_c	coa16_3_6z9z12z		iLB1027_lipid	CCC\C=C/C\C=C/C\C=C/CCCCC(=O)SCCNC(=O)CCNC(=O)C(O)C(C)(C)COP([O-])(=O)OP([O-])(=O)OC[C@H]1O[C@H]([C@H](O)[C@@H]1OP([O-])([O-])=O)N1C=NC2=C1N=CN=C2N	InChI=1S/C37H60N7O17P3S/c1-4-5-6-7-8-9-10-11-12-13-14-15-16-17-28(46)65-21-20-39-27(45)18-19-40-35(49)32(48)37(2,3)23-58-64(55,56)61-63(53,54)57-22-26-31(60-62(50,51)52)30(47)36(59-26)44-25-43-29-33(38)41-24-42-34(29)44/h6-7,9-10,12-13,24-26,30-32,36,47-48H,4-5,8,11,14-23H2,1-3H3,(H,39,45)(H,40,49)(H,53,54)(H,55,56)(H2,38,41,42)(H2,50,51,52)/p-4/b7-6-,10-9-,13-12-/t26-,30-,31-,32?,36-/m1/s1	InChIKey=IIGZKTQNTCWFFO-JGFOFVFOSA-J	C37H56N7O17P3S
hd6912coa_m	hd6912coa	(6Z,9Z,12Z)-hexadecatrienoyl-CoA (C16:3)	m	A	M_coa16_3_6z9z12z_m	coa16_3_6z9z12z		iLB1027_lipid	CCC\C=C/C\C=C/C\C=C/CCCCC(=O)SCCNC(=O)CCNC(=O)C(O)C(C)(C)COP([O-])(=O)OP([O-])(=O)OC[C@H]1O[C@H]([C@H](O)[C@@H]1OP([O-])([O-])=O)N1C=NC2=C1N=CN=C2N	InChI=1S/C37H60N7O17P3S/c1-4-5-6-7-8-9-10-11-12-13-14-15-16-17-28(46)65-21-20-39-27(45)18-19-40-35(49)32(48)37(2,3)23-58-64(55,56)61-63(53,54)57-22-26-31(60-62(50,51)52)30(47)36(59-26)44-25-43-29-33(38)41-24-42-34(29)44/h6-7,9-10,12-13,24-26,30-32,36,47-48H,4-5,8,11,14-23H2,1-3H3,(H,39,45)(H,40,49)(H,53,54)(H,55,56)(H2,38,41,42)(H2,50,51,52)/p-4/b7-6-,10-9-,13-12-/t26-,30-,31-,32?,36-/m1/s1	InChIKey=IIGZKTQNTCWFFO-JGFOFVFOSA-J	C37H56N7O17P3S
3ohd6912coa_m	3ohd6912coa	3-oxo-(6Z,9Z,12Z)-hexadecatrienoyl-CoA	m	A	M_coa16_3_6z9z12z3o_m	coa16_3_6z9z12z3o		iLB1027_lipid	CCC\C=C/C\C=C/C\C=C/CCC(=O)CC(=O)SCCNC(=O)CCNC(=O)C(O)C(C)(C)COP([O-])(=O)OP([O-])(=O)OC[C@H]1O[C@H]([C@H](O)[C@@H]1OP([O-])([O-])=O)N1C=NC2=C1N=CN=C2N	InChI=1S/C37H58N7O18P3S/c1-4-5-6-7-8-9-10-11-12-13-14-15-25(45)20-28(47)66-19-18-39-27(46)16-17-40-35(50)32(49)37(2,3)22-59-65(56,57)62-64(54,55)58-21-26-31(61-63(51,52)53)30(48)36(60-26)44-24-43-29-33(38)41-23-42-34(29)44/h6-7,9-10,12-13,23-24,26,30-32,36,48-49H,4-5,8,11,14-22H2,1-3H3,(H,39,46)(H,40,50)(H,54,55)(H,56,57)(H2,38,41,42)(H2,51,52,53)/p-4/b7-6-,10-9-,13-12-/t26-,30-,31-,32?,36-/m1/s1	InChIKey=MBPXCIUTEWBFMF-JGFOFVFOSA-J	C37H54N7O18P3S
hd71013coa_m	hd71013coa	(7Z,10Z,13Z)-hexadecatrienoyl-CoA	m	A	M_coa16_3_7z10z13z_m	coa16_3_7z10z13z		iLB1027_lipid	CC\C=C/C\C=C/C\C=C/CCCCCC(=O)SCCNC(=O)CCNC(=O)C(O)C(C)(C)COP([O-])(=O)OP([O-])(=O)OC[C@H]1O[C@H]([C@H](O)[C@@H]1OP([O-])([O-])=O)N1C=NC2=C1N=CN=C2N	InChI=1S/C37H60N7O17P3S/c1-4-5-6-7-8-9-10-11-12-13-14-15-16-17-28(46)65-21-20-39-27(45)18-19-40-35(49)32(48)37(2,3)23-58-64(55,56)61-63(53,54)57-22-26-31(60-62(50,51)52)30(47)36(59-26)44-25-43-29-33(38)41-24-42-34(29)44/h5-6,8-9,11-12,24-26,30-32,36,47-48H,4,7,10,13-23H2,1-3H3,(H,39,45)(H,40,49)(H,53,54)(H,55,56)(H2,38,41,42)(H2,50,51,52)/p-4/b6-5-,9-8-,12-11-/t26-,30-,31-,32?,36-/m1/s1	InChIKey=ABCIQUBYFOVMTP-SXUBDMSLSA-J	C37H56N7O17P3S
3ohd71013coa_m	3ohd71013coa	3-oxo-(7Z,10Z,13Z)-hexadecatrienoyl-CoA	m	A	M_coa16_3_7z10z13z3o_m	coa16_3_7z10z13z3o		iLB1027_lipid	CC\C=C/C\C=C/C\C=C/CCCC(=O)CC(=O)SCCNC(=O)CCNC(=O)C(O)C(C)(C)COP([O-])(=O)OP([O-])(=O)OC[C@H]1O[C@H]([C@H](O)[C@@H]1OP([O-])([O-])=O)N1C=NC2=C1N=CN=C2N	InChI=1S/C37H58N7O18P3S/c1-4-5-6-7-8-9-10-11-12-13-14-15-25(45)20-28(47)66-19-18-39-27(46)16-17-40-35(50)32(49)37(2,3)22-59-65(56,57)62-64(54,55)58-21-26-31(61-63(51,52)53)30(48)36(60-26)44-24-43-29-33(38)41-23-42-34(29)44/h5-6,8-9,11-12,23-24,26,30-32,36,48-49H,4,7,10,13-22H2,1-3H3,(H,39,46)(H,40,50)(H,54,55)(H,56,57)(H2,38,41,42)(H2,51,52,53)/p-4/b6-5-,9-8-,12-11-/t26-,30-,31-,32?,36-/m1/s1	InChIKey=RLPAJGCEMPTACA-SXUBDMSLSA-J	C37H54N7O18P3S
3ohd71013coa_x	3ohd71013coa	3-oxo-(7Z,10Z,13Z)-hexadecatrienoyl-CoA	x	A	M_coa16_3_7z10z13z3o_x	coa16_3_7z10z13z3o		iLB1027_lipid	CC\C=C/C\C=C/C\C=C/CCCC(=O)CC(=O)SCCNC(=O)CCNC(=O)C(O)C(C)(C)COP([O-])(=O)OP([O-])(=O)OC[C@H]1O[C@H]([C@H](O)[C@@H]1OP([O-])([O-])=O)N1C=NC2=C1N=CN=C2N	InChI=1S/C37H58N7O18P3S/c1-4-5-6-7-8-9-10-11-12-13-14-15-25(45)20-28(47)66-19-18-39-27(46)16-17-40-35(50)32(49)37(2,3)22-59-65(56,57)62-64(54,55)58-21-26-31(61-63(51,52)53)30(48)36(60-26)44-24-43-29-33(38)41-23-42-34(29)44/h5-6,8-9,11-12,23-24,26,30-32,36,48-49H,4,7,10,13-22H2,1-3H3,(H,39,46)(H,40,50)(H,54,55)(H,56,57)(H2,38,41,42)(H2,51,52,53)/p-4/b6-5-,9-8-,12-11-/t26-,30-,31-,32?,36-/m1/s1	InChIKey=RLPAJGCEMPTACA-SXUBDMSLSA-J	C37H54N7O18P3S
hd24710coa_m	hd24710coa	(2E,4Z,7Z,10Z)-hexadecatetraenoyl-CoA	m	A	M_coa16_4_2e4z7z10z_m	coa16_4_2e4z7z10z		iLB1027_lipid	CCCCC\C=C/C\C=C/C\C=C/C=C/C(=O)SCCNC(=O)CCNC(=O)C(O)C(C)(C)COP([O-])(=O)OP([O-])(=O)OC[C@H]1O[C@H]([C@H](O)[C@@H]1OP([O-])([O-])=O)N1C=NC2=C1N=CN=C2N	InChI=1S/C37H58N7O17P3S/c1-4-5-6-7-8-9-10-11-12-13-14-15-16-17-28(46)65-21-20-39-27(45)18-19-40-35(49)32(48)37(2,3)23-58-64(55,56)61-63(53,54)57-22-26-31(60-62(50,51)52)30(47)36(59-26)44-25-43-29-33(38)41-24-42-34(29)44/h8-9,11-12,14-17,24-26,30-32,36,47-48H,4-7,10,13,18-23H2,1-3H3,(H,39,45)(H,40,49)(H,53,54)(H,55,56)(H2,38,41,42)(H2,50,51,52)/p-4/b9-8-,12-11-,15-14-,17-16+/t26-,30-,31-,32?,36-/m…	InChIKey=DNBBSGAGPHVPCV-UZPYFVGCSA-J	C37H54N7O17P3S
hd24710coa_x	hd24710coa	(2E,4Z,7Z,10Z)-hexadecatetraenoyl-CoA	x	A	M_coa16_4_2e4z7z10z_x	coa16_4_2e4z7z10z		iLB1027_lipid	CCCCC\C=C/C\C=C/C\C=C/C=C/C(=O)SCCNC(=O)CCNC(=O)C(O)C(C)(C)COP([O-])(=O)OP([O-])(=O)OC[C@H]1O[C@H]([C@H](O)[C@@H]1OP([O-])([O-])=O)N1C=NC2=C1N=CN=C2N	InChI=1S/C37H58N7O17P3S/c1-4-5-6-7-8-9-10-11-12-13-14-15-16-17-28(46)65-21-20-39-27(45)18-19-40-35(49)32(48)37(2,3)23-58-64(55,56)61-63(53,54)57-22-26-31(60-62(50,51)52)30(47)36(59-26)44-25-43-29-33(38)41-24-42-34(29)44/h8-9,11-12,14-17,24-26,30-32,36,47-48H,4-7,10,13,18-23H2,1-3H3,(H,39,45)(H,40,49)(H,53,54)(H,55,56)(H2,38,41,42)(H2,50,51,52)/p-4/b9-8-,12-11-,15-14-,17-16+/t26-,30-,31-,32?,36-/m…	InChIKey=DNBBSGAGPHVPCV-UZPYFVGCSA-J	C37H54N7O17P3S
hd26912coa_m	hd26912coa	(2E,6Z,9Z,12Z)-hexadecatetraenoyl-CoA	m	A	M_coa16_4_2e6z9z12z_m	coa16_4_2e6z9z12z		iLB1027_lipid	CCC\C=C/C\C=C/C\C=C/CC\C=C\C(=O)SCCNC(=O)CCNC(=O)C(O)C(C)(C)COP([O-])(=O)OP([O-])(=O)OC[C@H]1O[C@H]([C@H](O)[C@@H]1OP([O-])([O-])=O)N1C=NC2=C1N=CN=C2N	InChI=1S/C37H58N7O17P3S/c1-4-5-6-7-8-9-10-11-12-13-14-15-16-17-28(46)65-21-20-39-27(45)18-19-40-35(49)32(48)37(2,3)23-58-64(55,56)61-63(53,54)57-22-26-31(60-62(50,51)52)30(47)36(59-26)44-25-43-29-33(38)41-24-42-34(29)44/h6-7,9-10,12-13,16-17,24-26,30-32,36,47-48H,4-5,8,11,14-15,18-23H2,1-3H3,(H,39,45)(H,40,49)(H,53,54)(H,55,56)(H2,38,41,42)(H2,50,51,52)/p-4/b7-6-,10-9-,13-12-,17-16+/t26-,30-,31-,…	InChIKey=AUPTYYKYYCBSSB-SODLENFESA-J	C37H54N7O17P3S
hd271013coa_m	hd271013coa	(2E,7Z,10Z,13Z)-hexadecatetraenoyl-CoA	m	A	M_coa16_4_2e7z10z13z_m	coa16_4_2e7z10z13z		iLB1027_lipid	CC\C=C/C\C=C/C\C=C/CCC\C=C\C(=O)SCCNC(=O)CCNC(=O)C(O)C(C)(C)COP([O-])(=O)OP([O-])(=O)OC[C@H]1O[C@H]([C@H](O)[C@@H]1OP([O-])([O-])=O)N1C=NC2=C1N=CN=C2N	InChI=1S/C37H58N7O17P3S/c1-4-5-6-7-8-9-10-11-12-13-14-15-16-17-28(46)65-21-20-39-27(45)18-19-40-35(49)32(48)37(2,3)23-58-64(55,56)61-63(53,54)57-22-26-31(60-62(50,51)52)30(47)36(59-26)44-25-43-29-33(38)41-24-42-34(29)44/h5-6,8-9,11-12,16-17,24-26,30-32,36,47-48H,4,7,10,13-15,18-23H2,1-3H3,(H,39,45)(H,40,49)(H,53,54)(H,55,56)(H2,38,41,42)(H2,50,51,52)/p-4/b6-5-,9-8-,12-11-,17-16+/t26-,30-,31-,32?,…	InChIKey=GIKPDPXCUAJUFG-BGNUZCCNSA-J	C37H54N7O17P3S
hd271013coa_x	hd271013coa	(2E,7Z,10Z,13Z)-hexadecatetraenoyl-CoA	x	A	M_coa16_4_2e7z10z13z_x	coa16_4_2e7z10z13z		iLB1027_lipid	CC\C=C/C\C=C/C\C=C/CCC\C=C\C(=O)SCCNC(=O)CCNC(=O)C(O)C(C)(C)COP([O-])(=O)OP([O-])(=O)OC[C@H]1O[C@H]([C@H](O)[C@@H]1OP([O-])([O-])=O)N1C=NC2=C1N=CN=C2N	InChI=1S/C37H58N7O17P3S/c1-4-5-6-7-8-9-10-11-12-13-14-15-16-17-28(46)65-21-20-39-27(45)18-19-40-35(49)32(48)37(2,3)23-58-64(55,56)61-63(53,54)57-22-26-31(60-62(50,51)52)30(47)36(59-26)44-25-43-29-33(38)41-24-42-34(29)44/h5-6,8-9,11-12,16-17,24-26,30-32,36,47-48H,4,7,10,13-15,18-23H2,1-3H3,(H,39,45)(H,40,49)(H,53,54)(H,55,56)(H2,38,41,42)(H2,50,51,52)/p-4/b6-5-,9-8-,12-11-,17-16+/t26-,30-,31-,32?,…	InChIKey=GIKPDPXCUAJUFG-BGNUZCCNSA-J	C37H54N7O17P3S
hd371013coa_x	hd371013coa	(3E,7Z,10Z,13Z)-hexadecatetraenoyl-CoA	x	A	M_coa16_4_3e7z10z13z_x	coa16_4_3e7z10z13z		iLB1027_lipid	CC\C=C/C\C=C/C\C=C/CC\C=C\CC(=O)SCCNC(=O)CCNC(=O)C(O)C(C)(C)COP([O-])(=O)OP([O-])(=O)OC[C@H]1O[C@H]([C@H](O)[C@@H]1OP([O-])([O-])=O)N1C=NC2=C1N=CN=C2N	InChI=1S/C37H58N7O17P3S/c1-4-5-6-7-8-9-10-11-12-13-14-15-16-17-28(46)65-21-20-39-27(45)18-19-40-35(49)32(48)37(2,3)23-58-64(55,56)61-63(53,54)57-22-26-31(60-62(50,51)52)30(47)36(59-26)44-25-43-29-33(38)41-24-42-34(29)44/h5-6,8-9,11-12,15-16,24-26,30-32,36,47-48H,4,7,10,13-14,17-23H2,1-3H3,(H,39,45)(H,40,49)(H,53,54)(H,55,56)(H2,38,41,42)(H2,50,51,52)/p-4/b6-5-,9-8-,12-11-,16-15+/t26-,30-,31-,32?,…	InChIKey=RDUFPHXVOIEKMV-CTFGRGLQSA-J	C37H54N7O17P3S
td471013coa_m	td471013coa	(4Z,7Z,10Z,13Z)-tetradecatetraenoyl-CoA	m	A	M_coa16_4_4z7z10z13z_m	coa16_4_4z7z10z13z		iLB1027_lipid	CC(C)(COP([O-])(=O)OP([O-])(=O)OC[C@H]1O[C@H]([C@H](O)[C@@H]1OP([O-])([O-])=O)N1C=NC2=C1N=CN=C2N)C(O)C(=O)NCCC(=O)NCCSC(=O)CC\C=C/C\C=C/C\C=C/CC=C	InChI=1S/C35H54N7O17P3S/c1-4-5-6-7-8-9-10-11-12-13-14-15-26(44)63-19-18-37-25(43)16-17-38-33(47)30(46)35(2,3)21-56-62(53,54)59-61(51,52)55-20-24-29(58-60(48,49)50)28(45)34(57-24)42-23-41-27-31(36)39-22-40-32(27)42/h4,6-7,9-10,12-13,22-24,28-30,34,45-46H,1,5,8,11,14-21H2,2-3H3,(H,37,43)(H,38,47)(H,51,52)(H,53,54)(H2,36,39,40)(H2,48,49,50)/p-4/b7-6-,10-9-,13-12-/t24-,28-,29-,30?,34-/m1/s1	InChIKey=IIVUNOWAMWADJA-NGJCJZMQSA-J	C35H50N7O17P3S
hd471013coa_x	hd471013coa	(4Z,7Z,10Z,13Z)-hexadecatetraenoyl-CoA	x	A	M_coa16_4_4z7z10z13z_x	coa16_4_4z7z10z13z		iLB1027_lipid	CC(C)(COP([O-])(=O)OP([O-])(=O)OC[C@H]1O[C@H]([C@H](O)[C@@H]1OP([O-])([O-])=O)N1C=NC2=C1N=CN=C2N)C(O)C(=O)NCCC(=O)NCCSC(=O)CC\C=C/C\C=C/C\C=C/CC=C	InChI=1S/C35H54N7O17P3S/c1-4-5-6-7-8-9-10-11-12-13-14-15-26(44)63-19-18-37-25(43)16-17-38-33(47)30(46)35(2,3)21-56-62(53,54)59-61(51,52)55-20-24-29(58-60(48,49)50)28(45)34(57-24)42-23-41-27-31(36)39-22-40-32(27)42/h4,6-7,9-10,12-13,22-24,28-30,34,45-46H,1,5,8,11,14-21H2,2-3H3,(H,37,43)(H,38,47)(H,51,52)(H,53,54)(H2,36,39,40)(H2,48,49,50)/p-4/b7-6-,10-9-,13-12-/t24-,28-,29-,30?,34-/m1/s1	InChIKey=IIVUNOWAMWADJA-NGJCJZMQSA-J	C35H50N7O17P3S
c164_4Z_7Z_10Z_13Zcoa_x	c164_4Z_7Z_10Z_13Zcoa	C16:4 fatty acyl-coa, derived from C18:4	x	A	M_coa16_4_4z7z10z13z_x	coa16_4_4z7z10z13z		iCHOv1	CC(C)(COP([O-])(=O)OP([O-])(=O)OC[C@H]1O[C@H]([C@H](O)[C@@H]1OP([O-])([O-])=O)N1C=NC2=C1N=CN=C2N)C(O)C(=O)NCCC(=O)NCCSC(=O)CC\C=C/C\C=C/C\C=C/CC=C	InChI=1S/C35H54N7O17P3S/c1-4-5-6-7-8-9-10-11-12-13-14-15-26(44)63-19-18-37-25(43)16-17-38-33(47)30(46)35(2,3)21-56-62(53,54)59-61(51,52)55-20-24-29(58-60(48,49)50)28(45)34(57-24)42-23-41-27-31(36)39-22-40-32(27)42/h4,6-7,9-10,12-13,22-24,28-30,34,45-46H,1,5,8,11,14-21H2,2-3H3,(H,37,43)(H,38,47)(H,51,52)(H,53,54)(H2,36,39,40)(H2,48,49,50)/p-4/b7-6-,10-9-,13-12-/t24-,28-,29-,30?,34-/m1/s1	InChIKey=IIVUNOWAMWADJA-NGJCJZMQSA-J	C35H50N7O17P3S
hd691215coa_c	hd691215coa	(6Z,9Z,12Z,15Z)-hexadecatetraenoyl-CoA (C16:4)	c	A	M_coa16_4_6z9z12z15z_c	coa16_4_6z9z12z15z		iLB1027_lipid	CC(C)(COP([O-])(=O)OP([O-])(=O)OC[C@H]1O[C@H]([C@H](O)[C@@H]1OP([O-])([O-])=O)N1C=NC2=C1N=CN=C2N)C(O)C(=O)NCCC(=O)NCCSC(=O)CCCC\C=C/C\C=C/C\C=C/CC=C	InChI=1S/C37H58N7O17P3S/c1-4-5-6-7-8-9-10-11-12-13-14-15-16-17-28(46)65-21-20-39-27(45)18-19-40-35(49)32(48)37(2,3)23-58-64(55,56)61-63(53,54)57-22-26-31(60-62(50,51)52)30(47)36(59-26)44-25-43-29-33(38)41-24-42-34(29)44/h4,6-7,9-10,12-13,24-26,30-32,36,47-48H,1,5,8,11,14-23H2,2-3H3,(H,39,45)(H,40,49)(H,53,54)(H,55,56)(H2,38,41,42)(H2,50,51,52)/p-4/b7-6-,10-9-,13-12-/t26-,30-,31-,32?,36-/m1/s1	InChIKey=UXDORDOKIPWVBH-JGFOFVFOSA-J	C37H54N7O17P3S
hd691215coa_m	hd691215coa	(6Z,9Z,12Z,15Z)-hexadecatetraenoyl-CoA (C16:4)	m	A	M_coa16_4_6z9z12z15z_m	coa16_4_6z9z12z15z		iLB1027_lipid	CC(C)(COP([O-])(=O)OP([O-])(=O)OC[C@H]1O[C@H]([C@H](O)[C@@H]1OP([O-])([O-])=O)N1C=NC2=C1N=CN=C2N)C(O)C(=O)NCCC(=O)NCCSC(=O)CCCC\C=C/C\C=C/C\C=C/CC=C	InChI=1S/C37H58N7O17P3S/c1-4-5-6-7-8-9-10-11-12-13-14-15-16-17-28(46)65-21-20-39-27(45)18-19-40-35(49)32(48)37(2,3)23-58-64(55,56)61-63(53,54)57-22-26-31(60-62(50,51)52)30(47)36(59-26)44-25-43-29-33(38)41-24-42-34(29)44/h4,6-7,9-10,12-13,24-26,30-32,36,47-48H,1,5,8,11,14-23H2,2-3H3,(H,39,45)(H,40,49)(H,53,54)(H,55,56)(H2,38,41,42)(H2,50,51,52)/p-4/b7-6-,10-9-,13-12-/t26-,30-,31-,32?,36-/m1/s1	InChIKey=UXDORDOKIPWVBH-JGFOFVFOSA-J	C37H54N7O17P3S
3ohd691215coa_m	3ohd691215coa	3-oxo-(6Z,9Z,12Z,15Z)-hexadecatetraenoyl-CoA	m	A	M_coa16_4_6z9z12z15z3o_m	coa16_4_6z9z12z15z3o		iLB1027_lipid	CC(C)(COP([O-])(=O)OP([O-])(=O)OC[C@H]1O[C@H]([C@H](O)[C@@H]1OP([O-])([O-])=O)N1C=NC2=C1N=CN=C2N)C(O)C(=O)NCCC(=O)NCCSC(=O)CC(=O)CC\C=C/C\C=C/C\C=C/CC=C	InChI=1S/C37H56N7O18P3S/c1-4-5-6-7-8-9-10-11-12-13-14-15-25(45)20-28(47)66-19-18-39-27(46)16-17-40-35(50)32(49)37(2,3)22-59-65(56,57)62-64(54,55)58-21-26-31(61-63(51,52)53)30(48)36(60-26)44-24-43-29-33(38)41-23-42-34(29)44/h4,6-7,9-10,12-13,23-24,26,30-32,36,48-49H,1,5,8,11,14-22H2,2-3H3,(H,39,46)(H,40,50)(H,54,55)(H,56,57)(H2,38,41,42)(H2,51,52,53)/p-4/b7-6-,10-9-,13-12-/t26-,30-,31-,32?,36-/m1/…	InChIKey=LHEREKCVQNNGJL-JGFOFVFOSA-J	C37H56N7O18P3S
hd2471013coa_x	hd2471013coa	(2E,4Z,7Z,10Z,13Z)-hexadecapentaenoyl-CoA	x	A	M_coa16_5_2e4z7z10z13z_x	coa16_5_2e4z7z10z13z		iLB1027_lipid	CC\C=C/C\C=C/C\C=C/C\C=C/C=C/C(=O)SCCNC(=O)CCNC(=O)C(O)C(C)(C)COP([O-])(=O)OP([O-])(=O)OC[C@H]1O[C@H]([C@H](O)[C@@H]1OP([O-])([O-])=O)N1C=NC2=C1N=CN=C2N	InChI=1S/C37H56N7O17P3S/c1-4-5-6-7-8-9-10-11-12-13-14-15-16-17-28(46)65-21-20-39-27(45)18-19-40-35(49)32(48)37(2,3)23-58-64(55,56)61-63(53,54)57-22-26-31(60-62(50,51)52)30(47)36(59-26)44-25-43-29-33(38)41-24-42-34(29)44/h5-6,8-9,11-12,14-17,24-26,30-32,36,47-48H,4,7,10,13,18-23H2,1-3H3,(H,39,45)(H,40,49)(H,53,54)(H,55,56)(H2,38,41,42)(H2,50,51,52)/p-4/b6-5-,9-8-,12-11-,15-14-,17-16+/t26-,30-,31-,…	InChIKey=HVDWUYYZEXILFX-WGCFAKIZSA-J	C37H52N7O17P3S
hd2691215coa_m	hd2691215coa	(2E,6Z,9Z,12Z,15Z)-hexadecapentaenoyl-CoA	m	A	M_coa16_5_2e6z9z12z15z_m	coa16_5_2e6z9z12z15z		iLB1027_lipid	CC(C)(COP([O-])(=O)OP([O-])(=O)OC[C@H]1O[C@H]([C@H](O)[C@@H]1OP([O-])([O-])=O)N1C=NC2=C1N=CN=C2N)C(O)C(=O)NCCC(=O)NCCSC(=O)\C=C\CC\C=C/C\C=C/C\C=C/CC=C	InChI=1S/C37H56N7O17P3S/c1-4-5-6-7-8-9-10-11-12-13-14-15-16-17-28(46)65-21-20-39-27(45)18-19-40-35(49)32(48)37(2,3)23-58-64(55,56)61-63(53,54)57-22-26-31(60-62(50,51)52)30(47)36(59-26)44-25-43-29-33(38)41-24-42-34(29)44/h4,6-7,9-10,12-13,16-17,24-26,30-32,36,47-48H,1,5,8,11,14-15,18-23H2,2-3H3,(H,39,45)(H,40,49)(H,53,54)(H,55,56)(H2,38,41,42)(H2,50,51,52)/p-4/b7-6-,10-9-,13-12-,17-16+/t26-,30-,31…	InChIKey=NIIFLYOSFSZKCL-SODLENFESA-J	C37H52N7O17P3S
hpdcacoa_c	hpdcacoa	Heptadecanoyl coa	c	A	M_coa17_0_c	coa17_0		iMM1415; RECON1; Recon3D; iCHOv1	CCCCCCCCCCCCCCCCC(=O)SCCNC(=O)CCNC(=O)[C@H](O)C(C)(C)COP([O-])(=O)OP([O-])(=O)OC[C@H]1O[C@H]([C@H](O)[C@@H]1OP([O-])([O-])=O)n1cnc2c(N)ncnc12	InChI=1S/C38H68N7O17P3S/c1-4-5-6-7-8-9-10-11-12-13-14-15-16-17-18-29(47)66-22-21-40-28(46)19-20-41-36(50)33(49)38(2,3)24-59-65(56,57)62-64(54,55)58-23-27-32(61-63(51,52)53)31(48)37(60-27)45-26-44-30-34(39)42-25-43-35(30)45/h25-27,31-33,37,48-49H,4-24H2,1-3H3,(H,40,46)(H,41,50)(H,54,55)(H,56,57)(H2,39,42,43)(H2,51,52,53)/p-4/t27-,31-,32-,33+,37-/m1/s1	DRABUZIHHACUPI-DUPKZGIXSA-J	C38H64N7O17P3S	CHEBI:74307
hpdcacoa_m	hpdcacoa	Heptadecanoyl coa	m	A	M_coa17_0_m	coa17_0		iMM1415; RECON1; Recon3D; iCHOv1	CCCCCCCCCCCCCCCCC(=O)SCCNC(=O)CCNC(=O)[C@H](O)C(C)(C)COP([O-])(=O)OP([O-])(=O)OC[C@H]1O[C@H]([C@H](O)[C@@H]1OP([O-])([O-])=O)n1cnc2c(N)ncnc12	InChI=1S/C38H68N7O17P3S/c1-4-5-6-7-8-9-10-11-12-13-14-15-16-17-18-29(47)66-22-21-40-28(46)19-20-41-36(50)33(49)38(2,3)24-59-65(56,57)62-64(54,55)58-23-27-32(61-63(51,52)53)31(48)37(60-27)45-26-44-30-34(39)42-25-43-35(30)45/h25-27,31-33,37,48-49H,4-24H2,1-3H3,(H,40,46)(H,41,50)(H,54,55)(H,56,57)(H2,39,42,43)(H2,51,52,53)/p-4/t27-,31-,32-,33+,37-/m1/s1	DRABUZIHHACUPI-DUPKZGIXSA-J	C38H64N7O17P3S	CHEBI:74307
hpdcacoa_r	hpdcacoa	Heptadecanoyl coa	r	A	M_coa17_0_r	coa17_0_r		Recon3D	CCCCCCCCCCCCCCCCC(=O)SCCNC(=O)CCNC(=O)[C@H](O)C(C)(C)COP([O-])(=O)OP([O-])(=O)OC[C@H]1O[C@H]([C@H](O)[C@@H]1OP([O-])([O-])=O)n1cnc2c(N)ncnc12	InChI=1S/C38H68N7O17P3S/c1-4-5-6-7-8-9-10-11-12-13-14-15-16-17-18-29(47)66-22-21-40-28(46)19-20-41-36(50)33(49)38(2,3)24-59-65(56,57)62-64(54,55)58-23-27-32(61-63(51,52)53)31(48)37(60-27)45-26-44-30-34(39)42-25-43-35(30)45/h25-27,31-33,37,48-49H,4-24H2,1-3H3,(H,40,46)(H,41,50)(H,54,55)(H,56,57)(H2,39,42,43)(H2,51,52,53)/p-4/t27-,31-,32-,33+,37-/m1/s1	DRABUZIHHACUPI-DUPKZGIXSA-J	C38H64N7O17P3S	CHEBI:74307
hpdececoa_m	hpdececoa	Trans-Delta-2-Heptadecanoyl Coenzyme A	m	A	M_coa17_1_2e_m	coa17_1_2e		Recon3D	CCCCCCCCCCCCCC\C=C\C(=O)SCCNC(=O)CCNC(=O)C(O)C(C)(C)COP(O)(=O)OP(O)(=O)OC[C@H]1O[C@H]([C@H](O)[C@@H]1OP(O)(O)=O)N1C=NC2=C1N=CN=C2N	InChI=1S/C38H66N7O17P3S/c1-4-5-6-7-8-9-10-11-12-13-14-15-16-17-18-29(47)66-22-21-40-28(46)19-20-41-36(50)33(49)38(2,3)24-59-65(56,57)62-64(54,55)58-23-27-32(61-63(51,52)53)31(48)37(60-27)45-26-44-30-34(39)42-25-43-35(30)45/h17-18,25-27,31-33,37,48-49H,4-16,19-24H2,1-3H3,(H,40,46)(H,41,50)(H,54,55)(H,56,57)(H2,39,42,43)(H2,51,52,53)/b18-17+/t27-,31-,32-,33?,37-/m1/s1	InChIKey=YDHQUKOTPYJJSE-JYWFYEALSA-N	C38H62N7O17P3S
3ohodcoa_c	3ohodcoa	3-Oxooctadecanoyl-CoA	c	A	M_coa18_0_3o_c	coa18_0_3o		iSSON_1240; iB21_1397; iUMNK88_1353; ic_1306; iYL1228; iJO1366; iZ_1308; iPC815; iUMN146_1321; iE2348C_1286; iUTI89_1310; iSF_1195; iWFL_1372; iEC042_1314; STM_v1_0; iAPECO1_1312; iAF987; iBWG_1329; iECSP_1301; iAF1260; iECSF_1327; iAF1260b; iEcolC_1368; iY75_1357; iECOK1_1307; iCHOv1; iECSE_1348; iRC1080; iECs_1301; iML1515; iECUMN_1333; Recon3D; iECW_1372; iECD_1391; iECP_1309; iECDH10B_1368; i…	CCCCCCCCCCCCCCCC(=O)CC(=O)SCCNC(=O)CCNC(=O)[C@H](O)C(C)(C)COP([O-])(=O)OP([O-])(=O)OC[C@H]1O[C@H]([C@H](O)[C@@H]1OP([O-])([O-])=O)n1cnc2c(N)ncnc12	InChI=1S/C39H68N7O18P3S/c1-4-5-6-7-8-9-10-11-12-13-14-15-16-17-27(47)22-30(49)68-21-20-41-29(48)18-19-42-37(52)34(51)39(2,3)24-61-67(58,59)64-66(56,57)60-23-28-33(63-65(53,54)55)32(50)38(62-28)46-26-45-31-35(40)43-25-44-36(31)46/h25-26,28,32-34,38,50-51H,4-24H2,1-3H3,(H,41,48)(H,42,52)(H,56,57)(H,58,59)(H2,40,43,44)(H2,53,54,55)/p-4/t28-,32-,33-,34+,38-/m1/s1	LGOGWHDPDVAUNY-LFZQUHGESA-J	C39H64N7O18P3S	CHEBI:71407
3ohodcoa_l	3ohodcoa	3-Oxooctadecanoyl-CoA	l	A	M_coa18_0_3o_l	coa18_0_3o		iCHOv1	CCCCCCCCCCCCCCCC(=O)CC(=O)SCCNC(=O)CCNC(=O)[C@H](O)C(C)(C)COP([O-])(=O)OP([O-])(=O)OC[C@H]1O[C@H]([C@H](O)[C@@H]1OP([O-])([O-])=O)n1cnc2c(N)ncnc12	InChI=1S/C39H68N7O18P3S/c1-4-5-6-7-8-9-10-11-12-13-14-15-16-17-27(47)22-30(49)68-21-20-41-29(48)18-19-42-37(52)34(51)39(2,3)24-61-67(58,59)64-66(56,57)60-23-28-33(63-65(53,54)55)32(50)38(62-28)46-26-45-31-35(40)43-25-44-36(31)46/h25-26,28,32-34,38,50-51H,4-24H2,1-3H3,(H,41,48)(H,42,52)(H,56,57)(H,58,59)(H2,40,43,44)(H2,53,54,55)/p-4/t28-,32-,33-,34+,38-/m1/s1	LGOGWHDPDVAUNY-LFZQUHGESA-J	C39H64N7O18P3S	CHEBI:71407
3ohodcoa_m	3ohodcoa	3-Oxooctadecanoyl-CoA	m	A	M_coa18_0_3o_m	coa18_0_3o		Recon3D; iLB1027_lipid	CCCCCCCCCCCCCCCC(=O)CC(=O)SCCNC(=O)CCNC(=O)[C@H](O)C(C)(C)COP([O-])(=O)OP([O-])(=O)OC[C@H]1O[C@H]([C@H](O)[C@@H]1OP([O-])([O-])=O)n1cnc2c(N)ncnc12	InChI=1S/C39H68N7O18P3S/c1-4-5-6-7-8-9-10-11-12-13-14-15-16-17-27(47)22-30(49)68-21-20-41-29(48)18-19-42-37(52)34(51)39(2,3)24-61-67(58,59)64-66(56,57)60-23-28-33(63-65(53,54)55)32(50)38(62-28)46-26-45-31-35(40)43-25-44-36(31)46/h25-26,28,32-34,38,50-51H,4-24H2,1-3H3,(H,41,48)(H,42,52)(H,56,57)(H,58,59)(H2,40,43,44)(H2,53,54,55)/p-4/t28-,32-,33-,34+,38-/m1/s1	LGOGWHDPDVAUNY-LFZQUHGESA-J	C39H64N7O18P3S	CHEBI:71407
3ohodcoa_r	3ohodcoa	3-Oxooctadecanoyl-CoA	r	A	M_coa18_0_3o_r	coa18_0_3o		iCHOv1	CCCCCCCCCCCCCCCC(=O)CC(=O)SCCNC(=O)CCNC(=O)[C@H](O)C(C)(C)COP([O-])(=O)OP([O-])(=O)OC[C@H]1O[C@H]([C@H](O)[C@@H]1OP([O-])([O-])=O)n1cnc2c(N)ncnc12	InChI=1S/C39H68N7O18P3S/c1-4-5-6-7-8-9-10-11-12-13-14-15-16-17-27(47)22-30(49)68-21-20-41-29(48)18-19-42-37(52)34(51)39(2,3)24-61-67(58,59)64-66(56,57)60-23-28-33(63-65(53,54)55)32(50)38(62-28)46-26-45-31-35(40)43-25-44-36(31)46/h25-26,28,32-34,38,50-51H,4-24H2,1-3H3,(H,41,48)(H,42,52)(H,56,57)(H,58,59)(H2,40,43,44)(H2,53,54,55)/p-4/t28-,32-,33-,34+,38-/m1/s1	LGOGWHDPDVAUNY-LFZQUHGESA-J	C39H64N7O18P3S	CHEBI:71407
3ohodcoa_x	3ohodcoa	3-Oxooctadecanoyl-CoA	x	A	M_coa18_0_3o_x	coa18_0_3o		iLB1027_lipid; iMM1415; Recon3D; iCHOv1; iMM904; RECON1; iND750	CCCCCCCCCCCCCCCC(=O)CC(=O)SCCNC(=O)CCNC(=O)[C@H](O)C(C)(C)COP([O-])(=O)OP([O-])(=O)OC[C@H]1O[C@H]([C@H](O)[C@@H]1OP([O-])([O-])=O)n1cnc2c(N)ncnc12	InChI=1S/C39H68N7O18P3S/c1-4-5-6-7-8-9-10-11-12-13-14-15-16-17-27(47)22-30(49)68-21-20-41-29(48)18-19-42-37(52)34(51)39(2,3)24-61-67(58,59)64-66(56,57)60-23-28-33(63-65(53,54)55)32(50)38(62-28)46-26-45-31-35(40)43-25-44-36(31)46/h25-26,28,32-34,38,50-51H,4-24H2,1-3H3,(H,41,48)(H,42,52)(H,56,57)(H,58,59)(H2,40,43,44)(H2,53,54,55)/p-4/t28-,32-,33-,34+,38-/m1/s1	LGOGWHDPDVAUNY-LFZQUHGESA-J	C39H64N7O18P3S	CHEBI:71407
3hodcoa_c	3hodcoa	(S)-3-Hydroxyoctadecanoyl-CoA	c	A	M_coa18_0_3ohS_c	coa18_0_3ohS		iB21_1397; iML1515; iPC815; iY75_1357; ic_1306; iAF1260b; iE2348C_1286; iRC1080; iSF_1195; iECD_1391; iEC042_1314; iECABU_c1320; iAPECO1_1312; iEC55989_1330; iBWG_1329; iECH74115_1262; iAF1260; iECED1_1282; iJO1366; iECO111_1330; iECs_1301; iEcE24377_1341; iEcolC_1368; iEcDH1_1363; iECOK1_1307; iEcHS_1320; iECSP_1301; iECIAI1_1343; iECO26_1355; iECDH10B_1368; iECUMN_1333; iECO103_1326; iECSF_1327…	[C@@H]1(N2C3=C(C(=NC=N3)N)N=C2)O[C@H](COP(OP(OCC(C)([C@H](C(NCCC(NCCSC(=O)C[C@@H](O)CCCCCCCCCCCCCCC)=O)=O)O)C)(=O)[O-])(=O)[O-])[C@H]([C@H]1O)OP([O-])([O-])=O	InChI=1S/C39H70N7O18P3S/c1-4-5-6-7-8-9-10-11-12-13-14-15-16-17-27(47)22-30(49)68-21-20-41-29(48)18-19-42-37(52)34(51)39(2,3)24-61-67(58,59)64-66(56,57)60-23-28-33(63-65(53,54)55)32(50)38(62-28)46-26-45-31-35(40)43-25-44-36(31)46/h25-28,32-34,38,47,50-51H,4-24H2,1-3H3,(H,41,48)(H,42,52)(H,56,57)(H,58,59)(H2,40,43,44)(H2,53,54,55)/p-4/t27-,28+,32+,33+,34-,38+/m0/s1	WZMAIEGYXCOYSH-SFKGBVSGSA-J	C39H66N7O18P3S	CHEBI:87561
3hodcoa_m	3hodcoa	(S)-3-Hydroxyoctadecanoyl-CoA	m	A	M_coa18_0_3ohS_m	coa18_0_3ohS		Recon3D; iLB1027_lipid	[C@@H]1(N2C3=C(C(=NC=N3)N)N=C2)O[C@H](COP(OP(OCC(C)([C@H](C(NCCC(NCCSC(=O)C[C@@H](O)CCCCCCCCCCCCCCC)=O)=O)O)C)(=O)[O-])(=O)[O-])[C@H]([C@H]1O)OP([O-])([O-])=O	InChI=1S/C39H70N7O18P3S/c1-4-5-6-7-8-9-10-11-12-13-14-15-16-17-27(47)22-30(49)68-21-20-41-29(48)18-19-42-37(52)34(51)39(2,3)24-61-67(58,59)64-66(56,57)60-23-28-33(63-65(53,54)55)32(50)38(62-28)46-26-45-31-35(40)43-25-44-36(31)46/h25-28,32-34,38,47,50-51H,4-24H2,1-3H3,(H,41,48)(H,42,52)(H,56,57)(H,58,59)(H2,40,43,44)(H2,53,54,55)/p-4/t27-,28+,32+,33+,34-,38+/m0/s1	WZMAIEGYXCOYSH-SFKGBVSGSA-J	C39H66N7O18P3S	CHEBI:87561
3hodcoa_x	3hodcoa	(S)-3-Hydroxyoctadecanoyl-CoA	x	A	M_coa18_0_3ohS_x	coa18_0_3ohS		iLB1027_lipid; iMM904; iND750	[C@@H]1(N2C3=C(C(=NC=N3)N)N=C2)O[C@H](COP(OP(OCC(C)([C@H](C(NCCC(NCCSC(=O)C[C@@H](O)CCCCCCCCCCCCCCC)=O)=O)O)C)(=O)[O-])(=O)[O-])[C@H]([C@H]1O)OP([O-])([O-])=O	InChI=1S/C39H70N7O18P3S/c1-4-5-6-7-8-9-10-11-12-13-14-15-16-17-27(47)22-30(49)68-21-20-41-29(48)18-19-42-37(52)34(51)39(2,3)24-61-67(58,59)64-66(56,57)60-23-28-33(63-65(53,54)55)32(50)38(62-28)46-26-45-31-35(40)43-25-44-36(31)46/h25-28,32-34,38,47,50-51H,4-24H2,1-3H3,(H,41,48)(H,42,52)(H,56,57)(H,58,59)(H2,40,43,44)(H2,53,54,55)/p-4/t27-,28+,32+,33+,34-,38+/m0/s1	WZMAIEGYXCOYSH-SFKGBVSGSA-J	C39H66N7O18P3S	CHEBI:87561
stcoa_c	stcoa	Stearoyl-CoA (n-C18:0CoA)	c	A	M_coa18_0_c	coa18_0		iHN637; iB21_1397; iCHOv1; iECBD_1354; iY75_1357; iMM904; RECON1; ic_1306; iAT_PLT_636; iPC815; iRC1080; iEC55989_1330; iAF1260b; iE2348C_1286; iML1515; iECB_1328; iSFV_1184; iSF_1195; iSFxv_1172; iAPECO1_1312; iLF82_1304; iECD_1391; iETEC_1333; iAF1260; iG2583_1286; iNJ661; iSbBS512_1146; iEC042_1314; iNRG857_1313; iJO1366; iSBO_1134; iBWG_1329; iS_1188; iND750; iEKO11_1354; iECABU_c1320; iSDY_1…	CCCCCCCCCCCCCCCCCC(=O)SCCNC(=O)CCNC(=O)[C@H](O)C(C)(C)COP([O-])(=O)OP([O-])(=O)OC[C@H]1O[C@H]([C@H](O)[C@@H]1OP([O-])([O-])=O)n1cnc2c(N)ncnc12	InChI=1S/C39H70N7O17P3S/c1-4-5-6-7-8-9-10-11-12-13-14-15-16-17-18-19-30(48)67-23-22-41-29(47)20-21-42-37(51)34(50)39(2,3)25-60-66(57,58)63-65(55,56)59-24-28-33(62-64(52,53)54)32(49)38(61-28)46-27-45-31-35(40)43-26-44-36(31)46/h26-28,32-34,38,49-50H,4-25H2,1-3H3,(H,41,47)(H,42,51)(H,55,56)(H,57,58)(H2,40,43,44)(H2,52,53,54)/p-4/t28-,32-,33-,34+,38-/m1/s1	SIARJEKBADXQJG-LFZQUHGESA-J	C39H66N7O17P3S	CHEBI:57394
ocdccoa_c	ocdccoa	Octadecanoyl-coa	c	A	M_coa18_0_c	coa18_0		iRC1080; iLB1027_lipid	CCCCCCCCCCCCCCCCCC(=O)SCCNC(=O)CCNC(=O)[C@H](O)C(C)(C)COP([O-])(=O)OP([O-])(=O)OC[C@H]1O[C@H]([C@H](O)[C@@H]1OP([O-])([O-])=O)n1cnc2c(N)ncnc12	InChI=1S/C39H70N7O17P3S/c1-4-5-6-7-8-9-10-11-12-13-14-15-16-17-18-19-30(48)67-23-22-41-29(47)20-21-42-37(51)34(50)39(2,3)25-60-66(57,58)63-65(55,56)59-24-28-33(62-64(52,53)54)32(49)38(61-28)46-27-45-31-35(40)43-26-44-36(31)46/h26-28,32-34,38,49-50H,4-25H2,1-3H3,(H,41,47)(H,42,51)(H,55,56)(H,57,58)(H2,40,43,44)(H2,52,53,54)/p-4/t28-,32-,33-,34+,38-/m1/s1	SIARJEKBADXQJG-LFZQUHGESA-J	C39H66N7O17P3S	CHEBI:57394
strcoa_c	strcoa	Stearyl CoA n C180CoA C39H66N7O17P3S	c	A	M_coa18_0_c	coa18_0		iYO844	CCCCCCCCCCCCCCCCCC(=O)SCCNC(=O)CCNC(=O)[C@H](O)C(C)(C)COP([O-])(=O)OP([O-])(=O)OC[C@H]1O[C@H]([C@H](O)[C@@H]1OP([O-])([O-])=O)n1cnc2c(N)ncnc12	InChI=1S/C39H70N7O17P3S/c1-4-5-6-7-8-9-10-11-12-13-14-15-16-17-18-19-30(48)67-23-22-41-29(47)20-21-42-37(51)34(50)39(2,3)25-60-66(57,58)63-65(55,56)59-24-28-33(62-64(52,53)54)32(49)38(61-28)46-27-45-31-35(40)43-26-44-36(31)46/h26-28,32-34,38,49-50H,4-25H2,1-3H3,(H,41,47)(H,42,51)(H,55,56)(H,57,58)(H2,40,43,44)(H2,52,53,54)/p-4/t28-,32-,33-,34+,38-/m1/s1	SIARJEKBADXQJG-LFZQUHGESA-J	C39H66N7O17P3S	CHEBI:57394
ocdccoa_x	ocdccoa	Octadecanoyl-coa	e	A	M_coa18_0_e	coa18_0		iLB1027_lipid	CCCCCCCCCCCCCCCCCC(=O)SCCNC(=O)CCNC(=O)[C@H](O)C(C)(C)COP([O-])(=O)OP([O-])(=O)OC[C@H]1O[C@H]([C@H](O)[C@@H]1OP([O-])([O-])=O)n1cnc2c(N)ncnc12	InChI=1S/C39H70N7O17P3S/c1-4-5-6-7-8-9-10-11-12-13-14-15-16-17-18-19-30(48)67-23-22-41-29(47)20-21-42-37(51)34(50)39(2,3)25-60-66(57,58)63-65(55,56)59-24-28-33(62-64(52,53)54)32(49)38(61-28)46-27-45-31-35(40)43-26-44-36(31)46/h26-28,32-34,38,49-50H,4-25H2,1-3H3,(H,41,47)(H,42,51)(H,55,56)(H,57,58)(H2,40,43,44)(H2,52,53,54)/p-4/t28-,32-,33-,34+,38-/m1/s1	SIARJEKBADXQJG-LFZQUHGESA-J	C39H66N7O17P3S	CHEBI:57394
stcoa_m	stcoa	Stearoyl-CoA (n-C18:0CoA)	m	A	M_coa18_0_m	coa18_0		iMM1415; iCHOv1; Recon3D; iAT_PLT_636; RECON1	CCCCCCCCCCCCCCCCCC(=O)SCCNC(=O)CCNC(=O)[C@H](O)C(C)(C)COP([O-])(=O)OP([O-])(=O)OC[C@H]1O[C@H]([C@H](O)[C@@H]1OP([O-])([O-])=O)n1cnc2c(N)ncnc12	InChI=1S/C39H70N7O17P3S/c1-4-5-6-7-8-9-10-11-12-13-14-15-16-17-18-19-30(48)67-23-22-41-29(47)20-21-42-37(51)34(50)39(2,3)25-60-66(57,58)63-65(55,56)59-24-28-33(62-64(52,53)54)32(49)38(61-28)46-27-45-31-35(40)43-26-44-36(31)46/h26-28,32-34,38,49-50H,4-25H2,1-3H3,(H,41,47)(H,42,51)(H,55,56)(H,57,58)(H2,40,43,44)(H2,52,53,54)/p-4/t28-,32-,33-,34+,38-/m1/s1	SIARJEKBADXQJG-LFZQUHGESA-J	C39H66N7O17P3S	CHEBI:57394
ocdccoa_m	ocdccoa	Octadecanoyl-coa	m	A	M_coa18_0_m	coa18_0		iLB1027_lipid	CCCCCCCCCCCCCCCCCC(=O)SCCNC(=O)CCNC(=O)[C@H](O)C(C)(C)COP([O-])(=O)OP([O-])(=O)OC[C@H]1O[C@H]([C@H](O)[C@@H]1OP([O-])([O-])=O)n1cnc2c(N)ncnc12	InChI=1S/C39H70N7O17P3S/c1-4-5-6-7-8-9-10-11-12-13-14-15-16-17-18-19-30(48)67-23-22-41-29(47)20-21-42-37(51)34(50)39(2,3)25-60-66(57,58)63-65(55,56)59-24-28-33(62-64(52,53)54)32(49)38(61-28)46-27-45-31-35(40)43-26-44-36(31)46/h26-28,32-34,38,49-50H,4-25H2,1-3H3,(H,41,47)(H,42,51)(H,55,56)(H,57,58)(H2,40,43,44)(H2,52,53,54)/p-4/t28-,32-,33-,34+,38-/m1/s1	SIARJEKBADXQJG-LFZQUHGESA-J	C39H66N7O17P3S	CHEBI:57394
stcoa_n	stcoa	Stearoyl-CoA (n-C18:0CoA)	n	A	M_coa18_0_n	coa18_0		iCHOv1	CCCCCCCCCCCCCCCCCC(=O)SCCNC(=O)CCNC(=O)[C@H](O)C(C)(C)COP([O-])(=O)OP([O-])(=O)OC[C@H]1O[C@H]([C@H](O)[C@@H]1OP([O-])([O-])=O)n1cnc2c(N)ncnc12	InChI=1S/C39H70N7O17P3S/c1-4-5-6-7-8-9-10-11-12-13-14-15-16-17-18-19-30(48)67-23-22-41-29(47)20-21-42-37(51)34(50)39(2,3)25-60-66(57,58)63-65(55,56)59-24-28-33(62-64(52,53)54)32(49)38(61-28)46-27-45-31-35(40)43-26-44-36(31)46/h26-28,32-34,38,49-50H,4-25H2,1-3H3,(H,41,47)(H,42,51)(H,55,56)(H,57,58)(H2,40,43,44)(H2,52,53,54)/p-4/t28-,32-,33-,34+,38-/m1/s1	SIARJEKBADXQJG-LFZQUHGESA-J	C39H66N7O17P3S	CHEBI:57394
stcoa_r	stcoa	Stearoyl-CoA (n-C18:0CoA)	r	A	M_coa18_0_r	coa18_0		Recon3D	CCCCCCCCCCCCCCCCCC(=O)SCCNC(=O)CCNC(=O)[C@H](O)C(C)(C)COP([O-])(=O)OP([O-])(=O)OC[C@H]1O[C@H]([C@H](O)[C@@H]1OP([O-])([O-])=O)n1cnc2c(N)ncnc12	InChI=1S/C39H70N7O17P3S/c1-4-5-6-7-8-9-10-11-12-13-14-15-16-17-18-19-30(48)67-23-22-41-29(47)20-21-42-37(51)34(50)39(2,3)25-60-66(57,58)63-65(55,56)59-24-28-33(62-64(52,53)54)32(49)38(61-28)46-27-45-31-35(40)43-26-44-36(31)46/h26-28,32-34,38,49-50H,4-25H2,1-3H3,(H,41,47)(H,42,51)(H,55,56)(H,57,58)(H2,40,43,44)(H2,52,53,54)/p-4/t28-,32-,33-,34+,38-/m1/s1	SIARJEKBADXQJG-LFZQUHGESA-J	C39H66N7O17P3S	CHEBI:57394
stcoa_x	stcoa	Stearoyl-CoA (n-C18:0CoA)	x	A	M_coa18_0_x	coa18_0		iCHOv1; iMM904; RECON1; iND750; iMM1415; Recon3D	CCCCCCCCCCCCCCCCCC(=O)SCCNC(=O)CCNC(=O)[C@H](O)C(C)(C)COP([O-])(=O)OP([O-])(=O)OC[C@H]1O[C@H]([C@H](O)[C@@H]1OP([O-])([O-])=O)n1cnc2c(N)ncnc12	InChI=1S/C39H70N7O17P3S/c1-4-5-6-7-8-9-10-11-12-13-14-15-16-17-18-19-30(48)67-23-22-41-29(47)20-21-42-37(51)34(50)39(2,3)25-60-66(57,58)63-65(55,56)59-24-28-33(62-64(52,53)54)32(49)38(61-28)46-27-45-31-35(40)43-26-44-36(31)46/h26-28,32-34,38,49-50H,4-25H2,1-3H3,(H,41,47)(H,42,51)(H,55,56)(H,57,58)(H2,40,43,44)(H2,52,53,54)/p-4/t28-,32-,33-,34+,38-/m1/s1	SIARJEKBADXQJG-LFZQUHGESA-J	C39H66N7O17P3S	CHEBI:57394
ocdcecoa_c	ocdcecoa	(11Z)-octadecenoyl-coa	c	A	M_coa18_1_11z_c	coa18_1_11z		iRC1080	CCCCCC\C=C/CCCCCCCCCC(=O)SCCNC(=O)CCNC(=O)[C@H](O)C(C)(C)COP([O-])(=O)OP([O-])(=O)OC[C@H]1O[C@H]([C@H](O)[C@@H]1OP([O-])([O-])=O)n1cnc2c(N)ncnc12	InChI=1S/C39H68N7O17P3S/c1-4-5-6-7-8-9-10-11-12-13-14-15-16-17-18-19-30(48)67-23-22-41-29(47)20-21-42-37(51)34(50)39(2,3)25-60-66(57,58)63-65(55,56)59-24-28-33(62-64(52,53)54)32(49)38(61-28)46-27-45-31-35(40)43-26-44-36(31)46/h9-10,26-28,32-34,38,49-50H,4-8,11-25H2,1-3H3,(H,41,47)(H,42,51)(H,55,56)(H,57,58)(H2,40,43,44)(H2,52,53,54)/p-4/b10-9-/t28-,32-,33-,34+,38-/m1/s1	HEJOXXLSCAQQGQ-SAIINBSPSA-J	C39H64N7O17P3S	CHEBI:75121
vacccoa_c	vacccoa	Vaccenyl coenzyme A	c	A	M_coa18_1_11z_c	coa18_1_11z		iMM1415; iCHOv1; Recon3D; RECON1	CCCCCC\C=C/CCCCCCCCCC(=O)SCCNC(=O)CCNC(=O)[C@H](O)C(C)(C)COP([O-])(=O)OP([O-])(=O)OC[C@H]1O[C@H]([C@H](O)[C@@H]1OP([O-])([O-])=O)n1cnc2c(N)ncnc12	InChI=1S/C39H68N7O17P3S/c1-4-5-6-7-8-9-10-11-12-13-14-15-16-17-18-19-30(48)67-23-22-41-29(47)20-21-42-37(51)34(50)39(2,3)25-60-66(57,58)63-65(55,56)59-24-28-33(62-64(52,53)54)32(49)38(61-28)46-27-45-31-35(40)43-26-44-36(31)46/h9-10,26-28,32-34,38,49-50H,4-8,11-25H2,1-3H3,(H,41,47)(H,42,51)(H,55,56)(H,57,58)(H2,40,43,44)(H2,52,53,54)/p-4/b10-9-/t28-,32-,33-,34+,38-/m1/s1	HEJOXXLSCAQQGQ-SAIINBSPSA-J	C39H64N7O17P3S	CHEBI:75121
vacccoa_m	vacccoa	Vaccenyl coenzyme A	m	A	M_coa18_1_11z_m	coa18_1_11z		iMM1415; RECON1; Recon3D; iCHOv1	CCCCCC\C=C/CCCCCCCCCC(=O)SCCNC(=O)CCNC(=O)[C@H](O)C(C)(C)COP([O-])(=O)OP([O-])(=O)OC[C@H]1O[C@H]([C@H](O)[C@@H]1OP([O-])([O-])=O)n1cnc2c(N)ncnc12	InChI=1S/C39H68N7O17P3S/c1-4-5-6-7-8-9-10-11-12-13-14-15-16-17-18-19-30(48)67-23-22-41-29(47)20-21-42-37(51)34(50)39(2,3)25-60-66(57,58)63-65(55,56)59-24-28-33(62-64(52,53)54)32(49)38(61-28)46-27-45-31-35(40)43-26-44-36(31)46/h9-10,26-28,32-34,38,49-50H,4-8,11-25H2,1-3H3,(H,41,47)(H,42,51)(H,55,56)(H,57,58)(H2,40,43,44)(H2,52,53,54)/p-4/b10-9-/t28-,32-,33-,34+,38-/m1/s1	HEJOXXLSCAQQGQ-SAIINBSPSA-J	C39H64N7O17P3S	CHEBI:75121
vacccoa_r	vacccoa	Vaccenyl coenzyme A	r	A	M_coa18_1_11z_r	coa18_1_11z		Recon3D	CCCCCC\C=C/CCCCCCCCCC(=O)SCCNC(=O)CCNC(=O)[C@H](O)C(C)(C)COP([O-])(=O)OP([O-])(=O)OC[C@H]1O[C@H]([C@H](O)[C@@H]1OP([O-])([O-])=O)n1cnc2c(N)ncnc12	InChI=1S/C39H68N7O17P3S/c1-4-5-6-7-8-9-10-11-12-13-14-15-16-17-18-19-30(48)67-23-22-41-29(47)20-21-42-37(51)34(50)39(2,3)25-60-66(57,58)63-65(55,56)59-24-28-33(62-64(52,53)54)32(49)38(61-28)46-27-45-31-35(40)43-26-44-36(31)46/h9-10,26-28,32-34,38,49-50H,4-8,11-25H2,1-3H3,(H,41,47)(H,42,51)(H,55,56)(H,57,58)(H2,40,43,44)(H2,52,53,54)/p-4/b10-9-/t28-,32-,33-,34+,38-/m1/s1	HEJOXXLSCAQQGQ-SAIINBSPSA-J	C39H64N7O17P3S	CHEBI:75121
od2coa_c	od2coa	Trans-Octadec-2-enoyl-CoA	c	A	M_coa18_1_2e_c	coa18_1_2e		iUMNK88_1353; iECSF_1327; iYL1228; iECS88_1305; iMM1415; iECSP_1301; iUMN146_1321; iECs_1301; iWFL_1372; iEcolC_1368; STM_v1_0; iEcSMS35_1347; iZ_1308; iECP_1309; iUTI89_1310; iECSE_1348; iAF987; iECUMN_1333; iSSON_1240; iECW_1372; iB21_1397; iECOK1_1307; iPC815; Recon3D; iEC55989_1330; iAF1260b; ic_1306; RECON1; iE2348C_1286; iY75_1357; iSF_1195; iML1515; iEC042_1314; iRC1080; iECB_1328; iCHOv1;…	CCCCCCCCCCCCCCC\C=C\C(=O)SCCNC(=O)CCNC(=O)[C@H](O)C(C)(C)COP([O-])(=O)OP([O-])(=O)OC[C@H]1O[C@H]([C@H](O)[C@@H]1OP([O-])([O-])=O)n1cnc2c(N)ncnc12	InChI=1S/C39H68N7O17P3S/c1-4-5-6-7-8-9-10-11-12-13-14-15-16-17-18-19-30(48)67-23-22-41-29(47)20-21-42-37(51)34(50)39(2,3)25-60-66(57,58)63-65(55,56)59-24-28-33(62-64(52,53)54)32(49)38(61-28)46-27-45-31-35(40)43-26-44-36(31)46/h18-19,26-28,32-34,38,49-50H,4-17,20-25H2,1-3H3,(H,41,47)(H,42,51)(H,55,56)(H,57,58)(H2,40,43,44)(H2,52,53,54)/p-4/b19-18+/t28-,32-,33-,34+,38-/m1/s1	NBCCUIHOHUKBMK-ZDDAFBBHSA-J	C39H64N7O17P3S	CHEBI:71412
od2coa_m	od2coa	Trans-Octadec-2-enoyl-CoA	m	A	M_coa18_1_2e_m	coa18_1_2e		iMM1415; iCHOv1; iLB1027_lipid; RECON1; Recon3D	CCCCCCCCCCCCCCC\C=C\C(=O)SCCNC(=O)CCNC(=O)[C@H](O)C(C)(C)COP([O-])(=O)OP([O-])(=O)OC[C@H]1O[C@H]([C@H](O)[C@@H]1OP([O-])([O-])=O)n1cnc2c(N)ncnc12	InChI=1S/C39H68N7O17P3S/c1-4-5-6-7-8-9-10-11-12-13-14-15-16-17-18-19-30(48)67-23-22-41-29(47)20-21-42-37(51)34(50)39(2,3)25-60-66(57,58)63-65(55,56)59-24-28-33(62-64(52,53)54)32(49)38(61-28)46-27-45-31-35(40)43-26-44-36(31)46/h18-19,26-28,32-34,38,49-50H,4-17,20-25H2,1-3H3,(H,41,47)(H,42,51)(H,55,56)(H,57,58)(H2,40,43,44)(H2,52,53,54)/p-4/b19-18+/t28-,32-,33-,34+,38-/m1/s1	NBCCUIHOHUKBMK-ZDDAFBBHSA-J	C39H64N7O17P3S	CHEBI:71412
od2coa_n	od2coa	Trans-Octadec-2-enoyl-CoA	n	A	M_coa18_1_2e_n	coa18_1_2e		iCHOv1	CCCCCCCCCCCCCCC\C=C\C(=O)SCCNC(=O)CCNC(=O)[C@H](O)C(C)(C)COP([O-])(=O)OP([O-])(=O)OC[C@H]1O[C@H]([C@H](O)[C@@H]1OP([O-])([O-])=O)n1cnc2c(N)ncnc12	InChI=1S/C39H68N7O17P3S/c1-4-5-6-7-8-9-10-11-12-13-14-15-16-17-18-19-30(48)67-23-22-41-29(47)20-21-42-37(51)34(50)39(2,3)25-60-66(57,58)63-65(55,56)59-24-28-33(62-64(52,53)54)32(49)38(61-28)46-27-45-31-35(40)43-26-44-36(31)46/h18-19,26-28,32-34,38,49-50H,4-17,20-25H2,1-3H3,(H,41,47)(H,42,51)(H,55,56)(H,57,58)(H2,40,43,44)(H2,52,53,54)/p-4/b19-18+/t28-,32-,33-,34+,38-/m1/s1	NBCCUIHOHUKBMK-ZDDAFBBHSA-J	C39H64N7O17P3S	CHEBI:71412
od2coa_x	od2coa	Trans-Octadec-2-enoyl-CoA	x	A	M_coa18_1_2e_x	coa18_1_2e		iLB1027_lipid; iMM904; Recon3D; iND750	CCCCCCCCCCCCCCC\C=C\C(=O)SCCNC(=O)CCNC(=O)[C@H](O)C(C)(C)COP([O-])(=O)OP([O-])(=O)OC[C@H]1O[C@H]([C@H](O)[C@@H]1OP([O-])([O-])=O)n1cnc2c(N)ncnc12	InChI=1S/C39H68N7O17P3S/c1-4-5-6-7-8-9-10-11-12-13-14-15-16-17-18-19-30(48)67-23-22-41-29(47)20-21-42-37(51)34(50)39(2,3)25-60-66(57,58)63-65(55,56)59-24-28-33(62-64(52,53)54)32(49)38(61-28)46-27-45-31-35(40)43-26-44-36(31)46/h18-19,26-28,32-34,38,49-50H,4-17,20-25H2,1-3H3,(H,41,47)(H,42,51)(H,55,56)(H,57,58)(H2,40,43,44)(H2,52,53,54)/p-4/b19-18+/t28-,32-,33-,34+,38-/m1/s1	NBCCUIHOHUKBMK-ZDDAFBBHSA-J	C39H64N7O17P3S	CHEBI:71412
ocdce9coa_c	ocdce9coa	(9Z)-octadecenoyl-coa	c	A	M_coa18_1_9z_c	coa18_1_9z		iRC1080	CCCCCCCC\C=C/CCCCCCCC(=O)SCCNC(=O)CCNC(=O)[C@H](O)C(C)(C)COP([O-])(=O)OP([O-])(=O)OC[C@H]1O[C@H]([C@H](O)[C@@H]1OP([O-])([O-])=O)n1cnc2c(N)ncnc12	InChI=1S/C39H68N7O17P3S/c1-4-5-6-7-8-9-10-11-12-13-14-15-16-17-18-19-30(48)67-23-22-41-29(47)20-21-42-37(51)34(50)39(2,3)25-60-66(57,58)63-65(55,56)59-24-28-33(62-64(52,53)54)32(49)38(61-28)46-27-45-31-35(40)43-26-44-36(31)46/h11-12,26-28,32-34,38,49-50H,4-10,13-25H2,1-3H3,(H,41,47)(H,42,51)(H,55,56)(H,57,58)(H2,40,43,44)(H2,52,53,54)/p-4/b12-11-/t28-,32-,33-,34+,38-/m1/s1	XDUHQPOXLUAVEE-BPMMELMSSA-J	C39H64N7O17P3S	CHEBI:57387
odecoa_c	odecoa	Octadecenoyl-CoA (n-C18:1CoA)	c	A	M_coa18_1_9z_c	coa18_1_9z		iSBO_1134; iECDH1ME8569_1439; iSbBS512_1146; iECO103_1326; iETEC_1333; iECH74115_1262; iNRG857_1313; iECIAI1_1343; iECW_1372; iEcE24377_1341; iG2583_1286; iEcHS_1320; iEKO11_1354; iECNA114_1301; iLF82_1304; iECED1_1282; iS_1188; iECDH10B_1368; iSDY_1059; iECO111_1330; iSFV_1184; iECD_1391; Recon3D; iECIAI39_1322; iUMNK88_1353; iEcDH1_1363; iUMN146_1321; iECs_1301; iYL1228; iECSP_1301; iUTI89_1310…	CCCCCCCC\C=C/CCCCCCCC(=O)SCCNC(=O)CCNC(=O)[C@H](O)C(C)(C)COP([O-])(=O)OP([O-])(=O)OC[C@H]1O[C@H]([C@H](O)[C@@H]1OP([O-])([O-])=O)n1cnc2c(N)ncnc12	InChI=1S/C39H68N7O17P3S/c1-4-5-6-7-8-9-10-11-12-13-14-15-16-17-18-19-30(48)67-23-22-41-29(47)20-21-42-37(51)34(50)39(2,3)25-60-66(57,58)63-65(55,56)59-24-28-33(62-64(52,53)54)32(49)38(61-28)46-27-45-31-35(40)43-26-44-36(31)46/h11-12,26-28,32-34,38,49-50H,4-10,13-25H2,1-3H3,(H,41,47)(H,42,51)(H,55,56)(H,57,58)(H2,40,43,44)(H2,52,53,54)/p-4/b12-11-/t28-,32-,33-,34+,38-/m1/s1	XDUHQPOXLUAVEE-BPMMELMSSA-J	C39H64N7O17P3S	CHEBI:57387
odecoa_m	odecoa	Octadecenoyl-CoA (n-C18:1CoA)	m	A	M_coa18_1_9z_m	coa18_1_9z		RECON1; iLB1027_lipid; iAT_PLT_636; Recon3D; iCHOv1; iMM1415	CCCCCCCC\C=C/CCCCCCCC(=O)SCCNC(=O)CCNC(=O)[C@H](O)C(C)(C)COP([O-])(=O)OP([O-])(=O)OC[C@H]1O[C@H]([C@H](O)[C@@H]1OP([O-])([O-])=O)n1cnc2c(N)ncnc12	InChI=1S/C39H68N7O17P3S/c1-4-5-6-7-8-9-10-11-12-13-14-15-16-17-18-19-30(48)67-23-22-41-29(47)20-21-42-37(51)34(50)39(2,3)25-60-66(57,58)63-65(55,56)59-24-28-33(62-64(52,53)54)32(49)38(61-28)46-27-45-31-35(40)43-26-44-36(31)46/h11-12,26-28,32-34,38,49-50H,4-10,13-25H2,1-3H3,(H,41,47)(H,42,51)(H,55,56)(H,57,58)(H2,40,43,44)(H2,52,53,54)/p-4/b12-11-/t28-,32-,33-,34+,38-/m1/s1	XDUHQPOXLUAVEE-BPMMELMSSA-J	C39H64N7O17P3S	CHEBI:57387
odecoa_r	odecoa	Octadecenoyl-CoA (n-C18:1CoA)	r	A	M_coa18_1_9z_r	coa18_1_9z		Recon3D; iCHOv1	CCCCCCCC\C=C/CCCCCCCC(=O)SCCNC(=O)CCNC(=O)[C@H](O)C(C)(C)COP([O-])(=O)OP([O-])(=O)OC[C@H]1O[C@H]([C@H](O)[C@@H]1OP([O-])([O-])=O)n1cnc2c(N)ncnc12	InChI=1S/C39H68N7O17P3S/c1-4-5-6-7-8-9-10-11-12-13-14-15-16-17-18-19-30(48)67-23-22-41-29(47)20-21-42-37(51)34(50)39(2,3)25-60-66(57,58)63-65(55,56)59-24-28-33(62-64(52,53)54)32(49)38(61-28)46-27-45-31-35(40)43-26-44-36(31)46/h11-12,26-28,32-34,38,49-50H,4-10,13-25H2,1-3H3,(H,41,47)(H,42,51)(H,55,56)(H,57,58)(H2,40,43,44)(H2,52,53,54)/p-4/b12-11-/t28-,32-,33-,34+,38-/m1/s1	XDUHQPOXLUAVEE-BPMMELMSSA-J	C39H64N7O17P3S	CHEBI:57387
odecoa_x	odecoa	Octadecenoyl-CoA (n-C18:1CoA)	x	A	M_coa18_1_9z_x	coa18_1_9z		Recon3D; iMM904; iMM1415; iND750; RECON1; iCHOv1	CCCCCCCC\C=C/CCCCCCCC(=O)SCCNC(=O)CCNC(=O)[C@H](O)C(C)(C)COP([O-])(=O)OP([O-])(=O)OC[C@H]1O[C@H]([C@H](O)[C@@H]1OP([O-])([O-])=O)n1cnc2c(N)ncnc12	InChI=1S/C39H68N7O17P3S/c1-4-5-6-7-8-9-10-11-12-13-14-15-16-17-18-19-30(48)67-23-22-41-29(47)20-21-42-37(51)34(50)39(2,3)25-60-66(57,58)63-65(55,56)59-24-28-33(62-64(52,53)54)32(49)38(61-28)46-27-45-31-35(40)43-26-44-36(31)46/h11-12,26-28,32-34,38,49-50H,4-10,13-25H2,1-3H3,(H,41,47)(H,42,51)(H,55,56)(H,57,58)(H2,40,43,44)(H2,52,53,54)/p-4/b12-11-/t28-,32-,33-,34+,38-/m1/s1	XDUHQPOXLUAVEE-BPMMELMSSA-J	C39H64N7O17P3S	CHEBI:57387
3ood9coa_m	3ood9coa	3-oxo-(9Z)-octadecenoyl-CoA	m	A	M_coa18_1_9z3o_m	coa18_1_9z3o		iLB1027_lipid	CCCCCCCC\C=C/CCCCCC(=O)CC(=O)SCCNC(=O)CCNC(=O)C(O)C(C)(C)COP([O-])(=O)OP([O-])(=O)OC[C@H]1O[C@H]([C@H](O)[C@@H]1OP([O-])([O-])=O)N1C=NC2=C1N=CN=C2N	InChI=1S/C39H66N7O18P3S/c1-4-5-6-7-8-9-10-11-12-13-14-15-16-17-27(47)22-30(49)68-21-20-41-29(48)18-19-42-37(52)34(51)39(2,3)24-61-67(58,59)64-66(56,57)60-23-28-33(63-65(53,54)55)32(50)38(62-28)46-26-45-31-35(40)43-25-44-36(31)46/h11-12,25-26,28,32-34,38,50-51H,4-10,13-24H2,1-3H3,(H,41,48)(H,42,52)(H,56,57)(H,58,59)(H2,40,43,44)(H2,53,54,55)/p-4/b12-11-/t28-,32-,33-,34?,38-/m1/s1	InChIKey=AVEYYKDEKGJVBU-ZXQNDDKTSA-J	C39H62N7O18P3S
od29coa_m	od29coa	(2E,9Z)-octadecadienoyl-CoA	m	A	M_coa18_2_2e9z_m	coa18_2_2e9z		iLB1027_lipid	CCCCCCCC\C=C/CCCCC\C=C\C(=O)SCCNC(=O)CCNC(=O)[C@H](O)C(C)(C)COP([O-])(=O)OP([O-])(=O)OC[C@H]1O[C@H]([C@H](O)[C@@H]1OP([O-])([O-])=O)n1cnc2c(N)ncnc12	InChI=1S/C39H66N7O17P3S/c1-4-5-6-7-8-9-10-11-12-13-14-15-16-17-18-19-30(48)67-23-22-41-29(47)20-21-42-37(51)34(50)39(2,3)25-60-66(57,58)63-65(55,56)59-24-28-33(62-64(52,53)54)32(49)38(61-28)46-27-45-31-35(40)43-26-44-36(31)46/h11-12,18-19,26-28,32-34,38,49-50H,4-10,13-17,20-25H2,1-3H3,(H,41,47)(H,42,51)(H,55,56)(H,57,58)(H2,40,43,44)(H2,52,53,54)/p-4/b12-11-,19-18+/t28-,32-,33-,34+,38-/m1/s1	REOYMONHGHULEY-PPSVNWDXSA-J	C39H62N7O17P3S	CHEBI:77553
lneldccoa_c	lneldccoa	Linoelaidyl coenzyme A	c	A	M_coa18_2_9e12e_c	coa18_2_9e12e		iMM1415; iCHOv1; Recon3D; RECON1
lneldccoa_m	lneldccoa	Linoelaidyl coenzyme A	m	A	M_coa18_2_9e12e_m	coa18_2_9e12e		iMM1415; RECON1; Recon3D; iCHOv1
lneldccoa_r	lneldccoa	Linoelaidyl coenzyme A	r	A	M_coa18_2_9e12e_r	coa18_2_9e12e		Recon3D
lnlccoa_c	lnlccoa	Linoleic coenzyme A	c	A	M_coa18_2_9z12z_c	coa18_2_9z12z		iMM1415; iLB1027_lipid; Recon3D; iCHOv1; RECON1; iAB_RBC_283; iRC1080; iAT_PLT_636	CCCCC\C=C/C\C=C/CCCCCCCC(=O)SCCNC(=O)CCNC(=O)[C@H](O)C(C)(C)COP([O-])(=O)OP([O-])(=O)OC[C@H]1O[C@H]([C@H](O)[C@@H]1OP([O-])([O-])=O)n1cnc2c(N)ncnc12	InChI=1S/C39H66N7O17P3S/c1-4-5-6-7-8-9-10-11-12-13-14-15-16-17-18-19-30(48)67-23-22-41-29(47)20-21-42-37(51)34(50)39(2,3)25-60-66(57,58)63-65(55,56)59-24-28-33(62-64(52,53)54)32(49)38(61-28)46-27-45-31-35(40)43-26-44-36(31)46/h8-9,11-12,26-28,32-34,38,49-50H,4-7,10,13-25H2,1-3H3,(H,41,47)(H,42,51)(H,55,56)(H,57,58)(H2,40,43,44)(H2,52,53,54)/p-4/b9-8-,12-11-/t28-,32-,33-,34+,38-/m1/s1	YECLLIMZHNYFCK-RRNJGNTNSA-J	C39H62N7O17P3S	CHEBI:57383
lnlccoa_m	lnlccoa	Linoleic coenzyme A	m	A	M_coa18_2_9z12z_m	coa18_2_9z12z		iMM1415; RECON1; Recon3D; iAT_PLT_636; iLB1027_lipid; iCHOv1	CCCCC\C=C/C\C=C/CCCCCCCC(=O)SCCNC(=O)CCNC(=O)[C@H](O)C(C)(C)COP([O-])(=O)OP([O-])(=O)OC[C@H]1O[C@H]([C@H](O)[C@@H]1OP([O-])([O-])=O)n1cnc2c(N)ncnc12	InChI=1S/C39H66N7O17P3S/c1-4-5-6-7-8-9-10-11-12-13-14-15-16-17-18-19-30(48)67-23-22-41-29(47)20-21-42-37(51)34(50)39(2,3)25-60-66(57,58)63-65(55,56)59-24-28-33(62-64(52,53)54)32(49)38(61-28)46-27-45-31-35(40)43-26-44-36(31)46/h8-9,11-12,26-28,32-34,38,49-50H,4-7,10,13-25H2,1-3H3,(H,41,47)(H,42,51)(H,55,56)(H,57,58)(H2,40,43,44)(H2,52,53,54)/p-4/b9-8-,12-11-/t28-,32-,33-,34+,38-/m1/s1	YECLLIMZHNYFCK-RRNJGNTNSA-J	C39H62N7O17P3S	CHEBI:57383
lnlccoa_r	lnlccoa	Linoleic coenzyme A	r	A	M_coa18_2_9z12z_r	coa18_2_9z12z		Recon3D; iCHOv1	CCCCC\C=C/C\C=C/CCCCCCCC(=O)SCCNC(=O)CCNC(=O)[C@H](O)C(C)(C)COP([O-])(=O)OP([O-])(=O)OC[C@H]1O[C@H]([C@H](O)[C@@H]1OP([O-])([O-])=O)n1cnc2c(N)ncnc12	InChI=1S/C39H66N7O17P3S/c1-4-5-6-7-8-9-10-11-12-13-14-15-16-17-18-19-30(48)67-23-22-41-29(47)20-21-42-37(51)34(50)39(2,3)25-60-66(57,58)63-65(55,56)59-24-28-33(62-64(52,53)54)32(49)38(61-28)46-27-45-31-35(40)43-26-44-36(31)46/h8-9,11-12,26-28,32-34,38,49-50H,4-7,10,13-25H2,1-3H3,(H,41,47)(H,42,51)(H,55,56)(H,57,58)(H2,40,43,44)(H2,52,53,54)/p-4/b9-8-,12-11-/t28-,32-,33-,34+,38-/m1/s1	YECLLIMZHNYFCK-RRNJGNTNSA-J	C39H62N7O17P3S	CHEBI:57383
lnlccoa_x	lnlccoa	Linoleic coenzyme A	x	A	M_coa18_2_9z12z_x	coa18_2_9z12z		Recon3D; iCHOv1	CCCCC\C=C/C\C=C/CCCCCCCC(=O)SCCNC(=O)CCNC(=O)[C@H](O)C(C)(C)COP([O-])(=O)OP([O-])(=O)OC[C@H]1O[C@H]([C@H](O)[C@@H]1OP([O-])([O-])=O)n1cnc2c(N)ncnc12	InChI=1S/C39H66N7O17P3S/c1-4-5-6-7-8-9-10-11-12-13-14-15-16-17-18-19-30(48)67-23-22-41-29(47)20-21-42-37(51)34(50)39(2,3)25-60-66(57,58)63-65(55,56)59-24-28-33(62-64(52,53)54)32(49)38(61-28)46-27-45-31-35(40)43-26-44-36(31)46/h8-9,11-12,26-28,32-34,38,49-50H,4-7,10,13-25H2,1-3H3,(H,41,47)(H,42,51)(H,55,56)(H,57,58)(H2,40,43,44)(H2,52,53,54)/p-4/b9-8-,12-11-/t28-,32-,33-,34+,38-/m1/s1	YECLLIMZHNYFCK-RRNJGNTNSA-J	C39H62N7O17P3S	CHEBI:57383
3ood912coa_m	3ood912coa	3-oxo-(9Z,12Z)-octadecadienoyl-CoA	m	A	M_coa18_2_9z12z3o_m	coa18_2_9z12z3o		iLB1027_lipid	CCCCC\C=C/C\C=C/CCCCCC(=O)CC(=O)SCCNC(=O)CCNC(=O)[C@H](O)C(C)(C)COP([O-])(=O)OP([O-])(=O)OC[C@H]1O[C@H]([C@H](O)[C@@H]1OP([O-])([O-])=O)n1cnc2c(N)ncnc12	InChI=1S/C39H64N7O18P3S/c1-4-5-6-7-8-9-10-11-12-13-14-15-16-17-27(47)22-30(49)68-21-20-41-29(48)18-19-42-37(52)34(51)39(2,3)24-61-67(58,59)64-66(56,57)60-23-28-33(63-65(53,54)55)32(50)38(62-28)46-26-45-31-35(40)43-25-44-36(31)46/h8-9,11-12,25-26,28,32-34,38,50-51H,4-7,10,13-24H2,1-3H3,(H,41,48)(H,42,52)(H,56,57)(H,58,59)(H2,40,43,44)(H2,53,54,55)/p-4/b9-8-,12-11-/t28-,32-,33-,34+,38-/m1/s1	XROJENOQBXZHJA-RRNJGNTNSA-J	C39H60N7O18P3S	CHEBI:74013
od2912coa_m	od2912coa	(2E,9Z,12Z)-octadecatrienoyl-CoA	m	A	M_coa18_3_2e9z12z_m	coa18_3_2e9z12z		iLB1027_lipid	CCCCC\C=C/C\C=C/CCCCC\C=C\C(=O)SCCNC(=O)CCNC(=O)[C@H](O)C(C)(C)COP([O-])(=O)OP([O-])(=O)OC[C@H]1O[C@H]([C@H](O)[C@@H]1OP([O-])([O-])=O)n1cnc2c(N)ncnc12	InChI=1S/C39H64N7O17P3S/c1-4-5-6-7-8-9-10-11-12-13-14-15-16-17-18-19-30(48)67-23-22-41-29(47)20-21-42-37(51)34(50)39(2,3)25-60-66(57,58)63-65(55,56)59-24-28-33(62-64(52,53)54)32(49)38(61-28)46-27-45-31-35(40)43-26-44-36(31)46/h8-9,11-12,18-19,26-28,32-34,38,49-50H,4-7,10,13-17,20-25H2,1-3H3,(H,41,47)(H,42,51)(H,55,56)(H,57,58)(H2,40,43,44)(H2,52,53,54)/p-4/b9-8-,12-11-,19-18+/t28-,32-,33-,34+,38-…	XNZJYLZAYIJRPB-KMRZWPGYSA-J	C39H60N7O17P3S	CHEBI:77558
pacoa_c	pacoa	Pinolenyl-coa	c	A	M_coa18_3_5z9z12z_c	coa18_3_5z9z12z		iRC1080
lnlncgcoa_c	lnlncgcoa	Gamma-linolenoyl-CoA	c	A	M_coa18_3_6z9z12_c	coa18_3_6z9z12		iMM1415; iLB1027_lipid; Recon3D; iCHOv1; iRC1080; RECON1	CCCCC\C=C/C\C=C/C\C=C/CCCCC(=O)SCCNC(=O)CCNC(=O)[C@H](O)C(C)(C)COP([O-])(=O)OP([O-])(=O)OC[C@H]1O[C@H]([C@H](O)[C@@H]1OP([O-])([O-])=O)n1cnc2c(N)ncnc12	InChI=1S/C39H64N7O17P3S/c1-4-5-6-7-8-9-10-11-12-13-14-15-16-17-18-19-30(48)67-23-22-41-29(47)20-21-42-37(51)34(50)39(2,3)25-60-66(57,58)63-65(55,56)59-24-28-33(62-64(52,53)54)32(49)38(61-28)46-27-45-31-35(40)43-26-44-36(31)46/h8-9,11-12,14-15,26-28,32-34,38,49-50H,4-7,10,13,16-25H2,1-3H3,(H,41,47)(H,42,51)(H,55,56)(H,57,58)(H2,40,43,44)(H2,52,53,54)/p-4/b9-8-,12-11-,15-14-/t28-,32-,33-,34+,38-/m1…	XZQYPTBYQYZGRU-FHDVEODPSA-J	C39H60N7O17P3S	CHEBI:57363
lnlncgcoa_m	lnlncgcoa	Gamma-linolenoyl-CoA	m	A	M_coa18_3_6z9z12_m	coa18_3_6z9z12		iLB1027_lipid; iMM1415; Recon3D; iCHOv1; RECON1	CCCCC\C=C/C\C=C/C\C=C/CCCCC(=O)SCCNC(=O)CCNC(=O)[C@H](O)C(C)(C)COP([O-])(=O)OP([O-])(=O)OC[C@H]1O[C@H]([C@H](O)[C@@H]1OP([O-])([O-])=O)n1cnc2c(N)ncnc12	InChI=1S/C39H64N7O17P3S/c1-4-5-6-7-8-9-10-11-12-13-14-15-16-17-18-19-30(48)67-23-22-41-29(47)20-21-42-37(51)34(50)39(2,3)25-60-66(57,58)63-65(55,56)59-24-28-33(62-64(52,53)54)32(49)38(61-28)46-27-45-31-35(40)43-26-44-36(31)46/h8-9,11-12,14-15,26-28,32-34,38,49-50H,4-7,10,13,16-25H2,1-3H3,(H,41,47)(H,42,51)(H,55,56)(H,57,58)(H2,40,43,44)(H2,52,53,54)/p-4/b9-8-,12-11-,15-14-/t28-,32-,33-,34+,38-/m1…	XZQYPTBYQYZGRU-FHDVEODPSA-J	C39H60N7O17P3S	CHEBI:57363
lnlncgcoa_r	lnlncgcoa	Gamma-linolenoyl-CoA	r	A	M_coa18_3_6z9z12_r	coa18_3_6z9z12		Recon3D; iCHOv1	CCCCC\C=C/C\C=C/C\C=C/CCCCC(=O)SCCNC(=O)CCNC(=O)[C@H](O)C(C)(C)COP([O-])(=O)OP([O-])(=O)OC[C@H]1O[C@H]([C@H](O)[C@@H]1OP([O-])([O-])=O)n1cnc2c(N)ncnc12	InChI=1S/C39H64N7O17P3S/c1-4-5-6-7-8-9-10-11-12-13-14-15-16-17-18-19-30(48)67-23-22-41-29(47)20-21-42-37(51)34(50)39(2,3)25-60-66(57,58)63-65(55,56)59-24-28-33(62-64(52,53)54)32(49)38(61-28)46-27-45-31-35(40)43-26-44-36(31)46/h8-9,11-12,14-15,26-28,32-34,38,49-50H,4-7,10,13,16-25H2,1-3H3,(H,41,47)(H,42,51)(H,55,56)(H,57,58)(H2,40,43,44)(H2,52,53,54)/p-4/b9-8-,12-11-,15-14-/t28-,32-,33-,34+,38-/m1…	XZQYPTBYQYZGRU-FHDVEODPSA-J	C39H60N7O17P3S	CHEBI:57363
lnlncgcoa_x	lnlncgcoa	Gamma-linolenoyl-CoA	x	A	M_coa18_3_6z9z12_x	coa18_3_6z9z12		Recon3D; RECON1; iMM1415; iCHOv1	CCCCC\C=C/C\C=C/C\C=C/CCCCC(=O)SCCNC(=O)CCNC(=O)[C@H](O)C(C)(C)COP([O-])(=O)OP([O-])(=O)OC[C@H]1O[C@H]([C@H](O)[C@@H]1OP([O-])([O-])=O)n1cnc2c(N)ncnc12	InChI=1S/C39H64N7O17P3S/c1-4-5-6-7-8-9-10-11-12-13-14-15-16-17-18-19-30(48)67-23-22-41-29(47)20-21-42-37(51)34(50)39(2,3)25-60-66(57,58)63-65(55,56)59-24-28-33(62-64(52,53)54)32(49)38(61-28)46-27-45-31-35(40)43-26-44-36(31)46/h8-9,11-12,14-15,26-28,32-34,38,49-50H,4-7,10,13,16-25H2,1-3H3,(H,41,47)(H,42,51)(H,55,56)(H,57,58)(H2,40,43,44)(H2,52,53,54)/p-4/b9-8-,12-11-,15-14-/t28-,32-,33-,34+,38-/m1…	XZQYPTBYQYZGRU-FHDVEODPSA-J	C39H60N7O17P3S	CHEBI:57363
3ood6912coa_m	3ood6912coa	3-oxo-(6Z,9Z,12Z)-octadecatrienoyl-CoA	m	A	M_coa18_3_6z9z12z3o_m	coa18_3_6z9z12z3o		iLB1027_lipid	CCCCC\C=C/C\C=C/C\C=C/CCC(=O)CC(=O)SCCNC(=O)CCNC(=O)C(O)C(C)(C)COP([O-])(=O)OP([O-])(=O)OC[C@H]1O[C@H]([C@H](O)[C@@H]1OP([O-])([O-])=O)N1C=NC2=C1N=CN=C2N	InChI=1S/C39H62N7O18P3S/c1-4-5-6-7-8-9-10-11-12-13-14-15-16-17-27(47)22-30(49)68-21-20-41-29(48)18-19-42-37(52)34(51)39(2,3)24-61-67(58,59)64-66(56,57)60-23-28-33(63-65(53,54)55)32(50)38(62-28)46-26-45-31-35(40)43-25-44-36(31)46/h8-9,11-12,14-15,25-26,28,32-34,38,50-51H,4-7,10,13,16-24H2,1-3H3,(H,41,48)(H,42,52)(H,56,57)(H,58,59)(H2,40,43,44)(H2,53,54,55)/p-4/b9-8-,12-11-,15-14-/t28-,32-,33-,34?,…	InChIKey=MXEGJRWBNSTXJD-QXKOLOLJSA-J	C39H58N7O18P3S
3ood6912coa_x	3ood6912coa	3-oxo-(6Z,9Z,12Z)-octadecatrienoyl-CoA	x	A	M_coa18_3_6z9z12z3o_x	coa18_3_6z9z12z3o		iLB1027_lipid	CCCCC\C=C/C\C=C/C\C=C/CCC(=O)CC(=O)SCCNC(=O)CCNC(=O)C(O)C(C)(C)COP([O-])(=O)OP([O-])(=O)OC[C@H]1O[C@H]([C@H](O)[C@@H]1OP([O-])([O-])=O)N1C=NC2=C1N=CN=C2N	InChI=1S/C39H62N7O18P3S/c1-4-5-6-7-8-9-10-11-12-13-14-15-16-17-27(47)22-30(49)68-21-20-41-29(48)18-19-42-37(52)34(51)39(2,3)24-61-67(58,59)64-66(56,57)60-23-28-33(63-65(53,54)55)32(50)38(62-28)46-26-45-31-35(40)43-25-44-36(31)46/h8-9,11-12,14-15,25-26,28,32-34,38,50-51H,4-7,10,13,16-24H2,1-3H3,(H,41,48)(H,42,52)(H,56,57)(H,58,59)(H2,40,43,44)(H2,53,54,55)/p-4/b9-8-,12-11-,15-14-/t28-,32-,33-,34?,…	InChIKey=MXEGJRWBNSTXJD-QXKOLOLJSA-J	C39H58N7O18P3S
lnlncacoa_c	lnlncacoa	Alpha-Linolenoyl-CoA	c	A	M_coa18_3_9z12z15z_c	coa18_3_9z12z15z		Recon3D; iCHOv1; iMM1415; iRC1080; iLB1027_lipid; RECON1	CC\C=C/C\C=C/C\C=C/CCCCCCCC(=O)SCCNC(=O)CCNC(=O)[C@H](O)C(C)(C)COP([O-])(=O)OP([O-])(=O)OC[C@H]1O[C@H]([C@H](O)[C@@H]1OP([O-])([O-])=O)n1cnc2c(N)ncnc12	InChI=1S/C39H64N7O17P3S/c1-4-5-6-7-8-9-10-11-12-13-14-15-16-17-18-19-30(48)67-23-22-41-29(47)20-21-42-37(51)34(50)39(2,3)25-60-66(57,58)63-65(55,56)59-24-28-33(62-64(52,53)54)32(49)38(61-28)46-27-45-31-35(40)43-26-44-36(31)46/h5-6,8-9,11-12,26-28,32-34,38,49-50H,4,7,10,13-25H2,1-3H3,(H,41,47)(H,42,51)(H,55,56)(H,57,58)(H2,40,43,44)(H2,52,53,54)/p-4/b6-5-,9-8-,12-11-/t28-,32-,33-,34+,38-/m1/s1	OMKFKBGZHNJNEX-PQBHNYBOSA-J	C39H60N7O17P3S	CHEBI:74034
lnlncacoa_m	lnlncacoa	Alpha-Linolenoyl-CoA	m	A	M_coa18_3_9z12z15z_m	coa18_3_9z12z15z		iMM1415; iCHOv1; Recon3D; RECON1; iLB1027_lipid	CC\C=C/C\C=C/C\C=C/CCCCCCCC(=O)SCCNC(=O)CCNC(=O)[C@H](O)C(C)(C)COP([O-])(=O)OP([O-])(=O)OC[C@H]1O[C@H]([C@H](O)[C@@H]1OP([O-])([O-])=O)n1cnc2c(N)ncnc12	InChI=1S/C39H64N7O17P3S/c1-4-5-6-7-8-9-10-11-12-13-14-15-16-17-18-19-30(48)67-23-22-41-29(47)20-21-42-37(51)34(50)39(2,3)25-60-66(57,58)63-65(55,56)59-24-28-33(62-64(52,53)54)32(49)38(61-28)46-27-45-31-35(40)43-26-44-36(31)46/h5-6,8-9,11-12,26-28,32-34,38,49-50H,4,7,10,13-25H2,1-3H3,(H,41,47)(H,42,51)(H,55,56)(H,57,58)(H2,40,43,44)(H2,52,53,54)/p-4/b6-5-,9-8-,12-11-/t28-,32-,33-,34+,38-/m1/s1	OMKFKBGZHNJNEX-PQBHNYBOSA-J	C39H60N7O17P3S	CHEBI:74034
lnlncacoa_r	lnlncacoa	Alpha-Linolenoyl-CoA	r	A	M_coa18_3_9z12z15z_r	coa18_3_9z12z15z		Recon3D	CC\C=C/C\C=C/C\C=C/CCCCCCCC(=O)SCCNC(=O)CCNC(=O)[C@H](O)C(C)(C)COP([O-])(=O)OP([O-])(=O)OC[C@H]1O[C@H]([C@H](O)[C@@H]1OP([O-])([O-])=O)n1cnc2c(N)ncnc12	InChI=1S/C39H64N7O17P3S/c1-4-5-6-7-8-9-10-11-12-13-14-15-16-17-18-19-30(48)67-23-22-41-29(47)20-21-42-37(51)34(50)39(2,3)25-60-66(57,58)63-65(55,56)59-24-28-33(62-64(52,53)54)32(49)38(61-28)46-27-45-31-35(40)43-26-44-36(31)46/h5-6,8-9,11-12,26-28,32-34,38,49-50H,4,7,10,13-25H2,1-3H3,(H,41,47)(H,42,51)(H,55,56)(H,57,58)(H2,40,43,44)(H2,52,53,54)/p-4/b6-5-,9-8-,12-11-/t28-,32-,33-,34+,38-/m1/s1	OMKFKBGZHNJNEX-PQBHNYBOSA-J	C39H60N7O17P3S	CHEBI:74034
3ood91215coa_m	3ood91215coa	3-oxo-(9Z,12Z,15Z)-octadecatrienoyl-CoA	m	A	M_coa18_3_9z12z15z3o_m	coa18_3_9z12z15z3o		iLB1027_lipid	CC\C=C/C\C=C/C\C=C/CCCCCC(=O)CC(=O)SCCNC(=O)CCNC(=O)C(O)C(C)(C)COP([O-])(=O)OP([O-])(=O)OC[C@H]1O[C@H]([C@H](O)[C@@H]1OP([O-])([O-])=O)N1C=NC2=C1N=CN=C2N	InChI=1S/C39H62N7O18P3S/c1-4-5-6-7-8-9-10-11-12-13-14-15-16-17-27(47)22-30(49)68-21-20-41-29(48)18-19-42-37(52)34(51)39(2,3)24-61-67(58,59)64-66(56,57)60-23-28-33(63-65(53,54)55)32(50)38(62-28)46-26-45-31-35(40)43-25-44-36(31)46/h5-6,8-9,11-12,25-26,28,32-34,38,50-51H,4,7,10,13-24H2,1-3H3,(H,41,48)(H,42,52)(H,56,57)(H,58,59)(H2,40,43,44)(H2,53,54,55)/p-4/b6-5-,9-8-,12-11-/t28-,32-,33-,34?,38-/m1/…	InChIKey=AWBOYVXWDARCCP-SAHQEIBBSA-J	C39H58N7O18P3S
c6912odtte2coa_m	c6912odtte2coa	(2E,6Z,9Z,12Z)-octadecatetraenoyl-CoA	m	A	M_coa18_4_2e6z9z12z_m	coa18_4_2e6z9z12z		iLB1027_lipid	CCCCC\C=C/C\C=C/C\C=C/CC\C=C\C(=O)SCCNC(=O)CCNC(=O)C(O)C(C)(C)COP([O-])(=O)OP([O-])(=O)OC[C@H]1O[C@H]([C@H](O)[C@@H]1OP([O-])([O-])=O)N1C=NC2=C1N=CN=C2N	InChI=1S/C39H62N7O17P3S/c1-4-5-6-7-8-9-10-11-12-13-14-15-16-17-18-19-30(48)67-23-22-41-29(47)20-21-42-37(51)34(50)39(2,3)25-60-66(57,58)63-65(55,56)59-24-28-33(62-64(52,53)54)32(49)38(61-28)46-27-45-31-35(40)43-26-44-36(31)46/h8-9,11-12,14-15,18-19,26-28,32-34,38,49-50H,4-7,10,13,16-17,20-25H2,1-3H3,(H,41,47)(H,42,51)(H,55,56)(H,57,58)(H2,40,43,44)(H2,52,53,54)/p-4/b9-8-,12-11-,15-14-,19-18+/t28-…	InChIKey=ARCCYNRJAHXWRR-GTSITXIZSA-J	C39H58N7O17P3S
c6912odtte2coa_x	c6912odtte2coa	(2E,6Z,9Z,12Z)-octadecatetraenoyl-CoA	x	A	M_coa18_4_2e6z9z12z_x	coa18_4_2e6z9z12z		iLB1027_lipid	CCCCC\C=C/C\C=C/C\C=C/CC\C=C\C(=O)SCCNC(=O)CCNC(=O)C(O)C(C)(C)COP([O-])(=O)OP([O-])(=O)OC[C@H]1O[C@H]([C@H](O)[C@@H]1OP([O-])([O-])=O)N1C=NC2=C1N=CN=C2N	InChI=1S/C39H62N7O17P3S/c1-4-5-6-7-8-9-10-11-12-13-14-15-16-17-18-19-30(48)67-23-22-41-29(47)20-21-42-37(51)34(50)39(2,3)25-60-66(57,58)63-65(55,56)59-24-28-33(62-64(52,53)54)32(49)38(61-28)46-27-45-31-35(40)43-26-44-36(31)46/h8-9,11-12,14-15,18-19,26-28,32-34,38,49-50H,4-7,10,13,16-17,20-25H2,1-3H3,(H,41,47)(H,42,51)(H,55,56)(H,57,58)(H2,40,43,44)(H2,52,53,54)/p-4/b9-8-,12-11-,15-14-,19-18+/t28-…	InChIKey=ARCCYNRJAHXWRR-GTSITXIZSA-J	C39H58N7O17P3S
od291215coa_m	od291215coa	(2E,9Z,12Z,15Z)-octadecatetraenoyl-CoA	m	A	M_coa18_4_2e9z12z15z_m	coa18_4_2e9z12z15z		iLB1027_lipid	CC\C=C/C\C=C/C\C=C/CCCCC\C=C\C(=O)SCCNC(=O)CCNC(=O)C(O)C(C)(C)COP([O-])(=O)OP([O-])(=O)OC[C@H]1O[C@H]([C@H](O)[C@@H]1OP([O-])([O-])=O)N1C=NC2=C1N=CN=C2N	InChI=1S/C39H58N7O17P3S/c1-4-5-6-7-8-9-10-11-12-13-14-15-16-17-18-19-30(48)67-23-22-41-29(47)20-21-42-37(51)34(50)39(2,3)25-60-66(57,58)63-65(55,56)59-24-28-33(62-64(52,53)54)32(49)38(61-28)46-27-45-31-35(40)43-26-44-36(31)46/h5-6,8-9,11-12,18-19,26-28,32-34,38,49-50H,4,7,10,13-17,20-25H2,1-3H3,(H,41,47)(H,42,51)(H,55,56)(H,57,58)(H2,40,43,44)(H2,52,53,54)/p-4/b6-5-,9-8-,12-11-,19-18+/t28-,32-,33…	InChIKey=HOTFJRZQCKNZDA-ZEMVAUOASA-J	C39H54N7O17P3S
c184_3Z_6Z_9Z_12Zcoa_m	c184_3Z_6Z_9Z_12Zcoa	C18:4 fatty acyl-coa	m	A	M_coa18_4_3z6z9z12z_m	coa18_4_3z6z9z12z		iCHOv1	CCCCC\C=C/C\C=C/C\C=C/C\C=C/CC(=O)SCCNC(=O)CCNC(=O)C(O)C(C)(C)COP([O-])(=O)OP([O-])(=O)OC[C@H]1O[C@H]([C@H](O)[C@@H]1OP([O-])([O-])=O)N1C=NC2=C1N=CN=C2N	InChI=1S/C39H62N7O17P3S/c1-4-5-6-7-8-9-10-11-12-13-14-15-16-17-18-19-30(48)67-23-22-41-29(47)20-21-42-37(51)34(50)39(2,3)25-60-66(57,58)63-65(55,56)59-24-28-33(62-64(52,53)54)32(49)38(61-28)46-27-45-31-35(40)43-26-44-36(31)46/h8-9,11-12,14-15,17-18,26-28,32-34,38,49-50H,4-7,10,13,16,19-25H2,1-3H3,(H,41,47)(H,42,51)(H,55,56)(H,57,58)(H2,40,43,44)(H2,52,53,54)/p-4/b9-8-,12-11-,15-14-,18-17-/t28-,32…	InChIKey=WCELJRJTALYIIW-VZHMJYTHSA-J	C39H57N7O17P3S
c184_3Z_6Z_9Z_12Zcoa_x	c184_3Z_6Z_9Z_12Zcoa	C18:4 fatty acyl-coa	x	A	M_coa18_4_3z6z9z12z_x	coa18_4_3z6z9z12z		iCHOv1	CCCCC\C=C/C\C=C/C\C=C/C\C=C/CC(=O)SCCNC(=O)CCNC(=O)C(O)C(C)(C)COP([O-])(=O)OP([O-])(=O)OC[C@H]1O[C@H]([C@H](O)[C@@H]1OP([O-])([O-])=O)N1C=NC2=C1N=CN=C2N	InChI=1S/C39H62N7O17P3S/c1-4-5-6-7-8-9-10-11-12-13-14-15-16-17-18-19-30(48)67-23-22-41-29(47)20-21-42-37(51)34(50)39(2,3)25-60-66(57,58)63-65(55,56)59-24-28-33(62-64(52,53)54)32(49)38(61-28)46-27-45-31-35(40)43-26-44-36(31)46/h8-9,11-12,14-15,17-18,26-28,32-34,38,49-50H,4-7,10,13,16,19-25H2,1-3H3,(H,41,47)(H,42,51)(H,55,56)(H,57,58)(H2,40,43,44)(H2,52,53,54)/p-4/b9-8-,12-11-,15-14-,18-17-/t28-,32…	InChIKey=WCELJRJTALYIIW-VZHMJYTHSA-J	C39H57N7O17P3S
od36912coa_x	od36912coa	(3Z,6Z,9Z,12Z)-octadecatetraenoyl-CoA	x	A	M_coa18_4_3z6z9z12z_x	coa18_4_3z6z9z12z		iLB1027_lipid	CCCCC\C=C/C\C=C/C\C=C/C\C=C/CC(=O)SCCNC(=O)CCNC(=O)C(O)C(C)(C)COP([O-])(=O)OP([O-])(=O)OC[C@H]1O[C@H]([C@H](O)[C@@H]1OP([O-])([O-])=O)N1C=NC2=C1N=CN=C2N	InChI=1S/C39H62N7O17P3S/c1-4-5-6-7-8-9-10-11-12-13-14-15-16-17-18-19-30(48)67-23-22-41-29(47)20-21-42-37(51)34(50)39(2,3)25-60-66(57,58)63-65(55,56)59-24-28-33(62-64(52,53)54)32(49)38(61-28)46-27-45-31-35(40)43-26-44-36(31)46/h8-9,11-12,14-15,17-18,26-28,32-34,38,49-50H,4-7,10,13,16,19-25H2,1-3H3,(H,41,47)(H,42,51)(H,55,56)(H,57,58)(H2,40,43,44)(H2,52,53,54)/p-4/b9-8-,12-11-,15-14-,18-17-/t28-,32…	InChIKey=WCELJRJTALYIIW-VZHMJYTHSA-J	C39H57N7O17P3S
strdnccoa_c	strdnccoa	Stearidonyl coenzyme A	c	A	M_coa18_4_6z9z12z15_c	coa18_4_6z9z12z15		RECON1; Recon3D; iCHOv1; iLB1027_lipid; iMM1415	CC\C=C/C\C=C/C\C=C/C\C=C/CCCCC(=O)SCCNC(=O)CCNC(=O)[C@H](O)C(C)(C)COP([O-])(=O)OP([O-])(=O)OC[C@H]1O[C@H]([C@H](O)[C@@H]1OP([O-])([O-])=O)n1cnc2c(N)ncnc12	InChI=1S/C39H62N7O17P3S/c1-4-5-6-7-8-9-10-11-12-13-14-15-16-17-18-19-30(48)67-23-22-41-29(47)20-21-42-37(51)34(50)39(2,3)25-60-66(57,58)63-65(55,56)59-24-28-33(62-64(52,53)54)32(49)38(61-28)46-27-45-31-35(40)43-26-44-36(31)46/h5-6,8-9,11-12,14-15,26-28,32-34,38,49-50H,4,7,10,13,16-25H2,1-3H3,(H,41,47)(H,42,51)(H,55,56)(H,57,58)(H2,40,43,44)(H2,52,53,54)/p-4/b6-5-,9-8-,12-11-,15-14-/t28-,32-,33-,3…	DDHCSALWDPRVCN-USWKVXSKSA-J	C39H58N7O17P3S	CHEBI:71489
strdnccoa_m	strdnccoa	Stearidonyl coenzyme A	m	A	M_coa18_4_6z9z12z15_m	coa18_4_6z9z12z15		iMM1415; iCHOv1; Recon3D; RECON1	CC\C=C/C\C=C/C\C=C/C\C=C/CCCCC(=O)SCCNC(=O)CCNC(=O)[C@H](O)C(C)(C)COP([O-])(=O)OP([O-])(=O)OC[C@H]1O[C@H]([C@H](O)[C@@H]1OP([O-])([O-])=O)n1cnc2c(N)ncnc12	InChI=1S/C39H62N7O17P3S/c1-4-5-6-7-8-9-10-11-12-13-14-15-16-17-18-19-30(48)67-23-22-41-29(47)20-21-42-37(51)34(50)39(2,3)25-60-66(57,58)63-65(55,56)59-24-28-33(62-64(52,53)54)32(49)38(61-28)46-27-45-31-35(40)43-26-44-36(31)46/h5-6,8-9,11-12,14-15,26-28,32-34,38,49-50H,4,7,10,13,16-25H2,1-3H3,(H,41,47)(H,42,51)(H,55,56)(H,57,58)(H2,40,43,44)(H2,52,53,54)/p-4/b6-5-,9-8-,12-11-,15-14-/t28-,32-,33-,3…	DDHCSALWDPRVCN-USWKVXSKSA-J	C39H58N7O17P3S	CHEBI:71489
strdnccoa_r	strdnccoa	Stearidonyl coenzyme A	r	A	M_coa18_4_6z9z12z15_r	coa18_4_6z9z12z15		Recon3D	CC\C=C/C\C=C/C\C=C/C\C=C/CCCCC(=O)SCCNC(=O)CCNC(=O)[C@H](O)C(C)(C)COP([O-])(=O)OP([O-])(=O)OC[C@H]1O[C@H]([C@H](O)[C@@H]1OP([O-])([O-])=O)n1cnc2c(N)ncnc12	InChI=1S/C39H62N7O17P3S/c1-4-5-6-7-8-9-10-11-12-13-14-15-16-17-18-19-30(48)67-23-22-41-29(47)20-21-42-37(51)34(50)39(2,3)25-60-66(57,58)63-65(55,56)59-24-28-33(62-64(52,53)54)32(49)38(61-28)46-27-45-31-35(40)43-26-44-36(31)46/h5-6,8-9,11-12,14-15,26-28,32-34,38,49-50H,4,7,10,13,16-25H2,1-3H3,(H,41,47)(H,42,51)(H,55,56)(H,57,58)(H2,40,43,44)(H2,52,53,54)/p-4/b6-5-,9-8-,12-11-,15-14-/t28-,32-,33-,3…	DDHCSALWDPRVCN-USWKVXSKSA-J	C39H58N7O17P3S	CHEBI:71489
strdnccoa_x	strdnccoa	Stearidonyl coenzyme A	x	A	M_coa18_4_6z9z12z15_x	coa18_4_6z9z12z15		Recon3D; RECON1; iMM1415; iCHOv1	CC\C=C/C\C=C/C\C=C/C\C=C/CCCCC(=O)SCCNC(=O)CCNC(=O)[C@H](O)C(C)(C)COP([O-])(=O)OP([O-])(=O)OC[C@H]1O[C@H]([C@H](O)[C@@H]1OP([O-])([O-])=O)n1cnc2c(N)ncnc12	InChI=1S/C39H62N7O17P3S/c1-4-5-6-7-8-9-10-11-12-13-14-15-16-17-18-19-30(48)67-23-22-41-29(47)20-21-42-37(51)34(50)39(2,3)25-60-66(57,58)63-65(55,56)59-24-28-33(62-64(52,53)54)32(49)38(61-28)46-27-45-31-35(40)43-26-44-36(31)46/h5-6,8-9,11-12,14-15,26-28,32-34,38,49-50H,4,7,10,13,16-25H2,1-3H3,(H,41,47)(H,42,51)(H,55,56)(H,57,58)(H2,40,43,44)(H2,52,53,54)/p-4/b6-5-,9-8-,12-11-,15-14-/t28-,32-,33-,3…	DDHCSALWDPRVCN-USWKVXSKSA-J	C39H58N7O17P3S	CHEBI:71489
3ood691215coa_x	3ood691215coa	3-oxo-(6Z,9Z,12Z,15Z)-octadecatetraenoyl-CoA	x	A	M_coa18_4_6z9z12z15z3o_x	coa18_4_6z9z12z15z3o		iLB1027_lipid	CC\C=C/C\C=C/C\C=C/C\C=C/CCC(=O)CC(=O)SCCNC(=O)CCNC(=O)C(O)C(C)(C)COP([O-])(=O)OP([O-])(=O)OC[C@H]1O[C@H]([C@H](O)[C@@H]1OP([O-])([O-])=O)N1C=NC2=C1N=CN=C2N	InChI=1S/C39H60N7O18P3S/c1-4-5-6-7-8-9-10-11-12-13-14-15-16-17-27(47)22-30(49)68-21-20-41-29(48)18-19-42-37(52)34(51)39(2,3)24-61-67(58,59)64-66(56,57)60-23-28-33(63-65(53,54)55)32(50)38(62-28)46-26-45-31-35(40)43-25-44-36(31)46/h5-6,8-9,11-12,14-15,25-26,28,32-34,38,50-51H,4,7,10,13,16-24H2,1-3H3,(H,41,48)(H,42,52)(H,56,57)(H,58,59)(H2,40,43,44)(H2,53,54,55)/p-4/b6-5-,9-8-,12-11-,15-14-/t28-,32-…	InChIKey=MXTHMNFQLADRIE-VFPNIPESSA-J	C39H56N7O18P3S
od2691215coa_x	od2691215coa	(2E,6Z,9Z,12Z,15Z)-octadecapentaenoyl-CoA	x	A	M_coa18_5_2e6z9z12z15z_x	coa18_5_2e6z9z12z15z		iLB1027_lipid	CC\C=C/C\C=C/C\C=C/C\C=C/CC\C=C\C(=O)SCCNC(=O)CCNC(=O)C(O)C(C)(C)COP([O-])(=O)OP([O-])(=O)OC[C@H]1O[C@H]([C@H](O)[C@@H]1OP([O-])([O-])=O)N1C=NC2=C1N=CN=C2N	InChI=1S/C39H60N7O17P3S/c1-4-5-6-7-8-9-10-11-12-13-14-15-16-17-18-19-30(48)67-23-22-41-29(47)20-21-42-37(51)34(50)39(2,3)25-60-66(57,58)63-65(55,56)59-24-28-33(62-64(52,53)54)32(49)38(61-28)46-27-45-31-35(40)43-26-44-36(31)46/h5-6,8-9,11-12,14-15,18-19,26-28,32-34,38,49-50H,4,7,10,13,16-17,20-25H2,1-3H3,(H,41,47)(H,42,51)(H,55,56)(H,57,58)(H2,40,43,44)(H2,52,53,54)/p-4/b6-5-,9-8-,12-11-,15-14-,19…	InChIKey=PDRIJPFVKOBYQM-BZJHMKALSA-J	C39H56N7O17P3S
c185_3Z_6Z_9Z_12Z_15Zcoa_m	c185_3Z_6Z_9Z_12Z_15Zcoa	C18:5 fatty acyl-coa, derived from C20:5	m	A	M_coa18_5_3z6z9z12z15z_m	coa18_5_3z6z9z12z15z		iCHOv1	CC\C=C/C\C=C/C\C=C/C\C=C/C\C=C/CC(=O)SCCNC(=O)CCNC(=O)C(O)C(C)(C)COP([O-])(=O)OP([O-])(=O)OC[C@H]1O[C@H]([C@H](O)[C@@H]1OP([O-])([O-])=O)N1C=NC2=C1N=CN=C2N	InChI=1S/C39H60N7O17P3S/c1-4-5-6-7-8-9-10-11-12-13-14-15-16-17-18-19-30(48)67-23-22-41-29(47)20-21-42-37(51)34(50)39(2,3)25-60-66(57,58)63-65(55,56)59-24-28-33(62-64(52,53)54)32(49)38(61-28)46-27-45-31-35(40)43-26-44-36(31)46/h5-6,8-9,11-12,14-15,17-18,26-28,32-34,38,49-50H,4,7,10,13,16,19-25H2,1-3H3,(H,41,47)(H,42,51)(H,55,56)(H,57,58)(H2,40,43,44)(H2,52,53,54)/p-4/b6-5-,9-8-,12-11-,15-14-,18-17…	InChIKey=OXIBOYIJXMSCFS-PPPDWYBOSA-J	C39H56N7O17P3S
c185_3Z_6Z_9Z_12Z_15Zcoa_x	c185_3Z_6Z_9Z_12Z_15Zcoa	C18:5 fatty acyl-coa, derived from C20:5	x	A	M_coa18_5_3z6z9z12z15z_x	coa18_5_3z6z9z12z15z		iCHOv1	CC\C=C/C\C=C/C\C=C/C\C=C/C\C=C/CC(=O)SCCNC(=O)CCNC(=O)C(O)C(C)(C)COP([O-])(=O)OP([O-])(=O)OC[C@H]1O[C@H]([C@H](O)[C@@H]1OP([O-])([O-])=O)N1C=NC2=C1N=CN=C2N	InChI=1S/C39H60N7O17P3S/c1-4-5-6-7-8-9-10-11-12-13-14-15-16-17-18-19-30(48)67-23-22-41-29(47)20-21-42-37(51)34(50)39(2,3)25-60-66(57,58)63-65(55,56)59-24-28-33(62-64(52,53)54)32(49)38(61-28)46-27-45-31-35(40)43-26-44-36(31)46/h5-6,8-9,11-12,14-15,17-18,26-28,32-34,38,49-50H,4,7,10,13,16,19-25H2,1-3H3,(H,41,47)(H,42,51)(H,55,56)(H,57,58)(H2,40,43,44)(H2,52,53,54)/p-4/b6-5-,9-8-,12-11-,15-14-,18-17…	InChIKey=OXIBOYIJXMSCFS-PPPDWYBOSA-J	C39H56N7O17P3S
od3691215coa_x	od3691215coa	(3Z,6Z,9Z,12Z,15Z)-octadecapentaenoyl-CoA	x	A	M_coa18_5_3z6z9z12z15z_x	coa18_5_3z6z9z12z15z		iLB1027_lipid	CC\C=C/C\C=C/C\C=C/C\C=C/C\C=C/CC(=O)SCCNC(=O)CCNC(=O)C(O)C(C)(C)COP([O-])(=O)OP([O-])(=O)OC[C@H]1O[C@H]([C@H](O)[C@@H]1OP([O-])([O-])=O)N1C=NC2=C1N=CN=C2N	InChI=1S/C39H60N7O17P3S/c1-4-5-6-7-8-9-10-11-12-13-14-15-16-17-18-19-30(48)67-23-22-41-29(47)20-21-42-37(51)34(50)39(2,3)25-60-66(57,58)63-65(55,56)59-24-28-33(62-64(52,53)54)32(49)38(61-28)46-27-45-31-35(40)43-26-44-36(31)46/h5-6,8-9,11-12,14-15,17-18,26-28,32-34,38,49-50H,4,7,10,13,16,19-25H2,1-3H3,(H,41,47)(H,42,51)(H,55,56)(H,57,58)(H2,40,43,44)(H2,52,53,54)/p-4/b6-5-,9-8-,12-11-,15-14-,18-17…	InChIKey=OXIBOYIJXMSCFS-PPPDWYBOSA-J	C39H56N7O17P3S
accoa_c	accoa	Acetyl-CoA	c	A	M_coa2_0_c	coa2_0		iWFL_1372; iECO103_1326; iMM1415; iECDH1ME8569_1439; iAF987; iEcE24377_1341; iUMNK88_1353; iECIAI1_1343; iJN678; iECIAI39_1322; STM_v1_0; iECBD_1354; iYL1228; iECED1_1282; iSSON_1240; iECO26_1355; iZ_1308; iECDH10B_1368; iUTI89_1310; iECB_1328; iUMN146_1321; iECO111_1330; e_coli_core; iECNA114_1301; iJR904; iEcHS_1320; iLJ478; iECABU_c1320; iJB785; iEcDH1_1363; iNF517; iECD_1391; iAF1260b; iECH74…	CC(=O)SCCNC(=O)CCNC(=O)[C@H](O)C(C)(C)COP([O-])(=O)OP([O-])(=O)OC[C@H]1O[C@H]([C@H](O)[C@@H]1OP([O-])([O-])=O)n1cnc2c(N)ncnc12	InChI=1S/C23H38N7O17P3S/c1-12(31)51-7-6-25-14(32)4-5-26-21(35)18(34)23(2,3)9-44-50(41,42)47-49(39,40)43-8-13-17(46-48(36,37)38)16(33)22(45-13)30-11-29-15-19(24)27-10-28-20(15)30/h10-11,13,16-18,22,33-34H,4-9H2,1-3H3,(H,25,32)(H,26,35)(H,39,40)(H,41,42)(H2,24,27,28)(H2,36,37,38)/p-4/t13-,16-,17-,18+,22-/m1/s1	ZSLZBFCDCINBPY-ZSJPKINUSA-J	C23H34N7O17P3S	CHEBI:57288
accoa_g	accoa	Acetyl-CoA	g	A	M_coa2_0_g	coa2_0		Recon3D; RECON1; iMM1415; iCHOv1	CC(=O)SCCNC(=O)CCNC(=O)[C@H](O)C(C)(C)COP([O-])(=O)OP([O-])(=O)OC[C@H]1O[C@H]([C@H](O)[C@@H]1OP([O-])([O-])=O)n1cnc2c(N)ncnc12	InChI=1S/C23H38N7O17P3S/c1-12(31)51-7-6-25-14(32)4-5-26-21(35)18(34)23(2,3)9-44-50(41,42)47-49(39,40)43-8-13-17(46-48(36,37)38)16(33)22(45-13)30-11-29-15-19(24)27-10-28-20(15)30/h10-11,13,16-18,22,33-34H,4-9H2,1-3H3,(H,25,32)(H,26,35)(H,39,40)(H,41,42)(H2,24,27,28)(H2,36,37,38)/p-4/t13-,16-,17-,18+,22-/m1/s1	ZSLZBFCDCINBPY-ZSJPKINUSA-J	C23H34N7O17P3S	CHEBI:57288
accoa_h	accoa	Acetyl-CoA	h	A	M_coa2_0_h	coa2_0		iLB1027_lipid; iRC1080	CC(=O)SCCNC(=O)CCNC(=O)[C@H](O)C(C)(C)COP([O-])(=O)OP([O-])(=O)OC[C@H]1O[C@H]([C@H](O)[C@@H]1OP([O-])([O-])=O)n1cnc2c(N)ncnc12	InChI=1S/C23H38N7O17P3S/c1-12(31)51-7-6-25-14(32)4-5-26-21(35)18(34)23(2,3)9-44-50(41,42)47-49(39,40)43-8-13-17(46-48(36,37)38)16(33)22(45-13)30-11-29-15-19(24)27-10-28-20(15)30/h10-11,13,16-18,22,33-34H,4-9H2,1-3H3,(H,25,32)(H,26,35)(H,39,40)(H,41,42)(H2,24,27,28)(H2,36,37,38)/p-4/t13-,16-,17-,18+,22-/m1/s1	ZSLZBFCDCINBPY-ZSJPKINUSA-J	C23H34N7O17P3S	CHEBI:57288
accoa_m	accoa	Acetyl-CoA	m	A	M_coa2_0_m	coa2_0		iMM904; iCHOv1; iND750; iRC1080; Recon3D; iAT_PLT_636; iMM1415; iLB1027_lipid; RECON1	CC(=O)SCCNC(=O)CCNC(=O)[C@H](O)C(C)(C)COP([O-])(=O)OP([O-])(=O)OC[C@H]1O[C@H]([C@H](O)[C@@H]1OP([O-])([O-])=O)n1cnc2c(N)ncnc12	InChI=1S/C23H38N7O17P3S/c1-12(31)51-7-6-25-14(32)4-5-26-21(35)18(34)23(2,3)9-44-50(41,42)47-49(39,40)43-8-13-17(46-48(36,37)38)16(33)22(45-13)30-11-29-15-19(24)27-10-28-20(15)30/h10-11,13,16-18,22,33-34H,4-9H2,1-3H3,(H,25,32)(H,26,35)(H,39,40)(H,41,42)(H2,24,27,28)(H2,36,37,38)/p-4/t13-,16-,17-,18+,22-/m1/s1	ZSLZBFCDCINBPY-ZSJPKINUSA-J	C23H34N7O17P3S	CHEBI:57288
accoa_n	accoa	Acetyl-CoA	n	A	M_coa2_0_n	coa2_0		Recon3D; RECON1; iMM904; iCHOv1; iND750; iMM1415	CC(=O)SCCNC(=O)CCNC(=O)[C@H](O)C(C)(C)COP([O-])(=O)OP([O-])(=O)OC[C@H]1O[C@H]([C@H](O)[C@@H]1OP([O-])([O-])=O)n1cnc2c(N)ncnc12	InChI=1S/C23H38N7O17P3S/c1-12(31)51-7-6-25-14(32)4-5-26-21(35)18(34)23(2,3)9-44-50(41,42)47-49(39,40)43-8-13-17(46-48(36,37)38)16(33)22(45-13)30-11-29-15-19(24)27-10-28-20(15)30/h10-11,13,16-18,22,33-34H,4-9H2,1-3H3,(H,25,32)(H,26,35)(H,39,40)(H,41,42)(H2,24,27,28)(H2,36,37,38)/p-4/t13-,16-,17-,18+,22-/m1/s1	ZSLZBFCDCINBPY-ZSJPKINUSA-J	C23H34N7O17P3S	CHEBI:57288
accoa_r	accoa	Acetyl-CoA	r	A	M_coa2_0_r	coa2_0		Recon3D; iMM1415; iCHOv1; RECON1	CC(=O)SCCNC(=O)CCNC(=O)[C@H](O)C(C)(C)COP([O-])(=O)OP([O-])(=O)OC[C@H]1O[C@H]([C@H](O)[C@@H]1OP([O-])([O-])=O)n1cnc2c(N)ncnc12	InChI=1S/C23H38N7O17P3S/c1-12(31)51-7-6-25-14(32)4-5-26-21(35)18(34)23(2,3)9-44-50(41,42)47-49(39,40)43-8-13-17(46-48(36,37)38)16(33)22(45-13)30-11-29-15-19(24)27-10-28-20(15)30/h10-11,13,16-18,22,33-34H,4-9H2,1-3H3,(H,25,32)(H,26,35)(H,39,40)(H,41,42)(H2,24,27,28)(H2,36,37,38)/p-4/t13-,16-,17-,18+,22-/m1/s1	ZSLZBFCDCINBPY-ZSJPKINUSA-J	C23H34N7O17P3S	CHEBI:57288
accoa_s	accoa	Acetyl-CoA	s	A	M_coa2_0_s	coa2_0		iRC1080	CC(=O)SCCNC(=O)CCNC(=O)[C@H](O)C(C)(C)COP([O-])(=O)OP([O-])(=O)OC[C@H]1O[C@H]([C@H](O)[C@@H]1OP([O-])([O-])=O)n1cnc2c(N)ncnc12	InChI=1S/C23H38N7O17P3S/c1-12(31)51-7-6-25-14(32)4-5-26-21(35)18(34)23(2,3)9-44-50(41,42)47-49(39,40)43-8-13-17(46-48(36,37)38)16(33)22(45-13)30-11-29-15-19(24)27-10-28-20(15)30/h10-11,13,16-18,22,33-34H,4-9H2,1-3H3,(H,25,32)(H,26,35)(H,39,40)(H,41,42)(H2,24,27,28)(H2,36,37,38)/p-4/t13-,16-,17-,18+,22-/m1/s1	ZSLZBFCDCINBPY-ZSJPKINUSA-J	C23H34N7O17P3S	CHEBI:57288
accoa_x	accoa	Acetyl-CoA	x	A	M_coa2_0_x	coa2_0		iMM904; iRC1080; iND750; RECON1; Recon3D; iLB1027_lipid; iMM1415; iCHOv1	CC(=O)SCCNC(=O)CCNC(=O)[C@H](O)C(C)(C)COP([O-])(=O)OP([O-])(=O)OC[C@H]1O[C@H]([C@H](O)[C@@H]1OP([O-])([O-])=O)n1cnc2c(N)ncnc12	InChI=1S/C23H38N7O17P3S/c1-12(31)51-7-6-25-14(32)4-5-26-21(35)18(34)23(2,3)9-44-50(41,42)47-49(39,40)43-8-13-17(46-48(36,37)38)16(33)22(45-13)30-11-29-15-19(24)27-10-28-20(15)30/h10-11,13,16-18,22,33-34H,4-9H2,1-3H3,(H,25,32)(H,26,35)(H,39,40)(H,41,42)(H2,24,27,28)(H2,36,37,38)/p-4/t13-,16-,17-,18+,22-/m1/s1	ZSLZBFCDCINBPY-ZSJPKINUSA-J	C23H34N7O17P3S	CHEBI:57288
3oeicoscoa_c	3oeicoscoa	3-oxo-eicosanoyl-CoA	c	A	M_coa20_0_3o_c	coa20_0_3o		iLB1027_lipid	CCCCCCCCCCCCCCCCCC(=O)CC(=O)SCCNC(=O)CCNC(=O)C(O)C(C)(C)COP([O-])(=O)OP([O-])(=O)OC[C@H]1O[C@H]([C@H](O)[C@@H]1OP([O-])([O-])=O)N1C=NC2=C1N=CN=C2N	InChI=1S/C41H72N7O18P3S/c1-4-5-6-7-8-9-10-11-12-13-14-15-16-17-18-19-29(49)24-32(51)70-23-22-43-31(50)20-21-44-39(54)36(53)41(2,3)26-63-69(60,61)66-68(58,59)62-25-30-35(65-67(55,56)57)34(52)40(64-30)48-28-47-33-37(42)45-27-46-38(33)48/h27-28,30,34-36,40,52-53H,4-26H2,1-3H3,(H,43,50)(H,44,54)(H,58,59)(H,60,61)(H2,42,45,46)(H2,55,56,57)/p-4/t30-,34-,35-,36?,40-/m1/s1	InChIKey=FYBVHNZJDVUVLJ-ARIYRTGNSA-J	C41H68N7O18P3S
3oeicoscoa_x	3oeicoscoa	3-oxo-eicosanoyl-CoA	x	A	M_coa20_0_3o_x	coa20_0_3o		iLB1027_lipid	CCCCCCCCCCCCCCCCCC(=O)CC(=O)SCCNC(=O)CCNC(=O)C(O)C(C)(C)COP([O-])(=O)OP([O-])(=O)OC[C@H]1O[C@H]([C@H](O)[C@@H]1OP([O-])([O-])=O)N1C=NC2=C1N=CN=C2N	InChI=1S/C41H72N7O18P3S/c1-4-5-6-7-8-9-10-11-12-13-14-15-16-17-18-19-29(49)24-32(51)70-23-22-43-31(50)20-21-44-39(54)36(53)41(2,3)26-63-69(60,61)66-68(58,59)62-25-30-35(65-67(55,56)57)34(52)40(64-30)48-28-47-33-37(42)45-27-46-38(33)48/h27-28,30,34-36,40,52-53H,4-26H2,1-3H3,(H,43,50)(H,44,54)(H,58,59)(H,60,61)(H2,42,45,46)(H2,55,56,57)/p-4/t30-,34-,35-,36?,40-/m1/s1	InChIKey=FYBVHNZJDVUVLJ-ARIYRTGNSA-J	C41H68N7O18P3S
arachcoa_c	arachcoa	Arachidyl coenzyme A	c	A	M_coa20_0_c	coa20_0		iCHOv1; iNJ661; RECON1; iMM1415; Recon3D; iLB1027_lipid	CCCCCCCCCCCCCCCCCCCC(=O)SCCNC(=O)CCNC(=O)[C@H](O)C(C)(C)COP([O-])(=O)OP([O-])(=O)OC[C@H]1O[C@H]([C@H](O)[C@@H]1OP([O-])([O-])=O)N1C=NC2=C(N)N=CN=C12	InChI=1S/C41H74N7O17P3S/c1-4-5-6-7-8-9-10-11-12-13-14-15-16-17-18-19-20-21-32(50)69-25-24-43-31(49)22-23-44-39(53)36(52)41(2,3)27-62-68(59,60)65-67(57,58)61-26-30-35(64-66(54,55)56)34(51)40(63-30)48-29-47-33-37(42)45-28-46-38(33)48/h28-30,34-36,40,51-52H,4-27H2,1-3H3,(H,43,49)(H,44,53)(H,57,58)(H,59,60)(H2,42,45,46)(H2,54,55,56)/p-4/t30-,34-,35-,36+,40-/m1/s1	InChIKey=JYLSVNBJLYCSSW-IBYUJNRCSA-J	C41H70N7O17P3S
arachcoa_e	arachcoa	Arachidyl coenzyme A	e	A	M_coa20_0_e	coa20_0		Recon3D; iCHOv1	CCCCCCCCCCCCCCCCCCCC(=O)SCCNC(=O)CCNC(=O)[C@H](O)C(C)(C)COP([O-])(=O)OP([O-])(=O)OC[C@H]1O[C@H]([C@H](O)[C@@H]1OP([O-])([O-])=O)N1C=NC2=C(N)N=CN=C12	InChI=1S/C41H74N7O17P3S/c1-4-5-6-7-8-9-10-11-12-13-14-15-16-17-18-19-20-21-32(50)69-25-24-43-31(49)22-23-44-39(53)36(52)41(2,3)27-62-68(59,60)65-67(57,58)61-26-30-35(64-66(54,55)56)34(51)40(63-30)48-29-47-33-37(42)45-28-46-38(33)48/h28-30,34-36,40,51-52H,4-27H2,1-3H3,(H,43,49)(H,44,53)(H,57,58)(H,59,60)(H2,42,45,46)(H2,54,55,56)/p-4/t30-,34-,35-,36+,40-/m1/s1	InChIKey=JYLSVNBJLYCSSW-IBYUJNRCSA-J	C41H70N7O17P3S
arachcoa_m	arachcoa	Arachidyl coenzyme A	m	A	M_coa20_0_m	coa20_0		iCHOv1; Recon3D; RECON1; iMM1415	CCCCCCCCCCCCCCCCCCCC(=O)SCCNC(=O)CCNC(=O)[C@H](O)C(C)(C)COP([O-])(=O)OP([O-])(=O)OC[C@H]1O[C@H]([C@H](O)[C@@H]1OP([O-])([O-])=O)N1C=NC2=C(N)N=CN=C12	InChI=1S/C41H74N7O17P3S/c1-4-5-6-7-8-9-10-11-12-13-14-15-16-17-18-19-20-21-32(50)69-25-24-43-31(49)22-23-44-39(53)36(52)41(2,3)27-62-68(59,60)65-67(57,58)61-26-30-35(64-66(54,55)56)34(51)40(63-30)48-29-47-33-37(42)45-28-46-38(33)48/h28-30,34-36,40,51-52H,4-27H2,1-3H3,(H,43,49)(H,44,53)(H,57,58)(H,59,60)(H2,42,45,46)(H2,54,55,56)/p-4/t30-,34-,35-,36+,40-/m1/s1	InChIKey=JYLSVNBJLYCSSW-IBYUJNRCSA-J	C41H70N7O17P3S
arachcoa_r	arachcoa	Arachidyl coenzyme A	r	A	M_coa20_0_r	coa20_0		Recon3D	CCCCCCCCCCCCCCCCCCCC(=O)SCCNC(=O)CCNC(=O)[C@H](O)C(C)(C)COP([O-])(=O)OP([O-])(=O)OC[C@H]1O[C@H]([C@H](O)[C@@H]1OP([O-])([O-])=O)N1C=NC2=C(N)N=CN=C12	InChI=1S/C41H74N7O17P3S/c1-4-5-6-7-8-9-10-11-12-13-14-15-16-17-18-19-20-21-32(50)69-25-24-43-31(49)22-23-44-39(53)36(52)41(2,3)27-62-68(59,60)65-67(57,58)61-26-30-35(64-66(54,55)56)34(51)40(63-30)48-29-47-33-37(42)45-28-46-38(33)48/h28-30,34-36,40,51-52H,4-27H2,1-3H3,(H,43,49)(H,44,53)(H,57,58)(H,59,60)(H2,42,45,46)(H2,54,55,56)/p-4/t30-,34-,35-,36+,40-/m1/s1	InChIKey=JYLSVNBJLYCSSW-IBYUJNRCSA-J	C41H70N7O17P3S
arachcoa_x	arachcoa	Arachidyl coenzyme A	x	A	M_coa20_0_x	coa20_0		iLB1027_lipid; iCHOv1; Recon3D; iMM1415; RECON1	CCCCCCCCCCCCCCCCCCCC(=O)SCCNC(=O)CCNC(=O)[C@H](O)C(C)(C)COP([O-])(=O)OP([O-])(=O)OC[C@H]1O[C@H]([C@H](O)[C@@H]1OP([O-])([O-])=O)N1C=NC2=C(N)N=CN=C12	InChI=1S/C41H74N7O17P3S/c1-4-5-6-7-8-9-10-11-12-13-14-15-16-17-18-19-20-21-32(50)69-25-24-43-31(49)22-23-44-39(53)36(52)41(2,3)27-62-68(59,60)65-67(57,58)61-26-30-35(64-66(54,55)56)34(51)40(63-30)48-29-47-33-37(42)45-28-46-38(33)48/h28-30,34-36,40,51-52H,4-27H2,1-3H3,(H,43,49)(H,44,53)(H,57,58)(H,59,60)(H2,42,45,46)(H2,54,55,56)/p-4/t30-,34-,35-,36+,40-/m1/s1	InChIKey=JYLSVNBJLYCSSW-IBYUJNRCSA-J	C41H70N7O17P3S
eicos2coa_c	eicos2coa	(2E)-eicosenoyl-CoA	c	A	M_coa20_1_2e_c	coa20_1_2e		iLB1027_lipid	CCCCCCCCCCCCCCCCC\C=C\C(=O)SCCNC(=O)CCNC(=O)[C@H](O)C(C)(C)COP([O-])(=O)OP([O-])(=O)OC[C@H]1O[C@H]([C@H](O)[C@@H]1OP([O-])([O-])=O)n1cnc2c(N)ncnc12	InChI=1S/C41H72N7O17P3S/c1-4-5-6-7-8-9-10-11-12-13-14-15-16-17-18-19-20-21-32(50)69-25-24-43-31(49)22-23-44-39(53)36(52)41(2,3)27-62-68(59,60)65-67(57,58)61-26-30-35(64-66(54,55)56)34(51)40(63-30)48-29-47-33-37(42)45-28-46-38(33)48/h20-21,28-30,34-36,40,51-52H,4-19,22-27H2,1-3H3,(H,43,49)(H,44,53)(H,57,58)(H,59,60)(H2,42,45,46)(H2,54,55,56)/p-4/b21-20+/t30-,34-,35-,36+,40-/m1/s1	ROOFWBIMBMJYGA-DSAUMYHJSA-J	C41H68N7O17P3S	CHEBI:74691
eicos2coa_x	eicos2coa	(2E)-eicosenoyl-CoA	x	A	M_coa20_1_2e_x	coa20_1_2e		iLB1027_lipid	CCCCCCCCCCCCCCCCC\C=C\C(=O)SCCNC(=O)CCNC(=O)[C@H](O)C(C)(C)COP([O-])(=O)OP([O-])(=O)OC[C@H]1O[C@H]([C@H](O)[C@@H]1OP([O-])([O-])=O)n1cnc2c(N)ncnc12	InChI=1S/C41H72N7O17P3S/c1-4-5-6-7-8-9-10-11-12-13-14-15-16-17-18-19-20-21-32(50)69-25-24-43-31(49)22-23-44-39(53)36(52)41(2,3)27-62-68(59,60)65-67(57,58)61-26-30-35(64-66(54,55)56)34(51)40(63-30)48-29-47-33-37(42)45-28-46-38(33)48/h20-21,28-30,34-36,40,51-52H,4-19,22-27H2,1-3H3,(H,43,49)(H,44,53)(H,57,58)(H,59,60)(H2,42,45,46)(H2,54,55,56)/p-4/b21-20+/t30-,34-,35-,36+,40-/m1/s1	ROOFWBIMBMJYGA-DSAUMYHJSA-J	C41H68N7O17P3S	CHEBI:74691
dlnlcgcoa_c	dlnlcgcoa	Dihomo-gamma-linolenyl coenzyme A	c	A	M_coa20_3_8z11z14z_c	coa20_3_8z11z14z		Recon3D; iCHOv1; iLB1027_lipid; RECON1; iMM1415	CCCCC\C=C/C\C=C/C\C=C/CCCCCCC(=O)SCCNC(=O)CCNC(=O)[C@H](O)C(C)(C)COP([O-])(=O)OP([O-])(=O)OC[C@H]1O[C@H]([C@H](O)[C@@H]1OP([O-])([O-])=O)n1cnc2c(N)ncnc12	InChI=1S/C41H68N7O17P3S/c1-4-5-6-7-8-9-10-11-12-13-14-15-16-17-18-19-20-21-32(50)69-25-24-43-31(49)22-23-44-39(53)36(52)41(2,3)27-62-68(59,60)65-67(57,58)61-26-30-35(64-66(54,55)56)34(51)40(63-30)48-29-47-33-37(42)45-28-46-38(33)48/h8-9,11-12,14-15,28-30,34-36,40,51-52H,4-7,10,13,16-27H2,1-3H3,(H,43,49)(H,44,53)(H,57,58)(H,59,60)(H2,42,45,46)(H2,54,55,56)/p-4/b9-8-,12-11-,15-14-/t30-,34-,35-,36+,…	FJWJALRUNNZIBB-DDQUOPDJSA-J	C41H64N7O17P3S	CHEBI:74264
dlnlcgcoa_m	dlnlcgcoa	Dihomo-gamma-linolenyl coenzyme A	m	A	M_coa20_3_8z11z14z_m	coa20_3_8z11z14z		iMM1415; RECON1; Recon3D; iCHOv1	CCCCC\C=C/C\C=C/C\C=C/CCCCCCC(=O)SCCNC(=O)CCNC(=O)[C@H](O)C(C)(C)COP([O-])(=O)OP([O-])(=O)OC[C@H]1O[C@H]([C@H](O)[C@@H]1OP([O-])([O-])=O)n1cnc2c(N)ncnc12	InChI=1S/C41H68N7O17P3S/c1-4-5-6-7-8-9-10-11-12-13-14-15-16-17-18-19-20-21-32(50)69-25-24-43-31(49)22-23-44-39(53)36(52)41(2,3)27-62-68(59,60)65-67(57,58)61-26-30-35(64-66(54,55)56)34(51)40(63-30)48-29-47-33-37(42)45-28-46-38(33)48/h8-9,11-12,14-15,28-30,34-36,40,51-52H,4-7,10,13,16-27H2,1-3H3,(H,43,49)(H,44,53)(H,57,58)(H,59,60)(H2,42,45,46)(H2,54,55,56)/p-4/b9-8-,12-11-,15-14-/t30-,34-,35-,36+,…	FJWJALRUNNZIBB-DDQUOPDJSA-J	C41H64N7O17P3S	CHEBI:74264
dlnlcgcoa_r	dlnlcgcoa	Dihomo-gamma-linolenyl coenzyme A	r	A	M_coa20_3_8z11z14z_r	coa20_3_8z11z14z		Recon3D; iCHOv1	CCCCC\C=C/C\C=C/C\C=C/CCCCCCC(=O)SCCNC(=O)CCNC(=O)[C@H](O)C(C)(C)COP([O-])(=O)OP([O-])(=O)OC[C@H]1O[C@H]([C@H](O)[C@@H]1OP([O-])([O-])=O)n1cnc2c(N)ncnc12	InChI=1S/C41H68N7O17P3S/c1-4-5-6-7-8-9-10-11-12-13-14-15-16-17-18-19-20-21-32(50)69-25-24-43-31(49)22-23-44-39(53)36(52)41(2,3)27-62-68(59,60)65-67(57,58)61-26-30-35(64-66(54,55)56)34(51)40(63-30)48-29-47-33-37(42)45-28-46-38(33)48/h8-9,11-12,14-15,28-30,34-36,40,51-52H,4-7,10,13,16-27H2,1-3H3,(H,43,49)(H,44,53)(H,57,58)(H,59,60)(H2,42,45,46)(H2,54,55,56)/p-4/b9-8-,12-11-,15-14-/t30-,34-,35-,36+,…	FJWJALRUNNZIBB-DDQUOPDJSA-J	C41H64N7O17P3S	CHEBI:74264
3oeico581114coa_x	3oeico581114coa	3-oxo-(5Z,8Z,11Z,14Z)-eicosatetraenoyl-CoA	x	A	M_coa20_4_5z8z11z14z3o_x	coa20_4_5z8z11z14z3o		iLB1027_lipid	CCCCC\C=C/C\C=C/C\C=C/C\C=C/CC(=O)CC(=O)SCCNC(=O)CCNC(=O)C(O)C(C)(C)COP([O-])(=O)OP([O-])(=O)OC[C@H]1O[C@H]([C@H](O)[C@@H]1OP([O-])([O-])=O)N1C=NC2=C1N=CN=C2N	InChI=1S/C41H64N7O18P3S/c1-4-5-6-7-8-9-10-11-12-13-14-15-16-17-18-19-29(49)24-32(51)70-23-22-43-31(50)20-21-44-39(54)36(53)41(2,3)26-63-69(60,61)66-68(58,59)62-25-30-35(65-67(55,56)57)34(52)40(64-30)48-28-47-33-37(42)45-27-46-38(33)48/h8-9,11-12,14-15,17-18,27-28,30,34-36,40,52-53H,4-7,10,13,16,19-26H2,1-3H3,(H,43,50)(H,44,54)(H,58,59)(H,60,61)(H2,42,45,46)(H2,55,56,57)/p-4/b9-8-,12-11-,15-14-,18…	InChIKey=VKOGFTDFMNLTRP-VALPFLJOSA-J	C41H60N7O18P3S
eicos8111417coa_c	eicos8111417coa	(8Z,11Z,14Z,17Z)-eicosatetraenoyl-CoA	c	A	M_coa20_4_8z11z14z17z_c	coa20_4_8z11z14z17z		iLB1027_lipid	CC\C=C/C\C=C/C\C=C/C\C=C/CCCCCCC(=O)SCCNC(=O)CCNC(=O)[C@H](O)C(C)(C)COP([O-])(=O)OP([O-])(=O)OC[C@H]1O[C@H]([C@H](O)[C@@H]1OP([O-])([O-])=O)n1cnc2c(N)ncnc12	InChI=1S/C41H66N7O17P3S/c1-4-5-6-7-8-9-10-11-12-13-14-15-16-17-18-19-20-21-32(50)69-25-24-43-31(49)22-23-44-39(53)36(52)41(2,3)27-62-68(59,60)65-67(57,58)61-26-30-35(64-66(54,55)56)34(51)40(63-30)48-29-47-33-37(42)45-28-46-38(33)48/h5-6,8-9,11-12,14-15,28-30,34-36,40,51-52H,4,7,10,13,16-27H2,1-3H3,(H,43,49)(H,44,53)(H,57,58)(H,59,60)(H2,42,45,46)(H2,54,55,56)/p-4/b6-5-,9-8-,12-11-,15-14-/t30-,34-…	PLHICYKOPITJJT-QWOXCLFSSA-J	C41H62N7O17P3S	CHEBI:74265
eicostetcoa_c	eicostetcoa	Eicosatetranoyl coenzyme A	c	A	M_coa20_4_8z11z14z17z_c	coa20_4_8z11z14z17z		iMM1415; RECON1; Recon3D; iCHOv1	CC\C=C/C\C=C/C\C=C/C\C=C/CCCCCCC(=O)SCCNC(=O)CCNC(=O)[C@H](O)C(C)(C)COP([O-])(=O)OP([O-])(=O)OC[C@H]1O[C@H]([C@H](O)[C@@H]1OP([O-])([O-])=O)n1cnc2c(N)ncnc12	InChI=1S/C41H66N7O17P3S/c1-4-5-6-7-8-9-10-11-12-13-14-15-16-17-18-19-20-21-32(50)69-25-24-43-31(49)22-23-44-39(53)36(52)41(2,3)27-62-68(59,60)65-67(57,58)61-26-30-35(64-66(54,55)56)34(51)40(63-30)48-29-47-33-37(42)45-28-46-38(33)48/h5-6,8-9,11-12,14-15,28-30,34-36,40,51-52H,4,7,10,13,16-27H2,1-3H3,(H,43,49)(H,44,53)(H,57,58)(H,59,60)(H2,42,45,46)(H2,54,55,56)/p-4/b6-5-,9-8-,12-11-,15-14-/t30-,34-…	PLHICYKOPITJJT-QWOXCLFSSA-J	C41H62N7O17P3S	CHEBI:74265
eicostetcoa_m	eicostetcoa	Eicosatetranoyl coenzyme A	m	A	M_coa20_4_8z11z14z17z_m	coa20_4_8z11z14z17z		iCHOv1; iMM1415; RECON1; Recon3D	CC\C=C/C\C=C/C\C=C/C\C=C/CCCCCCC(=O)SCCNC(=O)CCNC(=O)[C@H](O)C(C)(C)COP([O-])(=O)OP([O-])(=O)OC[C@H]1O[C@H]([C@H](O)[C@@H]1OP([O-])([O-])=O)n1cnc2c(N)ncnc12	InChI=1S/C41H66N7O17P3S/c1-4-5-6-7-8-9-10-11-12-13-14-15-16-17-18-19-20-21-32(50)69-25-24-43-31(49)22-23-44-39(53)36(52)41(2,3)27-62-68(59,60)65-67(57,58)61-26-30-35(64-66(54,55)56)34(51)40(63-30)48-29-47-33-37(42)45-28-46-38(33)48/h5-6,8-9,11-12,14-15,28-30,34-36,40,51-52H,4,7,10,13,16-27H2,1-3H3,(H,43,49)(H,44,53)(H,57,58)(H,59,60)(H2,42,45,46)(H2,54,55,56)/p-4/b6-5-,9-8-,12-11-,15-14-/t30-,34-…	PLHICYKOPITJJT-QWOXCLFSSA-J	C41H62N7O17P3S	CHEBI:74265
eicostetcoa_r	eicostetcoa	Eicosatetranoyl coenzyme A	r	A	M_coa20_4_8z11z14z17z_r	coa20_4_8z11z14z17z		Recon3D	CC\C=C/C\C=C/C\C=C/C\C=C/CCCCCCC(=O)SCCNC(=O)CCNC(=O)[C@H](O)C(C)(C)COP([O-])(=O)OP([O-])(=O)OC[C@H]1O[C@H]([C@H](O)[C@@H]1OP([O-])([O-])=O)n1cnc2c(N)ncnc12	InChI=1S/C41H66N7O17P3S/c1-4-5-6-7-8-9-10-11-12-13-14-15-16-17-18-19-20-21-32(50)69-25-24-43-31(49)22-23-44-39(53)36(52)41(2,3)27-62-68(59,60)65-67(57,58)61-26-30-35(64-66(54,55)56)34(51)40(63-30)48-29-47-33-37(42)45-28-46-38(33)48/h5-6,8-9,11-12,14-15,28-30,34-36,40,51-52H,4,7,10,13,16-27H2,1-3H3,(H,43,49)(H,44,53)(H,57,58)(H,59,60)(H2,42,45,46)(H2,54,55,56)/p-4/b6-5-,9-8-,12-11-,15-14-/t30-,34-…	PLHICYKOPITJJT-QWOXCLFSSA-J	C41H62N7O17P3S	CHEBI:74265
eico2581114coa_x	eico2581114coa	(2E,5Z,8Z,11Z,14Z)-eicosapentaenoyl-CoA	x	A	M_coa20_5_2e5z8z11z14z_x	coa20_5_2e5z8z11z14z		iLB1027_lipid	CCCCC\C=C/C\C=C/C\C=C/C\C=C/C\C=C\C(=O)SCCNC(=O)CCNC(=O)C(O)C(C)(C)COP([O-])(=O)OP([O-])(=O)OC[C@H]1O[C@H]([C@H](O)[C@@H]1OP([O-])([O-])=O)N1C=NC2=C1N=CN=C2N	InChI=1S/C41H64N7O17P3S/c1-4-5-6-7-8-9-10-11-12-13-14-15-16-17-18-19-20-21-32(50)69-25-24-43-31(49)22-23-44-39(53)36(52)41(2,3)27-62-68(59,60)65-67(57,58)61-26-30-35(64-66(54,55)56)34(51)40(63-30)48-29-47-33-37(42)45-28-46-38(33)48/h8-9,11-12,14-15,17-18,20-21,28-30,34-36,40,51-52H,4-7,10,13,16,19,22-27H2,1-3H3,(H,43,49)(H,44,53)(H,57,58)(H,59,60)(H2,42,45,46)(H2,54,55,56)/p-4/b9-8-,12-11-,15-14-…	InChIKey=TUHCSUUQBQJDTC-WAPGVAAESA-J	C41H60N7O17P3S
tmndnccoa_c	tmndnccoa	Timnodonyl coenzyme A	c	A	M_coa20_5_5z8z11z14z17z_c	coa20_5_5z8z11z14z17z		iMM1415; iCHOv1; Recon3D; iLB1027_lipid; RECON1	CC/C=C\C/C=C\C/C=C\C/C=C\C/C=C\CCCC(=O)SCCNC(=O)CCNC(=O)[C@H](O)C(C)(C)COP([O-])(=O)OP([O-])(=O)OC[C@H]1O[C@H](C(O)[C@H]1OP([O-])([O-])=O)N2C=NC3=C2N=CN=C3N	JWZLRYCDDXHXDL-BCYDWBPESA-J	InChI=1S/C41H64N7O17P3S/c1-4-5-6-7-8-9-10-11-12-13-14-15-16-17-18-19-20-21-32(50)69-25-24-43-31(49)22-23-44-39(53)36(52)41(2,3)27-62-68(59,60)65-67(57,58)61-26-30-35(64-66(54,55)56)34(51)40(63-30)48-29-47-33-37(42)45-28-46-38(33)48/h5-6,8-9,11-12,14-15,17-18,28-30,34-36,40,51-52H,4,7,10,13,16,19-27H2,1-3H3,(H,43,49)(H,44,53)(H,57,58)(H,59,60)(H2,42,45,46)(H2,54,55,56)/p-4/b6-5-,9-8-,12-11-,15-14-…	C41H60N7O17P3S	CHEBI:140757
tmndnccoa_m	tmndnccoa	Timnodonyl coenzyme A	m	A	M_coa20_5_5z8z11z14z17z_m	coa20_5_5z8z11z14z17z		Recon3D; iCHOv1; iMM1415; RECON1	CC/C=C\C/C=C\C/C=C\C/C=C\C/C=C\CCCC(=O)SCCNC(=O)CCNC(=O)[C@H](O)C(C)(C)COP([O-])(=O)OP([O-])(=O)OC[C@H]1O[C@H](C(O)[C@H]1OP([O-])([O-])=O)N2C=NC3=C2N=CN=C3N	JWZLRYCDDXHXDL-BCYDWBPESA-J	InChI=1S/C41H64N7O17P3S/c1-4-5-6-7-8-9-10-11-12-13-14-15-16-17-18-19-20-21-32(50)69-25-24-43-31(49)22-23-44-39(53)36(52)41(2,3)27-62-68(59,60)65-67(57,58)61-26-30-35(64-66(54,55)56)34(51)40(63-30)48-29-47-33-37(42)45-28-46-38(33)48/h5-6,8-9,11-12,14-15,17-18,28-30,34-36,40,51-52H,4,7,10,13,16,19-27H2,1-3H3,(H,43,49)(H,44,53)(H,57,58)(H,59,60)(H2,42,45,46)(H2,54,55,56)/p-4/b6-5-,9-8-,12-11-,15-14-…	C41H60N7O17P3S	CHEBI:140757
tmndnccoa_r	tmndnccoa	Timnodonyl coenzyme A	r	A	M_coa20_5_5z8z11z14z17z_r	coa20_5_5z8z11z14z17z		Recon3D	CC/C=C\C/C=C\C/C=C\C/C=C\C/C=C\CCCC(=O)SCCNC(=O)CCNC(=O)[C@H](O)C(C)(C)COP([O-])(=O)OP([O-])(=O)OC[C@H]1O[C@H](C(O)[C@H]1OP([O-])([O-])=O)N2C=NC3=C2N=CN=C3N	JWZLRYCDDXHXDL-BCYDWBPESA-J	InChI=1S/C41H64N7O17P3S/c1-4-5-6-7-8-9-10-11-12-13-14-15-16-17-18-19-20-21-32(50)69-25-24-43-31(49)22-23-44-39(53)36(52)41(2,3)27-62-68(59,60)65-67(57,58)61-26-30-35(64-66(54,55)56)34(51)40(63-30)48-29-47-33-37(42)45-28-46-38(33)48/h5-6,8-9,11-12,14-15,17-18,28-30,34-36,40,51-52H,4,7,10,13,16,19-27H2,1-3H3,(H,43,49)(H,44,53)(H,57,58)(H,59,60)(H2,42,45,46)(H2,54,55,56)/p-4/b6-5-,9-8-,12-11-,15-14-…	C41H60N7O17P3S	CHEBI:140757
tmndnccoa_x	tmndnccoa	Timnodonyl coenzyme A	x	A	M_coa20_5_5z8z11z14z17z_x	coa20_5_5z8z11z14z17z		iLB1027_lipid; iMM1415; Recon3D; iCHOv1; RECON1	CC/C=C\C/C=C\C/C=C\C/C=C\C/C=C\CCCC(=O)SCCNC(=O)CCNC(=O)[C@H](O)C(C)(C)COP([O-])(=O)OP([O-])(=O)OC[C@H]1O[C@H](C(O)[C@H]1OP([O-])([O-])=O)N2C=NC3=C2N=CN=C3N	JWZLRYCDDXHXDL-BCYDWBPESA-J	InChI=1S/C41H64N7O17P3S/c1-4-5-6-7-8-9-10-11-12-13-14-15-16-17-18-19-20-21-32(50)69-25-24-43-31(49)22-23-44-39(53)36(52)41(2,3)27-62-68(59,60)65-67(57,58)61-26-30-35(64-66(54,55)56)34(51)40(63-30)48-29-47-33-37(42)45-28-46-38(33)48/h5-6,8-9,11-12,14-15,17-18,28-30,34-36,40,51-52H,4,7,10,13,16,19-27H2,1-3H3,(H,43,49)(H,44,53)(H,57,58)(H,59,60)(H2,42,45,46)(H2,54,55,56)/p-4/b6-5-,9-8-,12-11-,15-14-…	C41H60N7O17P3S	CHEBI:140757
3oeico58111417coa_x	3oeico58111417coa	3-oxo-(5Z,8Z,11Z,14Z,17Z)-eicosapentaenoyl-CoA	x	A	M_coa20_5_5z8z11z14z17z3o_x	coa20_5_5z8z11z14z17z3o		iLB1027_lipid	CC\C=C/C\C=C/C\C=C/C\C=C/C\C=C/CC(=O)CC(=O)SCCNC(=O)CCNC(=O)C(O)C(C)(C)COP([O-])(=O)OP([O-])(=O)OC[C@H]1O[C@H]([C@H](O)[C@@H]1OP([O-])([O-])=O)N1C=NC2=C1N=CN=C2N	InChI=1S/C41H62N7O18P3S/c1-4-5-6-7-8-9-10-11-12-13-14-15-16-17-18-19-29(49)24-32(51)70-23-22-43-31(50)20-21-44-39(54)36(53)41(2,3)26-63-69(60,61)66-68(58,59)62-25-30-35(65-67(55,56)57)34(52)40(64-30)48-28-47-33-37(42)45-27-46-38(33)48/h5-6,8-9,11-12,14-15,17-18,27-28,30,34-36,40,52-53H,4,7,10,13,16,19-26H2,1-3H3,(H,43,50)(H,44,54)(H,58,59)(H,60,61)(H2,42,45,46)(H2,55,56,57)/p-4/b6-5-,9-8-,12-11-,…	InChIKey=QTJHFLROCHZHMA-OLVSHBDVSA-J	C41H58N7O18P3S
eico258111417coa_x	eico258111417coa	(2E,5Z,8Z,11Z,14Z,17Z)-eicosahexaenoyl-CoA	x	A	M_coa20_6_2e5z8z11z14z17z_x	coa20_6_2e5z8z11z14z17z		iLB1027_lipid	CC\C=C/C\C=C/C\C=C/C\C=C/C\C=C/C\C=C\C(=O)SCCNC(=O)CCNC(=O)C(O)C(C)(C)COP([O-])(=O)OP([O-])(=O)OC[C@H]1O[C@H]([C@H](O)[C@@H]1OP([O-])([O-])=O)N1C=NC2=C1N=CN=C2N	InChI=1S/C41H62N7O17P3S/c1-4-5-6-7-8-9-10-11-12-13-14-15-16-17-18-19-20-21-32(50)69-25-24-43-31(49)22-23-44-39(53)36(52)41(2,3)27-62-68(59,60)65-67(57,58)61-26-30-35(64-66(54,55)56)34(51)40(63-30)48-29-47-33-37(42)45-28-46-38(33)48/h5-6,8-9,11-12,14-15,17-18,20-21,28-30,34-36,40,51-52H,4,7,10,13,16,19,22-27H2,1-3H3,(H,43,49)(H,44,53)(H,57,58)(H,59,60)(H2,42,45,46)(H2,54,55,56)/p-4/b6-5-,9-8-,12-1…	InChIKey=VQZSGNHVCQFBNO-AITXCVQTSA-J	C41H58N7O17P3S
3odocoscoa_c	3odocoscoa	3-oxo-docosanoyl-CoA	c	A	M_coa22_0_3o_c	coa22_0_3o		iLB1027_lipid	CCCCCCCCCCCCCCCCCCCC(=O)CC(=O)SCCNC(=O)CCNC(=O)[C@H](O)C(C)(C)COP([O-])(=O)OP([O-])(=O)OC[C@H]1O[C@H]([C@H](O)[C@@H]1OP([O-])([O-])=O)n1cnc2c(N)ncnc12	InChI=1S/C43H76N7O18P3S/c1-4-5-6-7-8-9-10-11-12-13-14-15-16-17-18-19-20-21-31(51)26-34(53)72-25-24-45-33(52)22-23-46-41(56)38(55)43(2,3)28-65-71(62,63)68-70(60,61)64-27-32-37(67-69(57,58)59)36(54)42(66-32)50-30-49-35-39(44)47-29-48-40(35)50/h29-30,32,36-38,42,54-55H,4-28H2,1-3H3,(H,45,52)(H,46,56)(H,60,61)(H,62,63)(H2,44,47,48)(H2,57,58,59)/p-4/t32-,36-,37-,38+,42-/m1/s1	RKCOGGUHKPTOQJ-GNSUAQHMSA-J	C43H72N7O18P3S	CHEBI:71451
3odocoscoa_x	3odocoscoa	3-oxo-docosanoyl-CoA	x	A	M_coa22_0_3o_x	coa22_0_3o		iLB1027_lipid	CCCCCCCCCCCCCCCCCCCC(=O)CC(=O)SCCNC(=O)CCNC(=O)[C@H](O)C(C)(C)COP([O-])(=O)OP([O-])(=O)OC[C@H]1O[C@H]([C@H](O)[C@@H]1OP([O-])([O-])=O)n1cnc2c(N)ncnc12	InChI=1S/C43H76N7O18P3S/c1-4-5-6-7-8-9-10-11-12-13-14-15-16-17-18-19-20-21-31(51)26-34(53)72-25-24-45-33(52)22-23-46-41(56)38(55)43(2,3)28-65-71(62,63)68-70(60,61)64-27-32-37(67-69(57,58)59)36(54)42(66-32)50-30-49-35-39(44)47-29-48-40(35)50/h29-30,32,36-38,42,54-55H,4-28H2,1-3H3,(H,45,52)(H,46,56)(H,60,61)(H,62,63)(H2,44,47,48)(H2,57,58,59)/p-4/t32-,36-,37-,38+,42-/m1/s1	RKCOGGUHKPTOQJ-GNSUAQHMSA-J	C43H72N7O18P3S	CHEBI:71451
docoscoa_c	docoscoa	Docosanoyl Coenzyme A	c	A	M_coa22_0_c	coa22_0		Recon3D; iCHOv1	CCCCCCCCCCCCCCCCCCCCCC(=O)SCCNC(=O)CCNC(=O)[C@H](O)C(C)(C)COP([O-])(=O)OP([O-])(=O)OC[C@H]1O[C@H]([C@H](O)[C@@H]1OP([O-])([O-])=O)n1cnc2c(N)ncnc12	InChI=1S/C43H78N7O17P3S/c1-4-5-6-7-8-9-10-11-12-13-14-15-16-17-18-19-20-21-22-23-34(52)71-27-26-45-33(51)24-25-46-41(55)38(54)43(2,3)29-64-70(61,62)67-69(59,60)63-28-32-37(66-68(56,57)58)36(53)42(65-32)50-31-49-35-39(44)47-30-48-40(35)50/h30-32,36-38,42,53-54H,4-29H2,1-3H3,(H,45,51)(H,46,55)(H,59,60)(H,61,62)(H2,44,47,48)(H2,56,57,58)/p-4/t32-,36-,37-,38+,42-/m1/s1	NDDZLVOCGALPLR-GNSUAQHMSA-J	C43H74N7O17P3S	CHEBI:65059
behencoa_c	behencoa	Docosanoyl-CoA	c	A	M_coa22_0_c	coa22_0		iLB1027_lipid	CCCCCCCCCCCCCCCCCCCCCC(=O)SCCNC(=O)CCNC(=O)[C@H](O)C(C)(C)COP([O-])(=O)OP([O-])(=O)OC[C@H]1O[C@H]([C@H](O)[C@@H]1OP([O-])([O-])=O)n1cnc2c(N)ncnc12	InChI=1S/C43H78N7O17P3S/c1-4-5-6-7-8-9-10-11-12-13-14-15-16-17-18-19-20-21-22-23-34(52)71-27-26-45-33(51)24-25-46-41(55)38(54)43(2,3)29-64-70(61,62)67-69(59,60)63-28-32-37(66-68(56,57)58)36(53)42(65-32)50-31-49-35-39(44)47-30-48-40(35)50/h30-32,36-38,42,53-54H,4-29H2,1-3H3,(H,45,51)(H,46,55)(H,59,60)(H,61,62)(H2,44,47,48)(H2,56,57,58)/p-4/t32-,36-,37-,38+,42-/m1/s1	NDDZLVOCGALPLR-GNSUAQHMSA-J	C43H74N7O17P3S	CHEBI:65059
docoscoa_m	docoscoa	Docosanoyl Coenzyme A	m	A	M_coa22_0_m	coa22_0		Recon3D; iCHOv1	CCCCCCCCCCCCCCCCCCCCCC(=O)SCCNC(=O)CCNC(=O)[C@H](O)C(C)(C)COP([O-])(=O)OP([O-])(=O)OC[C@H]1O[C@H]([C@H](O)[C@@H]1OP([O-])([O-])=O)n1cnc2c(N)ncnc12	InChI=1S/C43H78N7O17P3S/c1-4-5-6-7-8-9-10-11-12-13-14-15-16-17-18-19-20-21-22-23-34(52)71-27-26-45-33(51)24-25-46-41(55)38(54)43(2,3)29-64-70(61,62)67-69(59,60)63-28-32-37(66-68(56,57)58)36(53)42(65-32)50-31-49-35-39(44)47-30-48-40(35)50/h30-32,36-38,42,53-54H,4-29H2,1-3H3,(H,45,51)(H,46,55)(H,59,60)(H,61,62)(H2,44,47,48)(H2,56,57,58)/p-4/t32-,36-,37-,38+,42-/m1/s1	NDDZLVOCGALPLR-GNSUAQHMSA-J	C43H74N7O17P3S	CHEBI:65059
docoscoa_n	docoscoa	Docosanoyl Coenzyme A	n	A	M_coa22_0_n	coa22_0		iCHOv1	CCCCCCCCCCCCCCCCCCCCCC(=O)SCCNC(=O)CCNC(=O)[C@H](O)C(C)(C)COP([O-])(=O)OP([O-])(=O)OC[C@H]1O[C@H]([C@H](O)[C@@H]1OP([O-])([O-])=O)n1cnc2c(N)ncnc12	InChI=1S/C43H78N7O17P3S/c1-4-5-6-7-8-9-10-11-12-13-14-15-16-17-18-19-20-21-22-23-34(52)71-27-26-45-33(51)24-25-46-41(55)38(54)43(2,3)29-64-70(61,62)67-69(59,60)63-28-32-37(66-68(56,57)58)36(53)42(65-32)50-31-49-35-39(44)47-30-48-40(35)50/h30-32,36-38,42,53-54H,4-29H2,1-3H3,(H,45,51)(H,46,55)(H,59,60)(H,61,62)(H2,44,47,48)(H2,56,57,58)/p-4/t32-,36-,37-,38+,42-/m1/s1	NDDZLVOCGALPLR-GNSUAQHMSA-J	C43H74N7O17P3S	CHEBI:65059
docoscoa_r	docoscoa	Docosanoyl Coenzyme A	r	A	M_coa22_0_r	coa22_0		Recon3D	CCCCCCCCCCCCCCCCCCCCCC(=O)SCCNC(=O)CCNC(=O)[C@H](O)C(C)(C)COP([O-])(=O)OP([O-])(=O)OC[C@H]1O[C@H]([C@H](O)[C@@H]1OP([O-])([O-])=O)n1cnc2c(N)ncnc12	InChI=1S/C43H78N7O17P3S/c1-4-5-6-7-8-9-10-11-12-13-14-15-16-17-18-19-20-21-22-23-34(52)71-27-26-45-33(51)24-25-46-41(55)38(54)43(2,3)29-64-70(61,62)67-69(59,60)63-28-32-37(66-68(56,57)58)36(53)42(65-32)50-31-49-35-39(44)47-30-48-40(35)50/h30-32,36-38,42,53-54H,4-29H2,1-3H3,(H,45,51)(H,46,55)(H,59,60)(H,61,62)(H2,44,47,48)(H2,56,57,58)/p-4/t32-,36-,37-,38+,42-/m1/s1	NDDZLVOCGALPLR-GNSUAQHMSA-J	C43H74N7O17P3S	CHEBI:65059
docoscoa_x	docoscoa	Docosanoyl Coenzyme A	x	A	M_coa22_0_x	coa22_0		Recon3D; iCHOv1	CCCCCCCCCCCCCCCCCCCCCC(=O)SCCNC(=O)CCNC(=O)[C@H](O)C(C)(C)COP([O-])(=O)OP([O-])(=O)OC[C@H]1O[C@H]([C@H](O)[C@@H]1OP([O-])([O-])=O)n1cnc2c(N)ncnc12	InChI=1S/C43H78N7O17P3S/c1-4-5-6-7-8-9-10-11-12-13-14-15-16-17-18-19-20-21-22-23-34(52)71-27-26-45-33(51)24-25-46-41(55)38(54)43(2,3)29-64-70(61,62)67-69(59,60)63-28-32-37(66-68(56,57)58)36(53)42(65-32)50-31-49-35-39(44)47-30-48-40(35)50/h30-32,36-38,42,53-54H,4-29H2,1-3H3,(H,45,51)(H,46,55)(H,59,60)(H,61,62)(H2,44,47,48)(H2,56,57,58)/p-4/t32-,36-,37-,38+,42-/m1/s1	NDDZLVOCGALPLR-GNSUAQHMSA-J	C43H74N7O17P3S	CHEBI:65059
behencoa_x	behencoa	Docosanoyl-CoA	x	A	M_coa22_0_x	coa22_0		iLB1027_lipid	CCCCCCCCCCCCCCCCCCCCCC(=O)SCCNC(=O)CCNC(=O)[C@H](O)C(C)(C)COP([O-])(=O)OP([O-])(=O)OC[C@H]1O[C@H]([C@H](O)[C@@H]1OP([O-])([O-])=O)n1cnc2c(N)ncnc12	InChI=1S/C43H78N7O17P3S/c1-4-5-6-7-8-9-10-11-12-13-14-15-16-17-18-19-20-21-22-23-34(52)71-27-26-45-33(51)24-25-46-41(55)38(54)43(2,3)29-64-70(61,62)67-69(59,60)63-28-32-37(66-68(56,57)58)36(53)42(65-32)50-31-49-35-39(44)47-30-48-40(35)50/h30-32,36-38,42,53-54H,4-29H2,1-3H3,(H,45,51)(H,46,55)(H,59,60)(H,61,62)(H2,44,47,48)(H2,56,57,58)/p-4/t32-,36-,37-,38+,42-/m1/s1	NDDZLVOCGALPLR-GNSUAQHMSA-J	C43H74N7O17P3S	CHEBI:65059
docos2coa_c	docos2coa	(2E)-docosenoyl-CoA	c	A	M_coa22_1_2e_c	coa22_1_2e		iLB1027_lipid	CCCCCCCCCCCCCCCCCCC\C=C\C(=O)SCCNC(=O)CCNC(=O)[C@H](O)C(C)(C)COP([O-])(=O)OP([O-])(=O)OC[C@H]1O[C@H]([C@H](O)[C@@H]1OP([O-])([O-])=O)n1cnc2c(N)ncnc12	InChI=1S/C43H76N7O17P3S/c1-4-5-6-7-8-9-10-11-12-13-14-15-16-17-18-19-20-21-22-23-34(52)71-27-26-45-33(51)24-25-46-41(55)38(54)43(2,3)29-64-70(61,62)67-69(59,60)63-28-32-37(66-68(56,57)58)36(53)42(65-32)50-31-49-35-39(44)47-30-48-40(35)50/h22-23,30-32,36-38,42,53-54H,4-21,24-29H2,1-3H3,(H,45,51)(H,46,55)(H,59,60)(H,61,62)(H2,44,47,48)(H2,56,57,58)/p-4/b23-22+/t32-,36-,37-,38+,42-/m1/s1	KRTIFNFQCJTGMV-DYAVHEMFSA-J	C43H72N7O17P3S	CHEBI:74692
docos2coa_x	docos2coa	(2E)-docosenoyl-CoA	x	A	M_coa22_1_2e_x	coa22_1_2e		iLB1027_lipid	CCCCCCCCCCCCCCCCCCC\C=C\C(=O)SCCNC(=O)CCNC(=O)[C@H](O)C(C)(C)COP([O-])(=O)OP([O-])(=O)OC[C@H]1O[C@H]([C@H](O)[C@@H]1OP([O-])([O-])=O)n1cnc2c(N)ncnc12	InChI=1S/C43H76N7O17P3S/c1-4-5-6-7-8-9-10-11-12-13-14-15-16-17-18-19-20-21-22-23-34(52)71-27-26-45-33(51)24-25-46-41(55)38(54)43(2,3)29-64-70(61,62)67-69(59,60)63-28-32-37(66-68(56,57)58)36(53)42(65-32)50-31-49-35-39(44)47-30-48-40(35)50/h22-23,30-32,36-38,42,53-54H,4-21,24-29H2,1-3H3,(H,45,51)(H,46,55)(H,59,60)(H,61,62)(H2,44,47,48)(H2,56,57,58)/p-4/b23-22+/t32-,36-,37-,38+,42-/m1/s1	KRTIFNFQCJTGMV-DYAVHEMFSA-J	C43H72N7O17P3S	CHEBI:74692
adrncoa_c	adrncoa	Adrenyl coenzyme A	c	A	M_coa22_4_7z10z13z16z_c	coa22_4_7z10z13z16z		Recon3D; RECON1; iMM1415; iCHOv1	CCCCC\C=C/C\C=C/C\C=C/C\C=C/CCCCCC(=O)SCCN=C(O)CCN=C(O)[C@@H](O)C(C)(C)COP([O-])(=O)OP([O-])(=O)OC[C@H]1O[C@H]([C@H](O)[C@@H]1OP([O-])([O-])=O)N1C=NC2=C(N)N=CN=C12	InChI=1S/C43H70N7O17P3S/c1-4-5-6-7-8-9-10-11-12-13-14-15-16-17-18-19-20-21-22-23-34(52)71-27-26-45-33(51)24-25-46-41(55)38(54)43(2,3)29-64-70(61,62)67-69(59,60)63-28-32-37(66-68(56,57)58)36(53)42(65-32)50-31-49-35-39(44)47-30-48-40(35)50/h8-9,11-12,14-15,17-18,30-32,36-38,42,53-54H,4-7,10,13,16,19-29H2,1-3H3,(H,45,51)(H,46,55)(H,59,60)(H,61,62)(H2,44,47,48)(H2,56,57,58)/p-4/b9-8-,12-11-,15-14-,18…	InChIKey=LVXQCHCSSLFKLO-OHJALUBGSA-J	C43H66N7O17P3S
adrncoa_m	adrncoa	Adrenyl coenzyme A	m	A	M_coa22_4_7z10z13z16z_m	coa22_4_7z10z13z16z		iMM1415; RECON1; Recon3D; iCHOv1	CCCCC\C=C/C\C=C/C\C=C/C\C=C/CCCCCC(=O)SCCN=C(O)CCN=C(O)[C@@H](O)C(C)(C)COP([O-])(=O)OP([O-])(=O)OC[C@H]1O[C@H]([C@H](O)[C@@H]1OP([O-])([O-])=O)N1C=NC2=C(N)N=CN=C12	InChI=1S/C43H70N7O17P3S/c1-4-5-6-7-8-9-10-11-12-13-14-15-16-17-18-19-20-21-22-23-34(52)71-27-26-45-33(51)24-25-46-41(55)38(54)43(2,3)29-64-70(61,62)67-69(59,60)63-28-32-37(66-68(56,57)58)36(53)42(65-32)50-31-49-35-39(44)47-30-48-40(35)50/h8-9,11-12,14-15,17-18,30-32,36-38,42,53-54H,4-7,10,13,16,19-29H2,1-3H3,(H,45,51)(H,46,55)(H,59,60)(H,61,62)(H2,44,47,48)(H2,56,57,58)/p-4/b9-8-,12-11-,15-14-,18…	InChIKey=LVXQCHCSSLFKLO-OHJALUBGSA-J	C43H66N7O17P3S
adrncoa_r	adrncoa	Adrenyl coenzyme A	r	A	M_coa22_4_7z10z13z16z_r	coa22_4_7z10z13z16z		Recon3D	CCCCC\C=C/C\C=C/C\C=C/C\C=C/CCCCCC(=O)SCCN=C(O)CCN=C(O)[C@@H](O)C(C)(C)COP([O-])(=O)OP([O-])(=O)OC[C@H]1O[C@H]([C@H](O)[C@@H]1OP([O-])([O-])=O)N1C=NC2=C(N)N=CN=C12	InChI=1S/C43H70N7O17P3S/c1-4-5-6-7-8-9-10-11-12-13-14-15-16-17-18-19-20-21-22-23-34(52)71-27-26-45-33(51)24-25-46-41(55)38(54)43(2,3)29-64-70(61,62)67-69(59,60)63-28-32-37(66-68(56,57)58)36(53)42(65-32)50-31-49-35-39(44)47-30-48-40(35)50/h8-9,11-12,14-15,17-18,30-32,36-38,42,53-54H,4-7,10,13,16,19-29H2,1-3H3,(H,45,51)(H,46,55)(H,59,60)(H,61,62)(H2,44,47,48)(H2,56,57,58)/p-4/b9-8-,12-11-,15-14-,18…	InChIKey=LVXQCHCSSLFKLO-OHJALUBGSA-J	C43H66N7O17P3S
adrncoa_x	adrncoa	Adrenyl coenzyme A	x	A	M_coa22_4_7z10z13z16z_x	coa22_4_7z10z13z16z		Recon3D; iMM1415; RECON1; iCHOv1	CCCCC\C=C/C\C=C/C\C=C/C\C=C/CCCCCC(=O)SCCN=C(O)CCN=C(O)[C@@H](O)C(C)(C)COP([O-])(=O)OP([O-])(=O)OC[C@H]1O[C@H]([C@H](O)[C@@H]1OP([O-])([O-])=O)N1C=NC2=C(N)N=CN=C12	InChI=1S/C43H70N7O17P3S/c1-4-5-6-7-8-9-10-11-12-13-14-15-16-17-18-19-20-21-22-23-34(52)71-27-26-45-33(51)24-25-46-41(55)38(54)43(2,3)29-64-70(61,62)67-69(59,60)63-28-32-37(66-68(56,57)58)36(53)42(65-32)50-31-49-35-39(44)47-30-48-40(35)50/h8-9,11-12,14-15,17-18,30-32,36-38,42,53-54H,4-7,10,13,16,19-29H2,1-3H3,(H,45,51)(H,46,55)(H,59,60)(H,61,62)(H2,44,47,48)(H2,56,57,58)/p-4/b9-8-,12-11-,15-14-,18…	InChIKey=LVXQCHCSSLFKLO-OHJALUBGSA-J	C43H66N7O17P3S
docos710131619coa_c	docos710131619coa	(7Z,10Z,13Z,16Z,19Z)-docosapentaenoyl-CoA	c	A	M_coa22_5_7z10z13z16z19z_c	coa22_5_7z10z13z16z19z		iLB1027_lipid	CC\C=C/C\C=C/C\C=C/C\C=C/C\C=C/CCCCCC(=O)SCCNC(=O)CCNC(=O)[C@H](O)C(C)(C)COP([O-])(=O)OP([O-])(=O)OC[C@H]1O[C@H]([C@H](O)[C@@H]1OP([O-])([O-])=O)n1cnc2c(N)ncnc12	InChI=1S/C43H68N7O17P3S/c1-4-5-6-7-8-9-10-11-12-13-14-15-16-17-18-19-20-21-22-23-34(52)71-27-26-45-33(51)24-25-46-41(55)38(54)43(2,3)29-64-70(61,62)67-69(59,60)63-28-32-37(66-68(56,57)58)36(53)42(65-32)50-31-49-35-39(44)47-30-48-40(35)50/h5-6,8-9,11-12,14-15,17-18,30-32,36-38,42,53-54H,4,7,10,13,16,19-29H2,1-3H3,(H,45,51)(H,46,55)(H,59,60)(H,61,62)(H2,44,47,48)(H2,56,57,58)/p-4/b6-5-,9-8-,12-11-,…	NDRVWKXEWNMEEO-HVGANWHPSA-J	C43H64N7O17P3S	CHEBI:73870
3odcos710131619coa_x	3odcos710131619coa	3-oxo-(7Z,10Z,13Z,16Z,19Z)-docosapentaenoyl-CoA	x	A	M_coa22_5_7z10z13z16z19z3o_x	coa22_5_7z10z13z16z19z3o		iLB1027_lipid	CC\C=C/C\C=C/C\C=C/C\C=C/C\C=C/CCCC(=O)CC(=O)SCCNC(=O)CCNC(=O)C(O)C(C)(C)COP([O-])(=O)OP([O-])(=O)OC[C@H]1O[C@H]([C@H](O)[C@@H]1OP([O-])([O-])=O)N1C=NC2=C1N=CN=C2N	InChI=1S/C43H66N7O18P3S/c1-4-5-6-7-8-9-10-11-12-13-14-15-16-17-18-19-20-21-31(51)26-34(53)72-25-24-45-33(52)22-23-46-41(56)38(55)43(2,3)28-65-71(62,63)68-70(60,61)64-27-32-37(67-69(57,58)59)36(54)42(66-32)50-30-49-35-39(44)47-29-48-40(35)50/h5-6,8-9,11-12,14-15,17-18,29-30,32,36-38,42,54-55H,4,7,10,13,16,19-28H2,1-3H3,(H,45,52)(H,46,56)(H,60,61)(H,62,63)(H2,44,47,48)(H2,57,58,59)/p-4/b6-5-,9-8-,1…	InChIKey=SLYKKQSPRFJDAF-PSXFCFOXSA-J	C43H62N7O18P3S
dcos2710131619coa_x	dcos2710131619coa	(2E,7Z,10Z,13Z,16Z,19Z)-docosahexaenoyl-CoA	x	A	M_coa22_6_2e7z10z13z16z19z_x	coa22_6_2e7z10z13z16z19z		iLB1027_lipid	CC\C=C/C\C=C/C\C=C/C\C=C/C\C=C/CCC\C=C\C(=O)SCCNC(=O)CCNC(=O)[C@H](O)C(C)(C)COP([O-])(=O)OP([O-])(=O)OC[C@H]1O[C@H]([C@H](O)[C@@H]1OP([O-])([O-])=O)n1cnc2c(N)ncnc12	InChI=1S/C43H66N7O17P3S/c1-4-5-6-7-8-9-10-11-12-13-14-15-16-17-18-19-20-21-22-23-34(52)71-27-26-45-33(51)24-25-46-41(55)38(54)43(2,3)29-64-70(61,62)67-69(59,60)63-28-32-37(66-68(56,57)58)36(53)42(65-32)50-31-49-35-39(44)47-30-48-40(35)50/h5-6,8-9,11-12,14-15,17-18,22-23,30-32,36-38,42,53-54H,4,7,10,13,16,19-21,24-29H2,1-3H3,(H,45,51)(H,46,55)(H,59,60)(H,61,62)(H2,44,47,48)(H2,56,57,58)/p-4/b6-5-,…	HGVXUTAEZALTIG-HKHRKLHHSA-J	C43H62N7O17P3S	CHEBI:76461
dcos3710131619coa_x	dcos3710131619coa	(3E,7Z,10Z,13Z,16Z,19Z)-docosahexaenoyl-CoA	x	A	M_coa22_6_3e7z10z13z16z19z_x	coa22_6_3e7z10z13z16z19z		iLB1027_lipid	CC\C=C/C\C=C/C\C=C/C\C=C/C\C=C/CC\C=C\CC(=O)SCCNC(=O)CCNC(=O)[C@H](O)C(C)(C)COP([O-])(=O)OP([O-])(=O)OC[C@H]1O[C@H]([C@H](O)[C@@H]1OP([O-])([O-])=O)n1cnc2c(N)ncnc12	InChI=1S/C43H66N7O17P3S/c1-4-5-6-7-8-9-10-11-12-13-14-15-16-17-18-19-20-21-22-23-34(52)71-27-26-45-33(51)24-25-46-41(55)38(54)43(2,3)29-64-70(61,62)67-69(59,60)63-28-32-37(66-68(56,57)58)36(53)42(65-32)50-31-49-35-39(44)47-30-48-40(35)50/h5-6,8-9,11-12,14-15,17-18,21-22,30-32,36-38,42,53-54H,4,7,10,13,16,19-20,23-29H2,1-3H3,(H,45,51)(H,46,55)(H,59,60)(H,61,62)(H2,44,47,48)(H2,56,57,58)/p-4/b6-5-,…	SMXVAIMPVOMQLT-OBGVZRINSA-J	C43H62N7O17P3S	CHEBI:84791
c226coa_c	c226coa	Cervonyl coenzyme A	c	A	M_coa22_6_4z7z10z13z16z19z_c	coa22_6_4z7z10z13z16z19z		RECON1; iMM1415; iLB1027_lipid; Recon3D; iCHOv1	CC\C=C/C\C=C/C\C=C/C\C=C/C\C=C/C\C=C/CCC(=O)SCCN=C(O)CCN=C(O)[C@@H](O)C(C)(C)COP([O-])(=O)OP([O-])(=O)OC[C@H]1O[C@H]([C@H](O)[C@@H]1OP([O-])([O-])=O)N1C=NC2=C(N)N=CN=C12	InChI=1S/C43H66N7O17P3S/c1-4-5-6-7-8-9-10-11-12-13-14-15-16-17-18-19-20-21-22-23-34(52)71-27-26-45-33(51)24-25-46-41(55)38(54)43(2,3)29-64-70(61,62)67-69(59,60)63-28-32-37(66-68(56,57)58)36(53)42(65-32)50-31-49-35-39(44)47-30-48-40(35)50/h5-6,8-9,11-12,14-15,17-18,20-21,30-32,36-38,42,53-54H,4,7,10,13,16,19,22-29H2,1-3H3,(H,45,51)(H,46,55)(H,59,60)(H,61,62)(H2,44,47,48)(H2,56,57,58)/p-4/b6-5-,9-8…	InChIKey=MENFZXMQSYYVRK-JIVROJQDSA-J	C43H62N7O17P3S
c226coa_m	c226coa	Cervonyl coenzyme A	m	A	M_coa22_6_4z7z10z13z16z19z_m	coa22_6_4z7z10z13z16z19z		RECON1; iMM1415; iCHOv1; Recon3D	CC\C=C/C\C=C/C\C=C/C\C=C/C\C=C/C\C=C/CCC(=O)SCCN=C(O)CCN=C(O)[C@@H](O)C(C)(C)COP([O-])(=O)OP([O-])(=O)OC[C@H]1O[C@H]([C@H](O)[C@@H]1OP([O-])([O-])=O)N1C=NC2=C(N)N=CN=C12	InChI=1S/C43H66N7O17P3S/c1-4-5-6-7-8-9-10-11-12-13-14-15-16-17-18-19-20-21-22-23-34(52)71-27-26-45-33(51)24-25-46-41(55)38(54)43(2,3)29-64-70(61,62)67-69(59,60)63-28-32-37(66-68(56,57)58)36(53)42(65-32)50-31-49-35-39(44)47-30-48-40(35)50/h5-6,8-9,11-12,14-15,17-18,20-21,30-32,36-38,42,53-54H,4,7,10,13,16,19,22-29H2,1-3H3,(H,45,51)(H,46,55)(H,59,60)(H,61,62)(H2,44,47,48)(H2,56,57,58)/p-4/b6-5-,9-8…	InChIKey=MENFZXMQSYYVRK-JIVROJQDSA-J	C43H62N7O17P3S
c226coa_r	c226coa	Cervonyl coenzyme A	r	A	M_coa22_6_4z7z10z13z16z19z_r	coa22_6_4z7z10z13z16z19z		Recon3D	CC\C=C/C\C=C/C\C=C/C\C=C/C\C=C/C\C=C/CCC(=O)SCCN=C(O)CCN=C(O)[C@@H](O)C(C)(C)COP([O-])(=O)OP([O-])(=O)OC[C@H]1O[C@H]([C@H](O)[C@@H]1OP([O-])([O-])=O)N1C=NC2=C(N)N=CN=C12	InChI=1S/C43H66N7O17P3S/c1-4-5-6-7-8-9-10-11-12-13-14-15-16-17-18-19-20-21-22-23-34(52)71-27-26-45-33(51)24-25-46-41(55)38(54)43(2,3)29-64-70(61,62)67-69(59,60)63-28-32-37(66-68(56,57)58)36(53)42(65-32)50-31-49-35-39(44)47-30-48-40(35)50/h5-6,8-9,11-12,14-15,17-18,20-21,30-32,36-38,42,53-54H,4,7,10,13,16,19,22-29H2,1-3H3,(H,45,51)(H,46,55)(H,59,60)(H,61,62)(H2,44,47,48)(H2,56,57,58)/p-4/b6-5-,9-8…	InChIKey=MENFZXMQSYYVRK-JIVROJQDSA-J	C43H62N7O17P3S
c226coa_x	c226coa	Cervonyl coenzyme A	x	A	M_coa22_6_4z7z10z13z16z19z_x	coa22_6_4z7z10z13z16z19z		iLB1027_lipid; iMM1415; Recon3D; iCHOv1; RECON1	CC\C=C/C\C=C/C\C=C/C\C=C/C\C=C/C\C=C/CCC(=O)SCCN=C(O)CCN=C(O)[C@@H](O)C(C)(C)COP([O-])(=O)OP([O-])(=O)OC[C@H]1O[C@H]([C@H](O)[C@@H]1OP([O-])([O-])=O)N1C=NC2=C(N)N=CN=C12	InChI=1S/C43H66N7O17P3S/c1-4-5-6-7-8-9-10-11-12-13-14-15-16-17-18-19-20-21-22-23-34(52)71-27-26-45-33(51)24-25-46-41(55)38(54)43(2,3)29-64-70(61,62)67-69(59,60)63-28-32-37(66-68(56,57)58)36(53)42(65-32)50-31-49-35-39(44)47-30-48-40(35)50/h5-6,8-9,11-12,14-15,17-18,20-21,30-32,36-38,42,53-54H,4,7,10,13,16,19,22-29H2,1-3H3,(H,45,51)(H,46,55)(H,59,60)(H,61,62)(H2,44,47,48)(H2,56,57,58)/p-4/b6-5-,9-8…	InChIKey=MENFZXMQSYYVRK-JIVROJQDSA-J	C43H62N7O17P3S
3ottccoa_c	3ottccoa	3-oxo-tetracosanoyl-CoA	c	A	M_coa24_0_3o_c	coa24_0_3o		iLB1027_lipid	CCCCCCCCCCCCCCCCCCCCCC(=O)CC(=O)SCCNC(=O)CCNC(=O)[C@H](O)C(C)(C)COP([O-])(=O)OP([O-])(=O)OC[C@H]1O[C@H]([C@H](O)[C@@H]1OP([O-])([O-])=O)n1cnc2c(N)ncnc12	InChI=1S/C45H80N7O18P3S/c1-4-5-6-7-8-9-10-11-12-13-14-15-16-17-18-19-20-21-22-23-33(53)28-36(55)74-27-26-47-35(54)24-25-48-43(58)40(57)45(2,3)30-67-73(64,65)70-72(62,63)66-29-34-39(69-71(59,60)61)38(56)44(68-34)52-32-51-37-41(46)49-31-50-42(37)52/h31-32,34,38-40,44,56-57H,4-30H2,1-3H3,(H,47,54)(H,48,58)(H,62,63)(H,64,65)(H2,46,49,50)(H2,59,60,61)/p-4/t34-,38-,39-,40+,44-/m1/s1	JJSJTIWFKNSCHC-JBKAVQFISA-J	C45H76N7O18P3S	CHEBI:73977
3ottccoa_x	3ottccoa	3-oxo-tetracosanoyl-CoA	x	A	M_coa24_0_3o_x	coa24_0_3o		iLB1027_lipid	CCCCCCCCCCCCCCCCCCCCCC(=O)CC(=O)SCCNC(=O)CCNC(=O)[C@H](O)C(C)(C)COP([O-])(=O)OP([O-])(=O)OC[C@H]1O[C@H]([C@H](O)[C@@H]1OP([O-])([O-])=O)n1cnc2c(N)ncnc12	InChI=1S/C45H80N7O18P3S/c1-4-5-6-7-8-9-10-11-12-13-14-15-16-17-18-19-20-21-22-23-33(53)28-36(55)74-27-26-47-35(54)24-25-48-43(58)40(57)45(2,3)30-67-73(64,65)70-72(62,63)66-29-34-39(69-71(59,60)61)38(56)44(68-34)52-32-51-37-41(46)49-31-50-42(37)52/h31-32,34,38-40,44,56-57H,4-30H2,1-3H3,(H,47,54)(H,48,58)(H,62,63)(H,64,65)(H2,46,49,50)(H2,59,60,61)/p-4/t34-,38-,39-,40+,44-/m1/s1	JJSJTIWFKNSCHC-JBKAVQFISA-J	C45H76N7O18P3S	CHEBI:73977
lgnccoa_c	lgnccoa	Lignocericyl coenzyme A	c	A	M_coa24_0_c	coa24_0		iCHOv1; iLB1027_lipid; RECON1; iMM1415	CCCCCCCCCCCCCCCCCCCCCCCC(=O)SCCNC(=O)CCNC(=O)[C@H](O)C(C)(C)COP([O-])(=O)OP([O-])(=O)OC[C@H]1O[C@H]([C@H](O)[C@@H]1OP([O-])([O-])=O)n1cnc2c(N)ncnc12	InChI=1S/C45H82N7O17P3S/c1-4-5-6-7-8-9-10-11-12-13-14-15-16-17-18-19-20-21-22-23-24-25-36(54)73-29-28-47-35(53)26-27-48-43(57)40(56)45(2,3)31-66-72(63,64)69-71(61,62)65-30-34-39(68-70(58,59)60)38(55)44(67-34)52-33-51-37-41(46)49-32-50-42(37)52/h32-34,38-40,44,55-56H,4-31H2,1-3H3,(H,47,53)(H,48,57)(H,61,62)(H,63,64)(H2,46,49,50)(H2,58,59,60)/p-4/t34-,38-,39-,40+,44-/m1/s1	MOYMQYZWIUKGGY-JBKAVQFISA-J	C45H78N7O17P3S	CHEBI:65052
ttccoa_c	ttccoa	Tetracosanoyl CoA n C240CoA C45H78N7O17P3S	c	A	M_coa24_0_c	coa24_0		Recon3D; iMM904; iND750	CCCCCCCCCCCCCCCCCCCCCCCC(=O)SCCNC(=O)CCNC(=O)[C@H](O)C(C)(C)COP([O-])(=O)OP([O-])(=O)OC[C@H]1O[C@H]([C@H](O)[C@@H]1OP([O-])([O-])=O)n1cnc2c(N)ncnc12	InChI=1S/C45H82N7O17P3S/c1-4-5-6-7-8-9-10-11-12-13-14-15-16-17-18-19-20-21-22-23-24-25-36(54)73-29-28-47-35(53)26-27-48-43(57)40(56)45(2,3)31-66-72(63,64)69-71(61,62)65-30-34-39(68-70(58,59)60)38(55)44(67-34)52-33-51-37-41(46)49-32-50-42(37)52/h32-34,38-40,44,55-56H,4-31H2,1-3H3,(H,47,53)(H,48,57)(H,61,62)(H,63,64)(H2,46,49,50)(H2,58,59,60)/p-4/t34-,38-,39-,40+,44-/m1/s1	MOYMQYZWIUKGGY-JBKAVQFISA-J	C45H78N7O17P3S	CHEBI:65052
lgnccoa_m	lgnccoa	Lignocericyl coenzyme A	m	A	M_coa24_0_m	coa24_0		iMM1415; RECON1; iCHOv1	CCCCCCCCCCCCCCCCCCCCCCCC(=O)SCCNC(=O)CCNC(=O)[C@H](O)C(C)(C)COP([O-])(=O)OP([O-])(=O)OC[C@H]1O[C@H]([C@H](O)[C@@H]1OP([O-])([O-])=O)n1cnc2c(N)ncnc12	InChI=1S/C45H82N7O17P3S/c1-4-5-6-7-8-9-10-11-12-13-14-15-16-17-18-19-20-21-22-23-24-25-36(54)73-29-28-47-35(53)26-27-48-43(57)40(56)45(2,3)31-66-72(63,64)69-71(61,62)65-30-34-39(68-70(58,59)60)38(55)44(67-34)52-33-51-37-41(46)49-32-50-42(37)52/h32-34,38-40,44,55-56H,4-31H2,1-3H3,(H,47,53)(H,48,57)(H,61,62)(H,63,64)(H2,46,49,50)(H2,58,59,60)/p-4/t34-,38-,39-,40+,44-/m1/s1	MOYMQYZWIUKGGY-JBKAVQFISA-J	C45H78N7O17P3S	CHEBI:65052
lgnccoa_x	lgnccoa	Lignocericyl coenzyme A	r	A	M_coa24_0_r	coa24_0		iLB1027_lipid; iMM1415; RECON1; iCHOv1	CCCCCCCCCCCCCCCCCCCCCCCC(=O)SCCNC(=O)CCNC(=O)[C@H](O)C(C)(C)COP([O-])(=O)OP([O-])(=O)OC[C@H]1O[C@H]([C@H](O)[C@@H]1OP([O-])([O-])=O)n1cnc2c(N)ncnc12	InChI=1S/C45H82N7O17P3S/c1-4-5-6-7-8-9-10-11-12-13-14-15-16-17-18-19-20-21-22-23-24-25-36(54)73-29-28-47-35(53)26-27-48-43(57)40(56)45(2,3)31-66-72(63,64)69-71(61,62)65-30-34-39(68-70(58,59)60)38(55)44(67-34)52-33-51-37-41(46)49-32-50-42(37)52/h32-34,38-40,44,55-56H,4-31H2,1-3H3,(H,47,53)(H,48,57)(H,61,62)(H,63,64)(H2,46,49,50)(H2,58,59,60)/p-4/t34-,38-,39-,40+,44-/m1/s1	MOYMQYZWIUKGGY-JBKAVQFISA-J	C45H78N7O17P3S	CHEBI:65052
ttccoa_r	ttccoa	Tetracosanoyl CoA n C240CoA C45H78N7O17P3S	r	A	M_coa24_0_r	coa24_0_r		Recon3D; iMM904	CCCCCCCCCCCCCCCCCCCCCCCC(=O)SCCNC(=O)CCNC(=O)[C@H](O)C(C)(C)COP([O-])(=O)OP([O-])(=O)OC[C@H]1O[C@H]([C@H](O)[C@@H]1OP([O-])([O-])=O)n1cnc2c(N)ncnc12	InChI=1S/C45H82N7O17P3S/c1-4-5-6-7-8-9-10-11-12-13-14-15-16-17-18-19-20-21-22-23-24-25-36(54)73-29-28-47-35(53)26-27-48-43(57)40(56)45(2,3)31-66-72(63,64)69-71(61,62)65-30-34-39(68-70(58,59)60)38(55)44(67-34)52-33-51-37-41(46)49-32-50-42(37)52/h32-34,38-40,44,55-56H,4-31H2,1-3H3,(H,47,53)(H,48,57)(H,61,62)(H,63,64)(H2,46,49,50)(H2,58,59,60)/p-4/t34-,38-,39-,40+,44-/m1/s1	MOYMQYZWIUKGGY-JBKAVQFISA-J	C45H78N7O17P3S	CHEBI:65052
ttccoa_x	ttccoa	Tetracosanoyl CoA n C240CoA C45H78N7O17P3S	x	A	M_coa24_0_x	coa24_0		Recon3D; iMM904; iMM1415; iND750; RECON1	CCCCCCCCCCCCCCCCCCCCCCCC(=O)SCCNC(=O)CCNC(=O)[C@H](O)C(C)(C)COP([O-])(=O)OP([O-])(=O)OC[C@H]1O[C@H]([C@H](O)[C@@H]1OP([O-])([O-])=O)n1cnc2c(N)ncnc12	InChI=1S/C45H82N7O17P3S/c1-4-5-6-7-8-9-10-11-12-13-14-15-16-17-18-19-20-21-22-23-24-25-36(54)73-29-28-47-35(53)26-27-48-43(57)40(56)45(2,3)31-66-72(63,64)69-71(61,62)65-30-34-39(68-70(58,59)60)38(55)44(67-34)52-33-51-37-41(46)49-32-50-42(37)52/h32-34,38-40,44,55-56H,4-31H2,1-3H3,(H,47,53)(H,48,57)(H,61,62)(H,63,64)(H2,46,49,50)(H2,58,59,60)/p-4/t34-,38-,39-,40+,44-/m1/s1	MOYMQYZWIUKGGY-JBKAVQFISA-J	C45H78N7O17P3S	CHEBI:65052
nrvnccoa_c	nrvnccoa	Nervonyl coenzyme A	c	A	M_coa24_1_15z_c	coa24_1_15z		Recon3D; iCHOv1; iMM1415; RECON1	CCCCCCCC\C=C/CCCCCCCCCCCCCC(=O)SCCN=C(O)CCN=C(O)[C@@H](O)C(C)(C)COP([O-])(=O)OP([O-])(=O)OC[C@H]1O[C@H]([C@H](O)[C@@H]1OP([O-])([O-])=O)N1C=NC2=C(N)N=CN=C12	InChI=1S/C45H80N7O17P3S/c1-4-5-6-7-8-9-10-11-12-13-14-15-16-17-18-19-20-21-22-23-24-25-36(54)73-29-28-47-35(53)26-27-48-43(57)40(56)45(2,3)31-66-72(63,64)69-71(61,62)65-30-34-39(68-70(58,59)60)38(55)44(67-34)52-33-51-37-41(46)49-32-50-42(37)52/h11-12,32-34,38-40,44,55-56H,4-10,13-31H2,1-3H3,(H,47,53)(H,48,57)(H,61,62)(H,63,64)(H2,46,49,50)(H2,58,59,60)/p-4/b12-11-/t34-,38-,39-,40-,44-/m1/s1	InChIKey=QHZAQVTVYPHLKK-FKIRUVQISA-J	C45H76N7O17P3S
nrvnccoa_m	nrvnccoa	Nervonyl coenzyme A	m	A	M_coa24_1_15z_m	coa24_1_15z		iMM1415; RECON1; iCHOv1	CCCCCCCC\C=C/CCCCCCCCCCCCCC(=O)SCCN=C(O)CCN=C(O)[C@@H](O)C(C)(C)COP([O-])(=O)OP([O-])(=O)OC[C@H]1O[C@H]([C@H](O)[C@@H]1OP([O-])([O-])=O)N1C=NC2=C(N)N=CN=C12	InChI=1S/C45H80N7O17P3S/c1-4-5-6-7-8-9-10-11-12-13-14-15-16-17-18-19-20-21-22-23-24-25-36(54)73-29-28-47-35(53)26-27-48-43(57)40(56)45(2,3)31-66-72(63,64)69-71(61,62)65-30-34-39(68-70(58,59)60)38(55)44(67-34)52-33-51-37-41(46)49-32-50-42(37)52/h11-12,32-34,38-40,44,55-56H,4-10,13-31H2,1-3H3,(H,47,53)(H,48,57)(H,61,62)(H,63,64)(H2,46,49,50)(H2,58,59,60)/p-4/b12-11-/t34-,38-,39-,40-,44-/m1/s1	InChIKey=QHZAQVTVYPHLKK-FKIRUVQISA-J	C45H76N7O17P3S
nrvnccoa_r	nrvnccoa	Nervonyl coenzyme A	r	A	M_coa24_1_15z_r	coa24_1_15z_r		Recon3D; iCHOv1	CCCCCCCC\C=C/CCCCCCCCCCCCCC(=O)SCCN=C(O)CCN=C(O)[C@@H](O)C(C)(C)COP([O-])(=O)OP([O-])(=O)OC[C@H]1O[C@H]([C@H](O)[C@@H]1OP([O-])([O-])=O)N1C=NC2=C(N)N=CN=C12	InChI=1S/C45H80N7O17P3S/c1-4-5-6-7-8-9-10-11-12-13-14-15-16-17-18-19-20-21-22-23-24-25-36(54)73-29-28-47-35(53)26-27-48-43(57)40(56)45(2,3)31-66-72(63,64)69-71(61,62)65-30-34-39(68-70(58,59)60)38(55)44(67-34)52-33-51-37-41(46)49-32-50-42(37)52/h11-12,32-34,38-40,44,55-56H,4-10,13-31H2,1-3H3,(H,47,53)(H,48,57)(H,61,62)(H,63,64)(H2,46,49,50)(H2,58,59,60)/p-4/b12-11-/t34-,38-,39-,40-,44-/m1/s1	InChIKey=QHZAQVTVYPHLKK-FKIRUVQISA-J	C45H76N7O17P3S
nrvnccoa_x	nrvnccoa	Nervonyl coenzyme A	x	A	M_coa24_1_15z_x	coa24_1_15z		Recon3D; RECON1; iCHOv1; iMM1415	CCCCCCCC\C=C/CCCCCCCCCCCCCC(=O)SCCN=C(O)CCN=C(O)[C@@H](O)C(C)(C)COP([O-])(=O)OP([O-])(=O)OC[C@H]1O[C@H]([C@H](O)[C@@H]1OP([O-])([O-])=O)N1C=NC2=C(N)N=CN=C12	InChI=1S/C45H80N7O17P3S/c1-4-5-6-7-8-9-10-11-12-13-14-15-16-17-18-19-20-21-22-23-24-25-36(54)73-29-28-47-35(53)26-27-48-43(57)40(56)45(2,3)31-66-72(63,64)69-71(61,62)65-30-34-39(68-70(58,59)60)38(55)44(67-34)52-33-51-37-41(46)49-32-50-42(37)52/h11-12,32-34,38-40,44,55-56H,4-10,13-31H2,1-3H3,(H,47,53)(H,48,57)(H,61,62)(H,63,64)(H2,46,49,50)(H2,58,59,60)/p-4/b12-11-/t34-,38-,39-,40-,44-/m1/s1	InChIKey=QHZAQVTVYPHLKK-FKIRUVQISA-J	C45H76N7O17P3S
ttc2coa_c	ttc2coa	(2E)-tetracosenoyl-CoA	c	A	M_coa24_1_2e_c	coa24_1_2e		iLB1027_lipid	CCCCCCCCCCCCCCCCCCCCC\C=C\C(=O)SCCNC(=O)CCNC(=O)[C@H](O)C(C)(C)COP([O-])(=O)OP([O-])(=O)OC[C@H]1O[C@H]([C@H](O)[C@@H]1OP([O-])([O-])=O)n1cnc2c(N)ncnc12	InChI=1S/C45H80N7O17P3S/c1-4-5-6-7-8-9-10-11-12-13-14-15-16-17-18-19-20-21-22-23-24-25-36(54)73-29-28-47-35(53)26-27-48-43(57)40(56)45(2,3)31-66-72(63,64)69-71(61,62)65-30-34-39(68-70(58,59)60)38(55)44(67-34)52-33-51-37-41(46)49-32-50-42(37)52/h24-25,32-34,38-40,44,55-56H,4-23,26-31H2,1-3H3,(H,47,53)(H,48,57)(H,61,62)(H,63,64)(H2,46,49,50)(H2,58,59,60)/p-4/b25-24+/t34-,38-,39-,40+,44-/m1/s1	UVJKZCSQLMWPMV-LQJAWXTISA-J	C45H76N7O17P3S	CHEBI:74693
ttc2coa_x	ttc2coa	(2E)-tetracosenoyl-CoA	x	A	M_coa24_1_2e_x	coa24_1_2e		iLB1027_lipid	CCCCCCCCCCCCCCCCCCCCC\C=C\C(=O)SCCNC(=O)CCNC(=O)[C@H](O)C(C)(C)COP([O-])(=O)OP([O-])(=O)OC[C@H]1O[C@H]([C@H](O)[C@@H]1OP([O-])([O-])=O)n1cnc2c(N)ncnc12	InChI=1S/C45H80N7O17P3S/c1-4-5-6-7-8-9-10-11-12-13-14-15-16-17-18-19-20-21-22-23-24-25-36(54)73-29-28-47-35(53)26-27-48-43(57)40(56)45(2,3)31-66-72(63,64)69-71(61,62)65-30-34-39(68-70(58,59)60)38(55)44(67-34)52-33-51-37-41(46)49-32-50-42(37)52/h24-25,32-34,38-40,44,55-56H,4-23,26-31H2,1-3H3,(H,47,53)(H,48,57)(H,61,62)(H,63,64)(H2,46,49,50)(H2,58,59,60)/p-4/b25-24+/t34-,38-,39-,40+,44-/m1/s1	UVJKZCSQLMWPMV-LQJAWXTISA-J	C45H76N7O17P3S	CHEBI:74693
dcos24710131619coa_x	dcos24710131619coa	(2E,4Z,7Z,10Z,13Z,16Z,19Z)-docosaheptaenoyl-CoA	x	A	M_coa24_7_2e4z10z13z16z19z_x	coa24_7_2e4z10z13z16z19z		iLB1027_lipid	CC\C=C/C\C=C/C\C=C/C\C=C/C\C=C/C\C=C/C=C/C(=O)SCCNC(=O)CCNC(=O)[C@H](O)C(C)(C)COP([O-])(=O)OP([O-])(=O)OC[C@H]1O[C@H]([C@H](O)[C@@H]1OP([O-])([O-])=O)n1cnc2c(N)ncnc12	InChI=1S/C43H64N7O17P3S/c1-4-5-6-7-8-9-10-11-12-13-14-15-16-17-18-19-20-21-22-23-34(52)71-27-26-45-33(51)24-25-46-41(55)38(54)43(2,3)29-64-70(61,62)67-69(59,60)63-28-32-37(66-68(56,57)58)36(53)42(65-32)50-31-49-35-39(44)47-30-48-40(35)50/h5-6,8-9,11-12,14-15,17-18,20-23,30-32,36-38,42,53-54H,4,7,10,13,16,19,24-29H2,1-3H3,(H,45,51)(H,46,55)(H,59,60)(H,61,62)(H2,44,47,48)(H2,56,57,58)/p-4/b6-5-,9-8…	HTSMCTDWAPSBNO-CWGSFJFBSA-J	C43H60N7O17P3S	CHEBI:77559
3ohxccoa_c	3ohxccoa	3 Oxohexacosyl CoA C47H80N7O18P3S	c	A	M_coa26_0_3o_c	coa26_0_3o		Recon3D	CCCCCCCCCCCCCCCCCCCCCCCC(=O)CC(=O)SCCNC(=O)CCNC(=O)[C@H](O)C(C)(C)COP([O-])(=O)OP([O-])(=O)OC[C@H]1O[C@H]([C@H](O)[C@@H]1OP([O-])([O-])=O)n1cnc2c(N)ncnc12	InChI=1S/C47H84N7O18P3S/c1-4-5-6-7-8-9-10-11-12-13-14-15-16-17-18-19-20-21-22-23-24-25-35(55)30-38(57)76-29-28-49-37(56)26-27-50-45(60)42(59)47(2,3)32-69-75(66,67)72-74(64,65)68-31-36-41(71-73(61,62)63)40(58)46(70-36)54-34-53-39-43(48)51-33-52-44(39)54/h33-34,36,40-42,46,58-59H,4-32H2,1-3H3,(H,49,56)(H,50,60)(H,64,65)(H,66,67)(H2,48,51,52)(H2,61,62,63)/p-4/t36-,40-,41-,42+,46-/m1/s1	VOMUIFOBQMYJPJ-CPIGOPAHSA-J	C47H80N7O18P3S	CHEBI:73980
3ohxccoa_x	3ohxccoa	3 Oxohexacosyl CoA C47H80N7O18P3S	x	A	M_coa26_0_3o_x	coa26_0_3o		iMM1415; iMM904; iCHOv1; iND750; RECON1; Recon3D	CCCCCCCCCCCCCCCCCCCCCCCC(=O)CC(=O)SCCNC(=O)CCNC(=O)[C@H](O)C(C)(C)COP([O-])(=O)OP([O-])(=O)OC[C@H]1O[C@H]([C@H](O)[C@@H]1OP([O-])([O-])=O)n1cnc2c(N)ncnc12	InChI=1S/C47H84N7O18P3S/c1-4-5-6-7-8-9-10-11-12-13-14-15-16-17-18-19-20-21-22-23-24-25-35(55)30-38(57)76-29-28-49-37(56)26-27-50-45(60)42(59)47(2,3)32-69-75(66,67)72-74(64,65)68-31-36-41(71-73(61,62)63)40(58)46(70-36)54-34-53-39-43(48)51-33-52-44(39)54/h33-34,36,40-42,46,58-59H,4-32H2,1-3H3,(H,49,56)(H,50,60)(H,64,65)(H,66,67)(H2,48,51,52)(H2,61,62,63)/p-4/t36-,40-,41-,42+,46-/m1/s1	VOMUIFOBQMYJPJ-CPIGOPAHSA-J	C47H80N7O18P3S	CHEBI:73980
3hxccoa_x	3hxccoa	S 3 Hydroxyhexacosyl CoA C47H82N7O18P3S	x	A	M_coa26_0_3ohS_x			iMM904; iND750	CCCCCCCCCCCCCCCCCCCCCCC[C@H](O)CC(=O)SCCNC(=O)CCNC(=O)[C@H](O)C(C)(C)COP([O-])(=O)OP([O-])(=O)OC[C@H]1O[C@H]([C@H](O)[C@@H]1OP([O-])([O-])=O)N2C=NC3=C(N)N=CN=C23	InChI=1S/C47H86N7O18P3S/c1-4-5-6-7-8-9-10-11-12-13-14-15-16-17-18-19-20-21-22-23-24-25-35(55)30-38(57)76-29-28-49-37(56)26-27-50-45(60)42(59)47(2,3)32-69-75(66,67)72-74(64,65)68-31-36-41(71-73(61,62)63)40(58)46(70-36)54-34-53-39-43(48)51-33-52-44(39)54/h33-36,40-42,46,55,58-59H,4-32H2,1-3H3,(H,49,56)(H,50,60)(H,64,65)(H,66,67)(H2,48,51,52)(H2,61,62,63)/p-4/t35-,36+,40+,41+,42-,46+/m0/s1	GBMJOTOUUWGTIA-FUMULLQGSA-J	C47H82N7O18P3S	CHEBI:140720
hexccoa_c	hexccoa	Hexacosanoyl CoA n C260CoA C47H82N7O17P3S	c	A	M_coa26_0_c	coa26_0		RECON1; iMM904; iCHOv1; iNJ661; Recon3D; iND750; iMM1415	CCCCCCCCCCCCCCCCCCCCCCCCCC(=O)SCCNC(=O)CCNC(=O)[C@H](O)C(C)(C)COP([O-])(=O)OP([O-])(=O)OC[C@H]1O[C@H]([C@H](O)[C@@H]1OP([O-])([O-])=O)n1cnc2c(N)ncnc12	InChI=1S/C47H86N7O17P3S/c1-4-5-6-7-8-9-10-11-12-13-14-15-16-17-18-19-20-21-22-23-24-25-26-27-38(56)75-31-30-49-37(55)28-29-50-45(59)42(58)47(2,3)33-68-74(65,66)71-73(63,64)67-32-36-41(70-72(60,61)62)40(57)46(69-36)54-35-53-39-43(48)51-34-52-44(39)54/h34-36,40-42,46,57-58H,4-33H2,1-3H3,(H,49,55)(H,50,59)(H,63,64)(H,65,66)(H2,48,51,52)(H2,60,61,62)/p-4/t36-,40-,41-,42+,46-/m1/s1	FHLYYFPJDVYWQH-CPIGOPAHSA-J	C47H82N7O17P3S	CHEBI:64868
hexccoa_m	hexccoa	Hexacosanoyl CoA n C260CoA C47H82N7O17P3S	m	A	M_coa26_0_m	coa26_0		iMM1415; RECON1; iCHOv1	CCCCCCCCCCCCCCCCCCCCCCCCCC(=O)SCCNC(=O)CCNC(=O)[C@H](O)C(C)(C)COP([O-])(=O)OP([O-])(=O)OC[C@H]1O[C@H]([C@H](O)[C@@H]1OP([O-])([O-])=O)n1cnc2c(N)ncnc12	InChI=1S/C47H86N7O17P3S/c1-4-5-6-7-8-9-10-11-12-13-14-15-16-17-18-19-20-21-22-23-24-25-26-27-38(56)75-31-30-49-37(55)28-29-50-45(59)42(58)47(2,3)33-68-74(65,66)71-73(63,64)67-32-36-41(70-72(60,61)62)40(57)46(69-36)54-35-53-39-43(48)51-34-52-44(39)54/h34-36,40-42,46,57-58H,4-33H2,1-3H3,(H,49,55)(H,50,59)(H,63,64)(H,65,66)(H2,48,51,52)(H2,60,61,62)/p-4/t36-,40-,41-,42+,46-/m1/s1	FHLYYFPJDVYWQH-CPIGOPAHSA-J	C47H82N7O17P3S	CHEBI:64868
hexccoa_r	hexccoa	Hexacosanoyl CoA n C260CoA C47H82N7O17P3S	r	A	M_coa26_0_r	coa26_0		iMM904; Recon3D	CCCCCCCCCCCCCCCCCCCCCCCCCC(=O)SCCNC(=O)CCNC(=O)[C@H](O)C(C)(C)COP([O-])(=O)OP([O-])(=O)OC[C@H]1O[C@H]([C@H](O)[C@@H]1OP([O-])([O-])=O)n1cnc2c(N)ncnc12	InChI=1S/C47H86N7O17P3S/c1-4-5-6-7-8-9-10-11-12-13-14-15-16-17-18-19-20-21-22-23-24-25-26-27-38(56)75-31-30-49-37(55)28-29-50-45(59)42(58)47(2,3)33-68-74(65,66)71-73(63,64)67-32-36-41(70-72(60,61)62)40(57)46(69-36)54-35-53-39-43(48)51-34-52-44(39)54/h34-36,40-42,46,57-58H,4-33H2,1-3H3,(H,49,55)(H,50,59)(H,63,64)(H,65,66)(H2,48,51,52)(H2,60,61,62)/p-4/t36-,40-,41-,42+,46-/m1/s1	FHLYYFPJDVYWQH-CPIGOPAHSA-J	C47H82N7O17P3S	CHEBI:64868
hexccoa_x	hexccoa	Hexacosanoyl CoA n C260CoA C47H82N7O17P3S	x	A	M_coa26_0_x	coa26_0		iMM1415; Recon3D; iCHOv1; iMM904; RECON1; iND750	CCCCCCCCCCCCCCCCCCCCCCCCCC(=O)SCCNC(=O)CCNC(=O)[C@H](O)C(C)(C)COP([O-])(=O)OP([O-])(=O)OC[C@H]1O[C@H]([C@H](O)[C@@H]1OP([O-])([O-])=O)n1cnc2c(N)ncnc12	InChI=1S/C47H86N7O17P3S/c1-4-5-6-7-8-9-10-11-12-13-14-15-16-17-18-19-20-21-22-23-24-25-26-27-38(56)75-31-30-49-37(55)28-29-50-45(59)42(58)47(2,3)33-68-74(65,66)71-73(63,64)67-32-36-41(70-72(60,61)62)40(57)46(69-36)54-35-53-39-43(48)51-34-52-44(39)54/h34-36,40-42,46,57-58H,4-33H2,1-3H3,(H,49,55)(H,50,59)(H,63,64)(H,65,66)(H2,48,51,52)(H2,60,61,62)/p-4/t36-,40-,41-,42+,46-/m1/s1	FHLYYFPJDVYWQH-CPIGOPAHSA-J	C47H82N7O17P3S	CHEBI:64868
hxc2coa_x	hxc2coa	Trans Hexacos 2 enoyl CoA C47H80N7O17P3S	x	A	M_coa26_1_2e_x	coa26_1_2e		iMM904; iND750	CCCCCCCCCCCCCCCCCCCCCCC\C=C\C(=O)SCCNC(=O)CCNC(=O)[C@H](O)C(C)(C)COP([O-])(=O)OP([O-])(=O)OC[C@H]1O[C@H]([C@H](O)[C@@H]1OP([O-])([O-])=O)n1cnc2c(N)ncnc12	InChI=1S/C47H84N7O17P3S/c1-4-5-6-7-8-9-10-11-12-13-14-15-16-17-18-19-20-21-22-23-24-25-26-27-38(56)75-31-30-49-37(55)28-29-50-45(59)42(58)47(2,3)33-68-74(65,66)71-73(63,64)67-32-36-41(70-72(60,61)62)40(57)46(69-36)54-35-53-39-43(48)51-34-52-44(39)54/h26-27,34-36,40-42,46,57-58H,4-25,28-33H2,1-3H3,(H,49,55)(H,50,59)(H,63,64)(H,65,66)(H2,48,51,52)(H2,60,61,62)/p-4/b27-26+/t36-,40-,41-,42+,46-/m1/s1	GGUUXBBWTGIIGE-KESUDTCVSA-J	C47H80N7O17P3S	CHEBI:74281
ibcoa_c	ibcoa	Isobutyryl-CoA	c	A	M_coa3_0_2me_c			iSB619; iYO844; iJN746; iAF692; iAF987; iNF517	CC(C)C(=O)SCCNC(=O)CCNC(=O)[C@H](O)C(C)(C)COP([O-])(=O)OP([O-])(=O)OC[C@H]1O[C@H]([C@H](O)[C@@H]1OP([O-])([O-])=O)n1cnc2c(N)ncnc12	InChI=1S/C25H42N7O17P3S/c1-13(2)24(37)53-8-7-27-15(33)5-6-28-22(36)19(35)25(3,4)10-46-52(43,44)49-51(41,42)45-9-14-18(48-50(38,39)40)17(34)23(47-14)32-12-31-16-20(26)29-11-30-21(16)32/h11-14,17-19,23,34-35H,5-10H2,1-4H3,(H,27,33)(H,28,36)(H,41,42)(H,43,44)(H2,26,29,30)(H2,38,39,40)/p-4/t14-,17-,18-,19+,23-/m1/s1	AEWHYWSPVRZHCT-NDZSKPAWSA-J	C25H38N7O17P3S	CHEBI:57338
ibcoa_m	ibcoa	Isobutyryl-CoA	m	A	M_coa3_0_2me_m			Recon3D; iAT_PLT_636; iLB1027_lipid; RECON1; iMM1415; iRC1080; iCHOv1	CC(C)C(=O)SCCNC(=O)CCNC(=O)[C@H](O)C(C)(C)COP([O-])(=O)OP([O-])(=O)OC[C@H]1O[C@H]([C@H](O)[C@@H]1OP([O-])([O-])=O)n1cnc2c(N)ncnc12	InChI=1S/C25H42N7O17P3S/c1-13(2)24(37)53-8-7-27-15(33)5-6-28-22(36)19(35)25(3,4)10-46-52(43,44)49-51(41,42)45-9-14-18(48-50(38,39)40)17(34)23(47-14)32-12-31-16-20(26)29-11-30-21(16)32/h11-14,17-19,23,34-35H,5-10H2,1-4H3,(H,27,33)(H,28,36)(H,41,42)(H,43,44)(H2,26,29,30)(H2,38,39,40)/p-4/t14-,17-,18-,19+,23-/m1/s1	AEWHYWSPVRZHCT-NDZSKPAWSA-J	C25H38N7O17P3S	CHEBI:57338
3opcoa_c	3opcoa	3-oxopropionyl-CoA	c	A	M_coa3_0_3o_c	coa3_0_3o		iRC1080	CC(C)(COP([O-])(=O)OP([O-])(=O)OC[C@H]1O[C@H]([C@H](O)[C@@H]1OP([O-])([O-])=O)n1cnc2c(N)ncnc12)[C@@H](O)C(=O)NCCC(=O)NCCSC(=O)CC=O	InChI=1S/C24H38N7O18P3S/c1-24(2,19(36)22(37)27-5-3-14(33)26-6-8-53-15(34)4-7-32)10-46-52(43,44)49-51(41,42)45-9-13-18(48-50(38,39)40)17(35)23(47-13)31-12-30-16-20(25)28-11-29-21(16)31/h7,11-13,17-19,23,35-36H,3-6,8-10H2,1-2H3,(H,26,33)(H,27,37)(H,41,42)(H,43,44)(H2,25,28,29)(H2,38,39,40)/p-4/t13-,17-,18-,19+,23-/m1/s1	NMEYBPUHJHMRHU-IEXPHMLFSA-J	C24H34N7O18P3S	CHEBI:84996
3hpcoa_c	3hpcoa	3-Hydroxypropionyl-CoA	c	A	M_coa3_0_3oh_c	coa3_0_3oh		iMM1415; iRC1080; RECON1	CC(C)(COP([O-])(=O)OP([O-])(=O)OC[C@H]1O[C@H]([C@H](O)[C@@H]1OP([O-])([O-])=O)n1cnc2c(N)ncnc12)[C@@H](O)C(=O)NCCC(=O)NCCSC(=O)CCO	InChI=1S/C24H40N7O18P3S/c1-24(2,19(36)22(37)27-5-3-14(33)26-6-8-53-15(34)4-7-32)10-46-52(43,44)49-51(41,42)45-9-13-18(48-50(38,39)40)17(35)23(47-13)31-12-30-16-20(25)28-11-29-21(16)31/h11-13,17-19,23,32,35-36H,3-10H2,1-2H3,(H,26,33)(H,27,37)(H,41,42)(H,43,44)(H2,25,28,29)(H2,38,39,40)/p-4/t13-,17-,18-,19+,23-/m1/s1	BERBFZCUSMQABM-IEXPHMLFSA-J	C24H36N7O18P3S	CHEBI:58528
3hpcoa_m	3hpcoa	3-Hydroxypropionyl-CoA	m	A	M_coa3_0_3oh_m	coa3_0_3oh		Recon3D; iCHOv1; iMM1415; iRC1080; RECON1	CC(C)(COP([O-])(=O)OP([O-])(=O)OC[C@H]1O[C@H]([C@H](O)[C@@H]1OP([O-])([O-])=O)n1cnc2c(N)ncnc12)[C@@H](O)C(=O)NCCC(=O)NCCSC(=O)CCO	InChI=1S/C24H40N7O18P3S/c1-24(2,19(36)22(37)27-5-3-14(33)26-6-8-53-15(34)4-7-32)10-46-52(43,44)49-51(41,42)45-9-13-18(48-50(38,39)40)17(35)23(47-13)31-12-30-16-20(25)28-11-29-21(16)31/h11-13,17-19,23,32,35-36H,3-10H2,1-2H3,(H,26,33)(H,27,37)(H,41,42)(H,43,44)(H2,25,28,29)(H2,38,39,40)/p-4/t13-,17-,18-,19+,23-/m1/s1	BERBFZCUSMQABM-IEXPHMLFSA-J	C24H36N7O18P3S	CHEBI:58528
3hpcoa_x	3hpcoa	3-Hydroxypropionyl-CoA	x	A	M_coa3_0_3oh_x	coa3_0_3oh		iMM1415; RECON1; iCHOv1	CC(C)(COP([O-])(=O)OP([O-])(=O)OC[C@H]1O[C@H]([C@H](O)[C@@H]1OP([O-])([O-])=O)n1cnc2c(N)ncnc12)[C@@H](O)C(=O)NCCC(=O)NCCSC(=O)CCO	InChI=1S/C24H40N7O18P3S/c1-24(2,19(36)22(37)27-5-3-14(33)26-6-8-53-15(34)4-7-32)10-46-52(43,44)49-51(41,42)45-9-13-18(48-50(38,39)40)17(35)23(47-13)31-12-30-16-20(25)28-11-29-21(16)31/h11-13,17-19,23,32,35-36H,3-10H2,1-2H3,(H,26,33)(H,27,37)(H,41,42)(H,43,44)(H2,25,28,29)(H2,38,39,40)/p-4/t13-,17-,18-,19+,23-/m1/s1	BERBFZCUSMQABM-IEXPHMLFSA-J	C24H36N7O18P3S	CHEBI:58528
3hibutcoa_c	3hibutcoa	(S)-3-Hydroxyisobutyryl-CoA	c	A	M_coa3_0_3ohS2me_c	coa3_0_3ohS2me		iECIAI39_1322; iUTI89_1310; iE2348C_1286; iUMN146_1321; iECED1_1282; iLF82_1304; iEcE24377_1341; iSbBS512_1146; iECB_1328; iETEC_1333; iECO103_1326; iNRG857_1313; iJN746; iSBO_1134; iECABU_c1320; iECSF_1327; iECBD_1354; iEcolC_1368; ic_1306; iECSE_1348; iEcHS_1320; iEcSMS35_1347; iAPECO1_1312; iECP_1309; iECNA114_1301; iECS88_1305; iECOK1_1307	C[C@@H](CO)C(=O)SCCNC(=O)CCNC(=O)[C@H](O)C(C)(C)COP([O-])(=O)OP([O-])(=O)OC[C@H]1O[C@H]([C@H](O)[C@@H]1OP([O-])([O-])=O)n1cnc2c(N)ncnc12	InChI=1S/C25H42N7O18P3S/c1-13(8-33)24(38)54-7-6-27-15(34)4-5-28-22(37)19(36)25(2,3)10-47-53(44,45)50-52(42,43)46-9-14-18(49-51(39,40)41)17(35)23(48-14)32-12-31-16-20(26)29-11-30-21(16)32/h11-14,17-19,23,33,35-36H,4-10H2,1-3H3,(H,27,34)(H,28,37)(H,42,43)(H,44,45)(H2,26,29,30)(H2,39,40,41)/p-4/t13-,14+,17+,18+,19-,23+/m0/s1	WWEOGFZEFHPUAM-UQCJFRAESA-J	C25H38N7O18P3S	CHEBI:62611
hibcoa_c	hibcoa	S 3 Hydroxyisobutyryl CoA C25H38N7O18P3S	c	A	M_coa3_0_3ohS2me_c	coa3_0_3ohS2me		iMM1415; iRC1080; Recon3D; RECON1; iLB1027_lipid; iAT_PLT_636; iCHOv1	C[C@@H](CO)C(=O)SCCNC(=O)CCNC(=O)[C@H](O)C(C)(C)COP([O-])(=O)OP([O-])(=O)OC[C@H]1O[C@H]([C@H](O)[C@@H]1OP([O-])([O-])=O)n1cnc2c(N)ncnc12	InChI=1S/C25H42N7O18P3S/c1-13(8-33)24(38)54-7-6-27-15(34)4-5-28-22(37)19(36)25(2,3)10-47-53(44,45)50-52(42,43)46-9-14-18(49-51(39,40)41)17(35)23(48-14)32-12-31-16-20(26)29-11-30-21(16)32/h11-14,17-19,23,33,35-36H,4-10H2,1-3H3,(H,27,34)(H,28,37)(H,42,43)(H,44,45)(H2,26,29,30)(H2,39,40,41)/p-4/t13-,14+,17+,18+,19-,23+/m0/s1	WWEOGFZEFHPUAM-UQCJFRAESA-J	C25H38N7O18P3S	CHEBI:62611
3hibutcoa_m	3hibutcoa	(S)-3-Hydroxyisobutyryl-CoA	m	A	M_coa3_0_3ohS2me_m	coa3_0_3ohS2me		iMM1415; iRC1080; Recon3D; RECON1; iLB1027_lipid; iAT_PLT_636; iCHOv1	C[C@@H](CO)C(=O)SCCNC(=O)CCNC(=O)[C@H](O)C(C)(C)COP([O-])(=O)OP([O-])(=O)OC[C@H]1O[C@H]([C@H](O)[C@@H]1OP([O-])([O-])=O)n1cnc2c(N)ncnc12	InChI=1S/C25H42N7O18P3S/c1-13(8-33)24(38)54-7-6-27-15(34)4-5-28-22(37)19(36)25(2,3)10-47-53(44,45)50-52(42,43)46-9-14-18(49-51(39,40)41)17(35)23(48-14)32-12-31-16-20(26)29-11-30-21(16)32/h11-14,17-19,23,33,35-36H,4-10H2,1-3H3,(H,27,34)(H,28,37)(H,42,43)(H,44,45)(H2,26,29,30)(H2,39,40,41)/p-4/t13-,14+,17+,18+,19-,23+/m0/s1	WWEOGFZEFHPUAM-UQCJFRAESA-J	C25H38N7O18P3S	CHEBI:62611
ppcoa_c	ppcoa	Propanoyl-CoA	c	A	M_coa3_0_c	coa3_0		iYO844; iB21_1397; RECON1; iECABU_c1320; iAF1260b; ic_1306; iML1515; iPC815; iCHOv1; iSF_1195; iAF692; iE2348C_1286; iY75_1357; iECD_1391; iLJ478; iEC042_1314; iHN637; iECB_1328; iRC1080; iECBD_1354; Recon3D; iJN746; iECs_1301; iAPECO1_1312; iECS88_1305; iAF1260; iECSE_1348; iJO1366; iECSF_1327; iNJ661; iECSP_1301; iBWG_1329; iEcolC_1368; iEC55989_1330; iECP_1309; iND750; iECW_1372; iECED1_1282; …	CCC(=O)SCCNC(=O)CCNC(=O)[C@H](O)C(C)(C)COP([O-])(=O)OP([O-])(=O)OC[C@H]1O[C@H]([C@H](O)[C@@H]1OP([O-])([O-])=O)n1cnc2c(N)ncnc12	InChI=1S/C24H40N7O17P3S/c1-4-15(33)52-8-7-26-14(32)5-6-27-22(36)19(35)24(2,3)10-45-51(42,43)48-50(40,41)44-9-13-18(47-49(37,38)39)17(34)23(46-13)31-12-30-16-20(25)28-11-29-21(16)31/h11-13,17-19,23,34-35H,4-10H2,1-3H3,(H,26,32)(H,27,36)(H,40,41)(H,42,43)(H2,25,28,29)(H2,37,38,39)/p-4/t13-,17-,18-,19+,23-/m1/s1	QAQREVBBADEHPA-IEXPHMLFSA-J	C24H36N7O17P3S	CHEBI:57392
ppcoa_h	ppcoa	Propanoyl-CoA	h	A	M_coa3_0_h	coa3_0		iRC1080	CCC(=O)SCCNC(=O)CCNC(=O)[C@H](O)C(C)(C)COP([O-])(=O)OP([O-])(=O)OC[C@H]1O[C@H]([C@H](O)[C@@H]1OP([O-])([O-])=O)n1cnc2c(N)ncnc12	InChI=1S/C24H40N7O17P3S/c1-4-15(33)52-8-7-26-14(32)5-6-27-22(36)19(35)24(2,3)10-45-51(42,43)48-50(40,41)44-9-13-18(47-49(37,38)39)17(34)23(46-13)31-12-30-16-20(25)28-11-29-21(16)31/h11-13,17-19,23,34-35H,4-10H2,1-3H3,(H,26,32)(H,27,36)(H,40,41)(H,42,43)(H2,25,28,29)(H2,37,38,39)/p-4/t13-,17-,18-,19+,23-/m1/s1	QAQREVBBADEHPA-IEXPHMLFSA-J	C24H36N7O17P3S	CHEBI:57392
ppcoa_m	ppcoa	Propanoyl-CoA	m	A	M_coa3_0_m	coa3_0		iMM904; iAT_PLT_636; iMM1415; RECON1; Recon3D; iLB1027_lipid; iRC1080; iCHOv1	CCC(=O)SCCNC(=O)CCNC(=O)[C@H](O)C(C)(C)COP([O-])(=O)OP([O-])(=O)OC[C@H]1O[C@H]([C@H](O)[C@@H]1OP([O-])([O-])=O)n1cnc2c(N)ncnc12	InChI=1S/C24H40N7O17P3S/c1-4-15(33)52-8-7-26-14(32)5-6-27-22(36)19(35)24(2,3)10-45-51(42,43)48-50(40,41)44-9-13-18(47-49(37,38)39)17(34)23(46-13)31-12-30-16-20(25)28-11-29-21(16)31/h11-13,17-19,23,34-35H,4-10H2,1-3H3,(H,26,32)(H,27,36)(H,40,41)(H,42,43)(H2,25,28,29)(H2,37,38,39)/p-4/t13-,17-,18-,19+,23-/m1/s1	QAQREVBBADEHPA-IEXPHMLFSA-J	C24H36N7O17P3S	CHEBI:57392
ppcoa_n	ppcoa	Propanoyl-CoA	n	A	M_coa3_0_n	coa3_0		iRC1080	CCC(=O)SCCNC(=O)CCNC(=O)[C@H](O)C(C)(C)COP([O-])(=O)OP([O-])(=O)OC[C@H]1O[C@H]([C@H](O)[C@@H]1OP([O-])([O-])=O)n1cnc2c(N)ncnc12	InChI=1S/C24H40N7O17P3S/c1-4-15(33)52-8-7-26-14(32)5-6-27-22(36)19(35)24(2,3)10-45-51(42,43)48-50(40,41)44-9-13-18(47-49(37,38)39)17(34)23(46-13)31-12-30-16-20(25)28-11-29-21(16)31/h11-13,17-19,23,34-35H,4-10H2,1-3H3,(H,26,32)(H,27,36)(H,40,41)(H,42,43)(H2,25,28,29)(H2,37,38,39)/p-4/t13-,17-,18-,19+,23-/m1/s1	QAQREVBBADEHPA-IEXPHMLFSA-J	C24H36N7O17P3S	CHEBI:57392
ppcoa_x	ppcoa	Propanoyl-CoA	x	A	M_coa3_0_x	coa3_0		Recon3D; iCHOv1; iMM1415; RECON1	CCC(=O)SCCNC(=O)CCNC(=O)[C@H](O)C(C)(C)COP([O-])(=O)OP([O-])(=O)OC[C@H]1O[C@H]([C@H](O)[C@@H]1OP([O-])([O-])=O)n1cnc2c(N)ncnc12	InChI=1S/C24H40N7O17P3S/c1-4-15(33)52-8-7-26-14(32)5-6-27-22(36)19(35)24(2,3)10-45-51(42,43)48-50(40,41)44-9-13-18(47-49(37,38)39)17(34)23(46-13)31-12-30-16-20(25)28-11-29-21(16)31/h11-13,17-19,23,34-35H,4-10H2,1-3H3,(H,26,32)(H,27,36)(H,40,41)(H,42,43)(H2,25,28,29)(H2,37,38,39)/p-4/t13-,17-,18-,19+,23-/m1/s1	QAQREVBBADEHPA-IEXPHMLFSA-J	C24H36N7O17P3S	CHEBI:57392
pp2coa_c	pp2coa	Acrylyl CoA	c	A	M_coa3_1_2e_c			iMM1415; RECON1; iCHOv1	CC(C)(COP([O-])(=O)OP([O-])(=O)OC[C@H]1O[C@H]([C@H](O)[C@@H]1OP([O-])([O-])=O)n1cnc2c(N)ncnc12)[C@@H](O)C(=O)NCCC(=O)NCCSC(=O)C=C	InChI=1S/C24H38N7O17P3S/c1-4-15(33)52-8-7-26-14(32)5-6-27-22(36)19(35)24(2,3)10-45-51(42,43)48-50(40,41)44-9-13-18(47-49(37,38)39)17(34)23(46-13)31-12-30-16-20(25)28-11-29-21(16)31/h4,11-13,17-19,23,34-35H,1,5-10H2,2-3H3,(H,26,32)(H,27,36)(H,40,41)(H,42,43)(H2,25,28,29)(H2,37,38,39)/p-4/t13-,17-,18-,19+,23-/m1/s1	POODSGUMUCVRTR-IEXPHMLFSA-J	C24H34N7O17P3S	CHEBI:57367
prpncoa_c	prpncoa	Propenoyl-CoA	c	A	M_coa3_1_2e_c			iML1515; iRC1080	CC(C)(COP([O-])(=O)OP([O-])(=O)OC[C@H]1O[C@H]([C@H](O)[C@@H]1OP([O-])([O-])=O)n1cnc2c(N)ncnc12)[C@@H](O)C(=O)NCCC(=O)NCCSC(=O)C=C	InChI=1S/C24H38N7O17P3S/c1-4-15(33)52-8-7-26-14(32)5-6-27-22(36)19(35)24(2,3)10-45-51(42,43)48-50(40,41)44-9-13-18(47-49(37,38)39)17(34)23(46-13)31-12-30-16-20(25)28-11-29-21(16)31/h4,11-13,17-19,23,34-35H,1,5-10H2,2-3H3,(H,26,32)(H,27,36)(H,40,41)(H,42,43)(H2,25,28,29)(H2,37,38,39)/p-4/t13-,17-,18-,19+,23-/m1/s1	POODSGUMUCVRTR-IEXPHMLFSA-J	C24H34N7O17P3S	CHEBI:57367
prpncoa_m	prpncoa	Propenoyl-CoA	m	A	M_coa3_1_2e_m			iMM1415; iCHOv1; RECON1; iRC1080	CC(C)(COP([O-])(=O)OP([O-])(=O)OC[C@H]1O[C@H]([C@H](O)[C@@H]1OP([O-])([O-])=O)n1cnc2c(N)ncnc12)[C@@H](O)C(=O)NCCC(=O)NCCSC(=O)C=C	InChI=1S/C24H38N7O17P3S/c1-4-15(33)52-8-7-26-14(32)5-6-27-22(36)19(35)24(2,3)10-45-51(42,43)48-50(40,41)44-9-13-18(47-49(37,38)39)17(34)23(46-13)31-12-30-16-20(25)28-11-29-21(16)31/h4,11-13,17-19,23,34-35H,1,5-10H2,2-3H3,(H,26,32)(H,27,36)(H,40,41)(H,42,43)(H2,25,28,29)(H2,37,38,39)/p-4/t13-,17-,18-,19+,23-/m1/s1	POODSGUMUCVRTR-IEXPHMLFSA-J	C24H34N7O17P3S	CHEBI:57367
prpncoa_n	prpncoa	Propenoyl-CoA	n	A	M_coa3_1_2e_n			iRC1080	CC(C)(COP([O-])(=O)OP([O-])(=O)OC[C@H]1O[C@H]([C@H](O)[C@@H]1OP([O-])([O-])=O)n1cnc2c(N)ncnc12)[C@@H](O)C(=O)NCCC(=O)NCCSC(=O)C=C	InChI=1S/C24H38N7O17P3S/c1-4-15(33)52-8-7-26-14(32)5-6-27-22(36)19(35)24(2,3)10-45-51(42,43)48-50(40,41)44-9-13-18(47-49(37,38)39)17(34)23(46-13)31-12-30-16-20(25)28-11-29-21(16)31/h4,11-13,17-19,23,34-35H,1,5-10H2,2-3H3,(H,26,32)(H,27,36)(H,40,41)(H,42,43)(H2,25,28,29)(H2,37,38,39)/p-4/t13-,17-,18-,19+,23-/m1/s1	POODSGUMUCVRTR-IEXPHMLFSA-J	C24H34N7O17P3S	CHEBI:57367
prpncoa_x	prpncoa	Propenoyl-CoA	x	A	M_coa3_1_2e_x			iMM1415; RECON1; iCHOv1	CC(C)(COP([O-])(=O)OP([O-])(=O)OC[C@H]1O[C@H]([C@H](O)[C@@H]1OP([O-])([O-])=O)n1cnc2c(N)ncnc12)[C@@H](O)C(=O)NCCC(=O)NCCSC(=O)C=C	InChI=1S/C24H38N7O17P3S/c1-4-15(33)52-8-7-26-14(32)5-6-27-22(36)19(35)24(2,3)10-45-51(42,43)48-50(40,41)44-9-13-18(47-49(37,38)39)17(34)23(46-13)31-12-30-16-20(25)28-11-29-21(16)31/h4,11-13,17-19,23,34-35H,1,5-10H2,2-3H3,(H,26,32)(H,27,36)(H,40,41)(H,42,43)(H2,25,28,29)(H2,37,38,39)/p-4/t13-,17-,18-,19+,23-/m1/s1	POODSGUMUCVRTR-IEXPHMLFSA-J	C24H34N7O17P3S	CHEBI:57367
ivcoa_c	ivcoa	Isovaleryl-CoA	c	A	M_coa4_0_3me_c			iAF987; iYO844; Recon3D; iCHOv1; iSB619; iNF517; iJN746	CC(C)CC(=O)SCCNC(=O)CCNC(=O)[C@H](O)C(C)(C)COP([O-])(=O)OP([O-])(=O)OC[C@H]1O[C@H]([C@H](O)[C@@H]1OP([O-])([O-])=O)n1cnc2c(N)ncnc12	InChI=1S/C26H44N7O17P3S/c1-14(2)9-17(35)54-8-7-28-16(34)5-6-29-24(38)21(37)26(3,4)11-47-53(44,45)50-52(42,43)46-10-15-20(49-51(39,40)41)19(36)25(48-15)33-13-32-18-22(27)30-12-31-23(18)33/h12-15,19-21,25,36-37H,5-11H2,1-4H3,(H,28,34)(H,29,38)(H,42,43)(H,44,45)(H2,27,30,31)(H2,39,40,41)/p-4/t15-,19-,20-,21+,25-/m1/s1	UYVZIWWBJMYRCD-ZMHDXICWSA-J	C26H40N7O17P3S	CHEBI:57345
ivcoa_m	ivcoa	Isovaleryl-CoA	m	A	M_coa4_0_3me_m			iMM1415; RECON1; iLB1027_lipid; iAT_PLT_636; Recon3D; iCHOv1; iRC1080	CC(C)CC(=O)SCCNC(=O)CCNC(=O)[C@H](O)C(C)(C)COP([O-])(=O)OP([O-])(=O)OC[C@H]1O[C@H]([C@H](O)[C@@H]1OP([O-])([O-])=O)n1cnc2c(N)ncnc12	InChI=1S/C26H44N7O17P3S/c1-14(2)9-17(35)54-8-7-28-16(34)5-6-29-24(38)21(37)26(3,4)11-47-53(44,45)50-52(42,43)46-10-15-20(49-51(39,40)41)19(36)25(48-15)33-13-32-18-22(27)30-12-31-23(18)33/h12-15,19-21,25,36-37H,5-11H2,1-4H3,(H,28,34)(H,29,38)(H,42,43)(H,44,45)(H2,27,30,31)(H2,39,40,41)/p-4/t15-,19-,20-,21+,25-/m1/s1	UYVZIWWBJMYRCD-ZMHDXICWSA-J	C26H40N7O17P3S	CHEBI:57345
aacoa_c	aacoa	Acetoacetyl-CoA	c	A	M_coa4_0_3o_c	coa4_0_3o		iHN637; iB21_1397; iYO844; iAF1260; iCHOv1; iPC815; RECON1; ic_1306; iAT_PLT_636; iSB619; iRC1080; iE2348C_1286; iNF517; iSF_1195; iY75_1357; iEC042_1314; iML1515; iJN746; iAF692; iAPECO1_1312; iAF1260b; iIT341; iSBO_1134; iJO1366; iETEC_1333; iNJ661; iEKO11_1354; iMM904; iLF82_1304; iBWG_1329; iNRG857_1313; iND750; iS_1188; Recon3D; iSFV_1184; iECW_1372; iSFxv_1172; iECP_1309; iG2583_1286; iECUM…	CC(=O)CC(=O)SCCNC(=O)CCNC(=O)[C@H](O)C(C)(C)COP([O-])(=O)OP([O-])(=O)OC[C@H]1O[C@H]([C@H](O)[C@@H]1OP([O-])([O-])=O)n1cnc2c(N)ncnc12	InChI=1S/C25H40N7O18P3S/c1-13(33)8-16(35)54-7-6-27-15(34)4-5-28-23(38)20(37)25(2,3)10-47-53(44,45)50-52(42,43)46-9-14-19(49-51(39,40)41)18(36)24(48-14)32-12-31-17-21(26)29-11-30-22(17)32/h11-12,14,18-20,24,36-37H,4-10H2,1-3H3,(H,27,34)(H,28,38)(H,42,43)(H,44,45)(H2,26,29,30)(H2,39,40,41)/p-4/t14-,18-,19-,20+,24-/m1/s1	OJFDKHTZOUZBOS-CITAKDKDSA-J	C25H36N7O18P3S	CHEBI:57286
aacoa_m	aacoa	Acetoacetyl-CoA	m	A	M_coa4_0_3o_m	coa4_0_3o		iMM1415; iMM904; Recon3D; iND750; iLB1027_lipid; iCHOv1; iAT_PLT_636; iRC1080; RECON1	CC(=O)CC(=O)SCCNC(=O)CCNC(=O)[C@H](O)C(C)(C)COP([O-])(=O)OP([O-])(=O)OC[C@H]1O[C@H]([C@H](O)[C@@H]1OP([O-])([O-])=O)n1cnc2c(N)ncnc12	InChI=1S/C25H40N7O18P3S/c1-13(33)8-16(35)54-7-6-27-15(34)4-5-28-23(38)20(37)25(2,3)10-47-53(44,45)50-52(42,43)46-9-14-19(49-51(39,40)41)18(36)24(48-14)32-12-31-17-21(26)29-11-30-22(17)32/h11-12,14,18-20,24,36-37H,4-10H2,1-3H3,(H,27,34)(H,28,38)(H,42,43)(H,44,45)(H2,26,29,30)(H2,39,40,41)/p-4/t14-,18-,19-,20+,24-/m1/s1	OJFDKHTZOUZBOS-CITAKDKDSA-J	C25H36N7O18P3S	CHEBI:57286
aacoa_x	aacoa	Acetoacetyl-CoA	x	A	M_coa4_0_3o_x	coa4_0_3o		Recon3D; RECON1; iCHOv1; iMM1415; iRC1080	CC(=O)CC(=O)SCCNC(=O)CCNC(=O)[C@H](O)C(C)(C)COP([O-])(=O)OP([O-])(=O)OC[C@H]1O[C@H]([C@H](O)[C@@H]1OP([O-])([O-])=O)n1cnc2c(N)ncnc12	InChI=1S/C25H40N7O18P3S/c1-13(33)8-16(35)54-7-6-27-15(34)4-5-28-23(38)20(37)25(2,3)10-47-53(44,45)50-52(42,43)46-9-14-19(49-51(39,40)41)18(36)24(48-14)32-12-31-17-21(26)29-11-30-22(17)32/h11-12,14,18-20,24,36-37H,4-10H2,1-3H3,(H,27,34)(H,28,38)(H,42,43)(H,44,45)(H2,26,29,30)(H2,39,40,41)/p-4/t14-,18-,19-,20+,24-/m1/s1	OJFDKHTZOUZBOS-CITAKDKDSA-J	C25H36N7O18P3S	CHEBI:57286
2maacoa_c	2maacoa	2-Methyl-3-acetoacetyl-CoA	c	A	M_coa4_0_3o2me_c	coa4_0_3o2me		iYO844; iECIAI1_1343; iJN746	CC(C(C)=O)C(=O)SCCNC(=O)CCNC(=O)[C@H](O)C(C)(C)COP([O-])(=O)OP([O-])(=O)OC[C@H]1O[C@H]([C@H](O)[C@@H]1OP([O-])([O-])=O)n1cnc2c(N)ncnc12	InChI=1S/C26H42N7O18P3S/c1-13(14(2)34)25(39)55-8-7-28-16(35)5-6-29-23(38)20(37)26(3,4)10-48-54(45,46)51-53(43,44)47-9-15-19(50-52(40,41)42)18(36)24(49-15)33-12-32-17-21(27)30-11-31-22(17)33/h11-13,15,18-20,24,36-37H,5-10H2,1-4H3,(H,28,35)(H,29,38)(H,43,44)(H,45,46)(H2,27,30,31)(H2,40,41,42)/p-4/t13?,15-,18-,19-,20+,24-/m1/s1	NHNODHRSCRALBF-NQNBQJKNSA-J	C26H38N7O18P3S	CHEBI:57335
2maacoa_m	2maacoa	2-Methyl-3-acetoacetyl-CoA	m	A	M_coa4_0_3o2me_m	coa4_0_3o2me		iMM1415; iCHOv1; Recon3D; iAT_PLT_636; RECON1; iLB1027_lipid; iRC1080	CC(C(C)=O)C(=O)SCCNC(=O)CCNC(=O)[C@H](O)C(C)(C)COP([O-])(=O)OP([O-])(=O)OC[C@H]1O[C@H]([C@H](O)[C@@H]1OP([O-])([O-])=O)n1cnc2c(N)ncnc12	InChI=1S/C26H42N7O18P3S/c1-13(14(2)34)25(39)55-8-7-28-16(35)5-6-29-23(38)20(37)26(3,4)10-48-54(45,46)51-53(43,44)47-9-15-19(50-52(40,41)42)18(36)24(49-15)33-12-32-17-21(27)30-11-31-22(17)33/h11-13,15,18-20,24,36-37H,5-10H2,1-4H3,(H,28,35)(H,29,38)(H,43,44)(H,45,46)(H2,27,30,31)(H2,40,41,42)/p-4/t13?,15-,18-,19-,20+,24-/m1/s1	NHNODHRSCRALBF-NQNBQJKNSA-J	C26H38N7O18P3S	CHEBI:57335
3hbcoa__R_c	3hbcoa__R	(R)-3-Hydroxybutyryl-CoA	c	A	M_coa4_0_3ohR_c	coa4_0_3ohR		iCHOv1; iJN678; iRC1080; Recon3D	C[C@@H](O)CC(=O)SCCNC(=O)CCNC(=O)[C@H](O)C(C)(C)COP([O-])(=O)OP([O-])(=O)OC[C@H]1O[C@H]([C@H](O)[C@@H]1OP([O-])([O-])=O)n1cnc2c(N)ncnc12	InChI=1S/C25H42N7O18P3S/c1-13(33)8-16(35)54-7-6-27-15(34)4-5-28-23(38)20(37)25(2,3)10-47-53(44,45)50-52(42,43)46-9-14-19(49-51(39,40)41)18(36)24(48-14)32-12-31-17-21(26)29-11-30-22(17)32/h11-14,18-20,24,33,36-37H,4-10H2,1-3H3,(H,27,34)(H,28,38)(H,42,43)(H,44,45)(H2,26,29,30)(H2,39,40,41)/p-4/t13-,14-,18-,19-,20+,24-/m1/s1	QHHKKMYHDBRONY-WZZMXTMRSA-J	C25H38N7O18P3S	CHEBI:57315
3hbcoa__R_m	3hbcoa__R	(R)-3-Hydroxybutyryl-CoA	m	A	M_coa4_0_3ohR_m	coa4_0_3ohR		Recon3D; RECON1; iMM1415; iCHOv1	C[C@@H](O)CC(=O)SCCNC(=O)CCNC(=O)[C@H](O)C(C)(C)COP([O-])(=O)OP([O-])(=O)OC[C@H]1O[C@H]([C@H](O)[C@@H]1OP([O-])([O-])=O)n1cnc2c(N)ncnc12	InChI=1S/C25H42N7O18P3S/c1-13(33)8-16(35)54-7-6-27-15(34)4-5-28-23(38)20(37)25(2,3)10-47-53(44,45)50-52(42,43)46-9-14-19(49-51(39,40)41)18(36)24(48-14)32-12-31-17-21(26)29-11-30-22(17)32/h11-14,18-20,24,33,36-37H,4-10H2,1-3H3,(H,27,34)(H,28,38)(H,42,43)(H,44,45)(H2,26,29,30)(H2,39,40,41)/p-4/t13-,14-,18-,19-,20+,24-/m1/s1	QHHKKMYHDBRONY-WZZMXTMRSA-J	C25H38N7O18P3S	CHEBI:57315
3hbcoa_c	3hbcoa	(S)-3-Hydroxybutanoyl-CoA	c	A	M_coa4_0_3ohS_c	coa4_0_3ohS		iNRG857_1313; iAF987; iSFV_1184; iUMN146_1321; iEKO11_1354; iZ_1308; iSDY_1059; STM_v1_0; iS_1188; iUTI89_1310; iLF82_1304; iUMNK88_1353; iSbBS512_1146; iSFxv_1172; iETEC_1333; iSSON_1240; iECW_1372; iYL1228; iG2583_1286; iWFL_1372; iSBO_1134; iECB_1328; iECSP_1301; iECED1_1282; iECUMN_1333; iECNA114_1301; iECS88_1305; iECDH10B_1368; iECO26_1355; iECIAI1_1343; iEcSMS35_1347; iEcDH1_1363; iECs_130…	C[C@H](O)CC(=O)SCCNC(=O)CCNC(=O)[C@H](O)C(C)(C)COP([O-])(=O)OP([O-])(=O)OC[C@H]1O[C@H]([C@H](O)[C@@H]1OP([O-])([O-])=O)n1cnc2c(N)ncnc12	InChI=1S/C25H42N7O18P3S/c1-13(33)8-16(35)54-7-6-27-15(34)4-5-28-23(38)20(37)25(2,3)10-47-53(44,45)50-52(42,43)46-9-14-19(49-51(39,40)41)18(36)24(48-14)32-12-31-17-21(26)29-11-30-22(17)32/h11-14,18-20,24,33,36-37H,4-10H2,1-3H3,(H,27,34)(H,28,38)(H,42,43)(H,44,45)(H2,26,29,30)(H2,39,40,41)/p-4/t13-,14+,18+,19+,20-,24+/m0/s1	QHHKKMYHDBRONY-VKBDFPRVSA-J	C25H38N7O18P3S	CHEBI:57316
3hbycoa_c	3hbycoa	S 3 Hydroxybutyryl CoA C25H38N7O18P3S	c	A	M_coa4_0_3ohS_c	coa4_0_3ohS		iMM1415; iCHOv1; Recon3D; RECON1; iLB1027_lipid; iRC1080; iAT_PLT_636	C[C@H](O)CC(=O)SCCNC(=O)CCNC(=O)[C@H](O)C(C)(C)COP([O-])(=O)OP([O-])(=O)OC[C@H]1O[C@H]([C@H](O)[C@@H]1OP([O-])([O-])=O)n1cnc2c(N)ncnc12	InChI=1S/C25H42N7O18P3S/c1-13(33)8-16(35)54-7-6-27-15(34)4-5-28-23(38)20(37)25(2,3)10-47-53(44,45)50-52(42,43)46-9-14-19(49-51(39,40)41)18(36)24(48-14)32-12-31-17-21(26)29-11-30-22(17)32/h11-14,18-20,24,33,36-37H,4-10H2,1-3H3,(H,27,34)(H,28,38)(H,42,43)(H,44,45)(H2,26,29,30)(H2,39,40,41)/p-4/t13-,14+,18+,19+,20-,24+/m0/s1	QHHKKMYHDBRONY-VKBDFPRVSA-J	C25H38N7O18P3S	CHEBI:57316
3hbcoa_m	3hbcoa	(S)-3-Hydroxybutanoyl-CoA	m	A	M_coa4_0_3ohS_m	coa4_0_3ohS		iMM1415; iCHOv1; Recon3D; RECON1; iLB1027_lipid; iRC1080; iAT_PLT_636	C[C@H](O)CC(=O)SCCNC(=O)CCNC(=O)[C@H](O)C(C)(C)COP([O-])(=O)OP([O-])(=O)OC[C@H]1O[C@H]([C@H](O)[C@@H]1OP([O-])([O-])=O)n1cnc2c(N)ncnc12	InChI=1S/C25H42N7O18P3S/c1-13(33)8-16(35)54-7-6-27-15(34)4-5-28-23(38)20(37)25(2,3)10-47-53(44,45)50-52(42,43)46-9-14-19(49-51(39,40)41)18(36)24(48-14)32-12-31-17-21(26)29-11-30-22(17)32/h11-14,18-20,24,33,36-37H,4-10H2,1-3H3,(H,27,34)(H,28,38)(H,42,43)(H,44,45)(H2,26,29,30)(H2,39,40,41)/p-4/t13-,14+,18+,19+,20-,24+/m0/s1	QHHKKMYHDBRONY-VKBDFPRVSA-J	C25H38N7O18P3S	CHEBI:57316
3hbcoa_x	3hbcoa	(S)-3-Hydroxybutanoyl-CoA	x	A	M_coa4_0_3ohS_x	coa4_0_3ohS		Recon3D; iRC1080; RECON1; iMM1415; iCHOv1	C[C@H](O)CC(=O)SCCNC(=O)CCNC(=O)[C@H](O)C(C)(C)COP([O-])(=O)OP([O-])(=O)OC[C@H]1O[C@H]([C@H](O)[C@@H]1OP([O-])([O-])=O)n1cnc2c(N)ncnc12	InChI=1S/C25H42N7O18P3S/c1-13(33)8-16(35)54-7-6-27-15(34)4-5-28-23(38)20(37)25(2,3)10-47-53(44,45)50-52(42,43)46-9-14-19(49-51(39,40)41)18(36)24(48-14)32-12-31-17-21(26)29-11-30-22(17)32/h11-14,18-20,24,33,36-37H,4-10H2,1-3H3,(H,27,34)(H,28,38)(H,42,43)(H,44,45)(H2,26,29,30)(H2,39,40,41)/p-4/t13-,14+,18+,19+,20-,24+/m0/s1	QHHKKMYHDBRONY-VKBDFPRVSA-J	C25H38N7O18P3S	CHEBI:57316
3hmbcoa_m	3hmbcoa	(S)-3-Hydroxy-2-methylbutyryl-CoA	c	A	M_coa4_0_3ohS2me_c	coa4_0_3ohS2me		iLB1027_lipid; iCHOv1; Recon3D; iRC1080; iMM1415; RECON1; iAT_PLT_636	[C@@H]1(N2C3=C(C(=NC=N3)N)N=C2)O[C@H](COP(OP(OCC(C)([C@H](C(NCCC(NCCSC(=O)[C@H]([C@H](C)O)C)=O)=O)O)C)(=O)[O-])(=O)[O-])[C@H]([C@H]1O)OP([O-])([O-])=O	InChI=1S/C26H44N7O18P3S/c1-13(14(2)34)25(39)55-8-7-28-16(35)5-6-29-23(38)20(37)26(3,4)10-48-54(45,46)51-53(43,44)47-9-15-19(50-52(40,41)42)18(36)24(49-15)33-12-32-17-21(27)30-11-31-22(17)33/h11-15,18-20,24,34,36-37H,5-10H2,1-4H3,(H,28,35)(H,29,38)(H,43,44)(H,45,46)(H2,27,30,31)(H2,40,41,42)/p-4/t13-,14-,15+,18+,19+,20-,24+/m0/s1	PEKYNTFSOBAABV-LQUDNSJZSA-J	C26H40N7O18P3S	CHEBI:57312
3hmbcoa_c	3hmbcoa	(S)-3-Hydroxy-2-methylbutyryl-CoA	m	A	M_coa4_0_3ohS2me_m	coa4_0_3ohS2me		iYO844; iJN746	[C@@H]1(N2C3=C(C(=NC=N3)N)N=C2)O[C@H](COP(OP(OCC(C)([C@H](C(NCCC(NCCSC(=O)[C@H]([C@H](C)O)C)=O)=O)O)C)(=O)[O-])(=O)[O-])[C@H]([C@H]1O)OP([O-])([O-])=O	InChI=1S/C26H44N7O18P3S/c1-13(14(2)34)25(39)55-8-7-28-16(35)5-6-29-23(38)20(37)26(3,4)10-48-54(45,46)51-53(43,44)47-9-15-19(50-52(40,41)42)18(36)24(49-15)33-12-32-17-21(27)30-11-31-22(17)33/h11-15,18-20,24,34,36-37H,5-10H2,1-4H3,(H,28,35)(H,29,38)(H,43,44)(H,45,46)(H2,27,30,31)(H2,40,41,42)/p-4/t13-,14-,15+,18+,19+,20-,24+/m0/s1	PEKYNTFSOBAABV-LQUDNSJZSA-J	C26H40N7O18P3S	CHEBI:57312
4hbutcoa_c	4hbutcoa	4-Hydroxybutanoyl-CoA	c	A	M_coa4_0_4oh_c	coa4_0_4oh		iAF987	CC(C)(COP([O-])(=O)OP([O-])(=O)OC[C@H]1O[C@H]([C@H](O)[C@@H]1OP([O-])([O-])=O)n1cnc2c(N)ncnc12)[C@@H](O)C(=O)NCCC(=O)NCCSC(=O)CCCO	InChI=1S/C25H42N7O18P3S/c1-25(2,20(37)23(38)28-6-5-15(34)27-7-9-54-16(35)4-3-8-33)11-47-53(44,45)50-52(42,43)46-10-14-19(49-51(39,40)41)18(36)24(48-14)32-13-31-17-21(26)29-12-30-22(17)32/h12-14,18-20,24,33,36-37H,3-11H2,1-2H3,(H,27,34)(H,28,38)(H,42,43)(H,44,45)(H2,26,29,30)(H2,39,40,41)/p-4/t14-,18-,19-,20+,24-/m1/s1	BAMBWCGEVIAQBF-CITAKDKDSA-J	C25H38N7O18P3S	CHEBI:58574
btcoa_c	btcoa	Butanoyl-CoA	c	A	M_coa4_0_c	coa4_0		iECDH10B_1368; iECSF_1327; iECNA114_1301; iECP_1309; iECDH1ME8569_1439; iECUMN_1333; iECD_1391; iEcSMS35_1347; iECH74115_1262; iEcolC_1368; iECB_1328; iECSP_1301; iEcDH1_1363; iECOK1_1307; iECO103_1326; iECs_1301; iEcE24377_1341; iECSE_1348; iEcHS_1320; iECW_1372; iECIAI1_1343; iECS88_1305; iECABU_c1320; iSFV_1184; iECED1_1282; iSbBS512_1146; iECIAI39_1322; iLF82_1304; iECBD_1354; iSDY_1059; iECO…	CCCC(=O)SCCNC(=O)CCNC(=O)[C@H](O)C(C)(C)COP([O-])(=O)OP([O-])(=O)OC[C@H]1O[C@H]([C@H](O)[C@@H]1OP([O-])([O-])=O)n1cnc2c(N)ncnc12	InChI=1S/C25H42N7O17P3S/c1-4-5-16(34)53-9-8-27-15(33)6-7-28-23(37)20(36)25(2,3)11-46-52(43,44)49-51(41,42)45-10-14-19(48-50(38,39)40)18(35)24(47-14)32-13-31-17-21(26)29-12-30-22(17)32/h12-14,18-20,24,35-36H,4-11H2,1-3H3,(H,27,33)(H,28,37)(H,41,42)(H,43,44)(H2,26,29,30)(H2,38,39,40)/p-4/t14-,18-,19-,20+,24-/m1/s1	CRFNGMNYKDXRTN-CITAKDKDSA-J	C25H38N7O17P3S	CHEBI:57371
btcoa_h	btcoa	Butanoyl-CoA	h	A	M_coa4_0_h	coa4_0		iRC1080	CCCC(=O)SCCNC(=O)CCNC(=O)[C@H](O)C(C)(C)COP([O-])(=O)OP([O-])(=O)OC[C@H]1O[C@H]([C@H](O)[C@@H]1OP([O-])([O-])=O)n1cnc2c(N)ncnc12	InChI=1S/C25H42N7O17P3S/c1-4-5-16(34)53-9-8-27-15(33)6-7-28-23(37)20(36)25(2,3)11-46-52(43,44)49-51(41,42)45-10-14-19(48-50(38,39)40)18(35)24(47-14)32-13-31-17-21(26)29-12-30-22(17)32/h12-14,18-20,24,35-36H,4-11H2,1-3H3,(H,27,33)(H,28,37)(H,41,42)(H,43,44)(H2,26,29,30)(H2,38,39,40)/p-4/t14-,18-,19-,20+,24-/m1/s1	CRFNGMNYKDXRTN-CITAKDKDSA-J	C25H38N7O17P3S	CHEBI:57371
btcoa_m	btcoa	Butanoyl-CoA	m	A	M_coa4_0_m	coa4_0		Recon3D; iMM1415; iRC1080; RECON1; iLB1027_lipid; iCHOv1	CCCC(=O)SCCNC(=O)CCNC(=O)[C@H](O)C(C)(C)COP([O-])(=O)OP([O-])(=O)OC[C@H]1O[C@H]([C@H](O)[C@@H]1OP([O-])([O-])=O)n1cnc2c(N)ncnc12	InChI=1S/C25H42N7O17P3S/c1-4-5-16(34)53-9-8-27-15(33)6-7-28-23(37)20(36)25(2,3)11-46-52(43,44)49-51(41,42)45-10-14-19(48-50(38,39)40)18(35)24(47-14)32-13-31-17-21(26)29-12-30-22(17)32/h12-14,18-20,24,35-36H,4-11H2,1-3H3,(H,27,33)(H,28,37)(H,41,42)(H,43,44)(H2,26,29,30)(H2,38,39,40)/p-4/t14-,18-,19-,20+,24-/m1/s1	CRFNGMNYKDXRTN-CITAKDKDSA-J	C25H38N7O17P3S	CHEBI:57371
btcoa_x	btcoa	Butanoyl-CoA	x	A	M_coa4_0_x	coa4_0		Recon3D; iRC1080	CCCC(=O)SCCNC(=O)CCNC(=O)[C@H](O)C(C)(C)COP([O-])(=O)OP([O-])(=O)OC[C@H]1O[C@H]([C@H](O)[C@@H]1OP([O-])([O-])=O)n1cnc2c(N)ncnc12	InChI=1S/C25H42N7O17P3S/c1-4-5-16(34)53-9-8-27-15(33)6-7-28-23(37)20(36)25(2,3)11-46-52(43,44)49-51(41,42)45-10-14-19(48-50(38,39)40)18(35)24(47-14)32-13-31-17-21(26)29-12-30-22(17)32/h12-14,18-20,24,35-36H,4-11H2,1-3H3,(H,27,33)(H,28,37)(H,41,42)(H,43,44)(H2,26,29,30)(H2,38,39,40)/p-4/t14-,18-,19-,20+,24-/m1/s1	CRFNGMNYKDXRTN-CITAKDKDSA-J	C25H38N7O17P3S	CHEBI:57371
b2coa_c	b2coa	Crotonoyl-CoA	c	A	M_coa4_1_2e_c	coa4_1_2e		iSSON_1240; iYO844; STM_v1_0; iAF1260b; iYL1228; iML1515; iZ_1308; iRC1080; iUTI89_1310; iHN637; iUMNK88_1353; iY75_1357; iWFL_1372; iECS88_1305; iUMN146_1321; iEcolC_1368; iAF987; iEcSMS35_1347; iB21_1397; iECSP_1301; iPC815; iECP_1309; iAF1260; iECSE_1348; ic_1306; iECOK1_1307; iSB619; iECW_1372; iJO1366; iECUMN_1333; iE2348C_1286; iECs_1301; iSF_1195; iECSF_1327; iEC042_1314; iLF82_1304; iJN74…	C\C=C\C(=O)SCCNC(=O)CCNC(=O)[C@H](O)C(C)(C)COP([O-])(=O)OP([O-])(=O)OC[C@H]1O[C@H]([C@H](O)[C@@H]1OP([O-])([O-])=O)n1cnc2c(N)ncnc12	InChI=1S/C25H40N7O17P3S/c1-4-5-16(34)53-9-8-27-15(33)6-7-28-23(37)20(36)25(2,3)11-46-52(43,44)49-51(41,42)45-10-14-19(48-50(38,39)40)18(35)24(47-14)32-13-31-17-21(26)29-12-30-22(17)32/h4-5,12-14,18-20,24,35-36H,6-11H2,1-3H3,(H,27,33)(H,28,37)(H,41,42)(H,43,44)(H2,26,29,30)(H2,38,39,40)/p-4/b5-4+/t14-,18-,19-,20+,24-/m1/s1	KFWWCMJSYSSPSK-PAXLJYGASA-J	C25H36N7O17P3S	CHEBI:57332
b2coa_m	b2coa	Crotonoyl-CoA	m	A	M_coa4_1_2e_m	coa4_1_2e		iLB1027_lipid; RECON1; Recon3D; iAT_PLT_636; iMM1415; iRC1080; iCHOv1	C\C=C\C(=O)SCCNC(=O)CCNC(=O)[C@H](O)C(C)(C)COP([O-])(=O)OP([O-])(=O)OC[C@H]1O[C@H]([C@H](O)[C@@H]1OP([O-])([O-])=O)n1cnc2c(N)ncnc12	InChI=1S/C25H40N7O17P3S/c1-4-5-16(34)53-9-8-27-15(33)6-7-28-23(37)20(36)25(2,3)11-46-52(43,44)49-51(41,42)45-10-14-19(48-50(38,39)40)18(35)24(47-14)32-13-31-17-21(26)29-12-30-22(17)32/h4-5,12-14,18-20,24,35-36H,6-11H2,1-3H3,(H,27,33)(H,28,37)(H,41,42)(H,43,44)(H2,26,29,30)(H2,38,39,40)/p-4/b5-4+/t14-,18-,19-,20+,24-/m1/s1	KFWWCMJSYSSPSK-PAXLJYGASA-J	C25H36N7O17P3S	CHEBI:57332
b2coa_x	b2coa	Crotonoyl-CoA	x	A	M_coa4_1_2e_x	coa4_1_2e		Recon3D; iMM1415; RECON1; iCHOv1; iRC1080	C\C=C\C(=O)SCCNC(=O)CCNC(=O)[C@H](O)C(C)(C)COP([O-])(=O)OP([O-])(=O)OC[C@H]1O[C@H]([C@H](O)[C@@H]1OP([O-])([O-])=O)n1cnc2c(N)ncnc12	InChI=1S/C25H40N7O17P3S/c1-4-5-16(34)53-9-8-27-15(33)6-7-28-23(37)20(36)25(2,3)11-46-52(43,44)49-51(41,42)45-10-14-19(48-50(38,39)40)18(35)24(47-14)32-13-31-17-21(26)29-12-30-22(17)32/h4-5,12-14,18-20,24,35-36H,6-11H2,1-3H3,(H,27,33)(H,28,37)(H,41,42)(H,43,44)(H2,26,29,30)(H2,38,39,40)/p-4/b5-4+/t14-,18-,19-,20+,24-/m1/s1	KFWWCMJSYSSPSK-PAXLJYGASA-J	C25H36N7O17P3S	CHEBI:57332
2mb2coa_c	2mb2coa	Trans-2-Methylbut-2-enoyl-CoA	c	A	M_coa4_1_2e2me_c			Recon3D; iJN746; iYO844; iCHOv1	C\C=C(/C)C(=O)SCCNC(=O)CCNC(=O)[C@H](O)C(C)(C)COP([O-])(=O)OP([O-])(=O)OC[C@H]1O[C@H]([C@H](O)[C@@H]1OP([O-])([O-])=O)n1cnc2c(N)ncnc12	InChI=1S/C26H42N7O17P3S/c1-5-14(2)25(38)54-9-8-28-16(34)6-7-29-23(37)20(36)26(3,4)11-47-53(44,45)50-52(42,43)46-10-15-19(49-51(39,40)41)18(35)24(48-15)33-13-32-17-21(27)30-12-31-22(17)33/h5,12-13,15,18-20,24,35-36H,6-11H2,1-4H3,(H,28,34)(H,29,37)(H,42,43)(H,44,45)(H2,27,30,31)(H2,39,40,41)/p-4/b14-5+/t15-,18-,19-,20+,24-/m1/s1	PMWATMXOQQZNBX-DKBZLLMOSA-J	C26H38N7O17P3S	CHEBI:57337
2mb2coa_m	2mb2coa	Trans-2-Methylbut-2-enoyl-CoA	m	A	M_coa4_1_2e2me_c			Recon3D; iAT_PLT_636; iLB1027_lipid; RECON1; iMM1415; iCHOv1; iRC1080	C\C=C(/C)C(=O)SCCNC(=O)CCNC(=O)[C@H](O)C(C)(C)COP([O-])(=O)OP([O-])(=O)OC[C@H]1O[C@H]([C@H](O)[C@@H]1OP([O-])([O-])=O)n1cnc2c(N)ncnc12	InChI=1S/C26H42N7O17P3S/c1-5-14(2)25(38)54-9-8-28-16(34)6-7-29-23(37)20(36)26(3,4)11-47-53(44,45)50-52(42,43)46-10-15-19(49-51(39,40)41)18(35)24(48-15)33-13-32-17-21(27)30-12-31-22(17)33/h5,12-13,15,18-20,24,35-36H,6-11H2,1-4H3,(H,28,34)(H,29,37)(H,42,43)(H,44,45)(H2,27,30,31)(H2,39,40,41)/p-4/b14-5+/t15-,18-,19-,20+,24-/m1/s1	PMWATMXOQQZNBX-DKBZLLMOSA-J	C26H38N7O17P3S	CHEBI:57337
3mb2coa_c	3mb2coa	3-Methylbut-2-enoyl-CoA	c	A	M_coa4_1_2e3me_c	coa4_1_2e3me		iAF987; iJN746	CC(C)=CC(=O)SCCNC(=O)CCNC(=O)[C@H](O)C(C)(C)COP([O-])(=O)OP([O-])(=O)OC[C@H]1O[C@H]([C@H](O)[C@@H]1OP([O-])([O-])=O)n1cnc2c(N)ncnc12	InChI=1S/C26H42N7O17P3S/c1-14(2)9-17(35)54-8-7-28-16(34)5-6-29-24(38)21(37)26(3,4)11-47-53(44,45)50-52(42,43)46-10-15-20(49-51(39,40)41)19(36)25(48-15)33-13-32-18-22(27)30-12-31-23(18)33/h9,12-13,15,19-21,25,36-37H,5-8,10-11H2,1-4H3,(H,28,34)(H,29,38)(H,42,43)(H,44,45)(H2,27,30,31)(H2,39,40,41)/p-4/t15-,19-,20-,21+,25-/m1/s1	BXIPALATIYNHJN-ZMHDXICWSA-J	C26H38N7O17P3S	CHEBI:57344
3mb2coa_m	3mb2coa	3-Methylbut-2-enoyl-CoA	m	A	M_coa4_1_2e3me_m	coa4_1_2e3me		Recon3D; iAT_PLT_636; iMM1415; iRC1080; iLB1027_lipid; iCHOv1; RECON1	CC(C)=CC(=O)SCCNC(=O)CCNC(=O)[C@H](O)C(C)(C)COP([O-])(=O)OP([O-])(=O)OC[C@H]1O[C@H]([C@H](O)[C@@H]1OP([O-])([O-])=O)n1cnc2c(N)ncnc12	InChI=1S/C26H42N7O17P3S/c1-14(2)9-17(35)54-8-7-28-16(34)5-6-29-24(38)21(37)26(3,4)11-47-53(44,45)50-52(42,43)46-10-15-20(49-51(39,40)41)19(36)25(48-15)33-13-32-18-22(27)30-12-31-23(18)33/h9,12-13,15,19-21,25,36-37H,5-8,10-11H2,1-4H3,(H,28,34)(H,29,38)(H,42,43)(H,44,45)(H2,27,30,31)(H2,39,40,41)/p-4/t15-,19-,20-,21+,25-/m1/s1	BXIPALATIYNHJN-ZMHDXICWSA-J	C26H38N7O17P3S	CHEBI:57344
3optcoa_c	3optcoa	3-Ocopentanoyl-CoA	c	A	M_coa5_0_3o_c	coa5_0_3o		iAF987	CCC(=O)CC(=O)SCCNC(=O)CCNC(=O)[C@H](O)C(C)(C)COP(=O)(OP(=O)(OC[C@H]1([C@@H](OP([O-])(=O)[O-])[C@@H](O)[C@@H](O1)N2(C3(N=CN=C(C(N=C2)=3)N))))[O-])[O-]	InChI=1S/C26H42N7O18P3S/c1-4-14(34)9-17(36)55-8-7-28-16(35)5-6-29-24(39)21(38)26(2,3)11-48-54(45,46)51-53(43,44)47-10-15-20(50-52(40,41)42)19(37)25(49-15)33-13-32-18-22(27)30-12-31-23(18)33/h12-13,15,19-21,25,37-38H,4-11H2,1-3H3,(H,28,35)(H,29,39)(H,43,44)(H,45,46)(H2,27,30,31)(H2,40,41,42)/p-4/t15-,19-,20-,21+,25-/m1/s1	InChIKey=WIOQNWTZBOQTEU-ZMHDXICWSA-J	C26H38N7O18P3S
ptcoa_c	ptcoa	Pentanoyl-CoA	c	A	M_coa5_0_c	coa5_0		iAF987	CCCCC(=O)SCCNC(=O)CCNC(=O)[C@H](O)C(C)(C)COP([O-])(=O)OP([O-])(=O)OC[C@H]1O[C@H]([C@H](O)[C@@H]1OP([O-])([O-])=O)n1cnc2c(N)ncnc12	InChI=1S/C26H44N7O17P3S/c1-4-5-6-17(35)54-10-9-28-16(34)7-8-29-24(38)21(37)26(2,3)12-47-53(44,45)50-52(42,43)46-11-15-20(49-51(39,40)41)19(36)25(48-15)33-14-32-18-22(27)30-13-31-23(18)33/h13-15,19-21,25,36-37H,4-12H2,1-3H3,(H,28,34)(H,29,38)(H,42,43)(H,44,45)(H2,27,30,31)(H2,39,40,41)/p-4/t15-,19-,20-,21+,25-/m1/s1	RXUATCUKICAIOA-ZMHDXICWSA-J	C26H40N7O17P3S	CHEBI:57389
pentcoa_m	pentcoa	Pentanoyl Coenzyme A	m	A	M_coa5_0_m	coa5_0		Recon3D	CCCCC(=O)SCCNC(=O)CCNC(=O)[C@H](O)C(C)(C)COP([O-])(=O)OP([O-])(=O)OC[C@H]1O[C@H]([C@H](O)[C@@H]1OP([O-])([O-])=O)n1cnc2c(N)ncnc12	InChI=1S/C26H44N7O17P3S/c1-4-5-6-17(35)54-10-9-28-16(34)7-8-29-24(38)21(37)26(2,3)12-47-53(44,45)50-52(42,43)46-11-15-20(49-51(39,40)41)19(36)25(48-15)33-14-32-18-22(27)30-13-31-23(18)33/h13-15,19-21,25,36-37H,4-12H2,1-3H3,(H,28,34)(H,29,38)(H,42,43)(H,44,45)(H2,27,30,31)(H2,39,40,41)/p-4/t15-,19-,20-,21+,25-/m1/s1	RXUATCUKICAIOA-ZMHDXICWSA-J	C26H40N7O17P3S	CHEBI:57389
c50coa_m	c50coa	C5:0 fatty acyl-coa	m	A	M_coa5_0_m			iCHOv1	CCCCC(=O)SCCNC(=O)CCNC(=O)[C@H](O)C(C)(C)COP([O-])(=O)OP([O-])(=O)OC[C@H]1O[C@H]([C@H](O)[C@@H]1OP([O-])([O-])=O)n1cnc2c(N)ncnc12	InChI=1S/C26H44N7O17P3S/c1-4-5-6-17(35)54-10-9-28-16(34)7-8-29-24(38)21(37)26(2,3)12-47-53(44,45)50-52(42,43)46-11-15-20(49-51(39,40)41)19(36)25(48-15)33-14-32-18-22(27)30-13-31-23(18)33/h13-15,19-21,25,36-37H,4-12H2,1-3H3,(H,28,34)(H,29,38)(H,42,43)(H,44,45)(H2,27,30,31)(H2,39,40,41)/p-4/t15-,19-,20-,21+,25-/m1/s1	RXUATCUKICAIOA-ZMHDXICWSA-J	C26H40N7O17P3S	CHEBI:57389
pt2coa_c	pt2coa	Pent-2-enoyl-CoA	c	A	M_coa5_1_2e_c	coa5_1_2e		iAF987	CC\C=C\C(=O)SCCNC(=O)CCNC(=O)[C@H](O)C(C)(C)COP([O-])(=O)OP([O-])(=O)OC[C@H]1O[C@H]([C@H](O)[C@@H]1OP([O-])([O-])=O)n1cnc2c(N)ncnc12	InChI=1S/C26H42N7O17P3S/c1-4-5-6-17(35)54-10-9-28-16(34)7-8-29-24(38)21(37)26(2,3)12-47-53(44,45)50-52(42,43)46-11-15-20(49-51(39,40)41)19(36)25(48-15)33-14-32-18-22(27)30-13-31-23(18)33/h5-6,13-15,19-21,25,36-37H,4,7-12H2,1-3H3,(H,28,34)(H,29,38)(H,42,43)(H,44,45)(H2,27,30,31)(H2,39,40,41)/p-4/b6-5+/t15-,19-,20-,21+,25-/m1/s1	InChIKey=BVUDOWQRZKCIMR-JQVZGLFNSA-J	C26H38N7O17P3S
3ohcoa_c	3ohcoa	3-Oxohexanoyl-CoA	c	A	M_coa6_0_3o_c	coa6_0_3o		iECO111_1330; iB21_1397; iEcE24377_1341; iPC815; iECH74115_1262; iJO1366; iECDH1ME8569_1439; ic_1306; iECD_1391; iSB619; iECDH10B_1368; iE2348C_1286; iECB_1328; iSF_1195; iECO26_1355; iEC042_1314; iECABU_c1320; iAPECO1_1312; iEcHS_1320; iJN746; iECO103_1326; iBWG_1329; iEC55989_1330; iAF1260; iECIAI1_1343; iETEC_1333; iECBD_1354; iNRG857_1313; iECNA114_1301; iSBO_1134; iEcDH1_1363; iSFxv_1172; iE…	CCCC(=O)CC(=O)SCCNC(=O)CCNC(=O)[C@H](O)C(C)(C)COP([O-])(=O)OP([O-])(=O)OC[C@H]1O[C@H]([C@H](O)[C@@H]1OP([O-])([O-])=O)n1cnc2c(N)ncnc12	InChI=1S/C27H44N7O18P3S/c1-4-5-15(35)10-18(37)56-9-8-29-17(36)6-7-30-25(40)22(39)27(2,3)12-49-55(46,47)52-54(44,45)48-11-16-21(51-53(41,42)43)20(38)26(50-16)34-14-33-19-23(28)31-13-32-24(19)34/h13-14,16,20-22,26,38-39H,4-12H2,1-3H3,(H,29,36)(H,30,40)(H,44,45)(H,46,47)(H2,28,31,32)(H2,41,42,43)/p-4/t16-,20-,21-,22+,26-/m1/s1	NFOYYXQAVVYWKV-HDRQGHTBSA-J	C27H40N7O18P3S	CHEBI:62418
3ohcoa_m	3ohcoa	3-Oxohexanoyl-CoA	m	A	M_coa6_0_3o_m	coa6_0_3o		iLB1027_lipid; iRC1080	CCCC(=O)CC(=O)SCCNC(=O)CCNC(=O)[C@H](O)C(C)(C)COP([O-])(=O)OP([O-])(=O)OC[C@H]1O[C@H]([C@H](O)[C@@H]1OP([O-])([O-])=O)n1cnc2c(N)ncnc12	InChI=1S/C27H44N7O18P3S/c1-4-5-15(35)10-18(37)56-9-8-29-17(36)6-7-30-25(40)22(39)27(2,3)12-49-55(46,47)52-54(44,45)48-11-16-21(51-53(41,42)43)20(38)26(50-16)34-14-33-19-23(28)31-13-32-24(19)34/h13-14,16,20-22,26,38-39H,4-12H2,1-3H3,(H,29,36)(H,30,40)(H,44,45)(H,46,47)(H2,28,31,32)(H2,41,42,43)/p-4/t16-,20-,21-,22+,26-/m1/s1	NFOYYXQAVVYWKV-HDRQGHTBSA-J	C27H40N7O18P3S	CHEBI:62418
3ohcoa_x	3ohcoa	3-Oxohexanoyl-CoA	x	A	M_coa6_0_3o_x	coa6_0_3o		iRC1080	CCCC(=O)CC(=O)SCCNC(=O)CCNC(=O)[C@H](O)C(C)(C)COP([O-])(=O)OP([O-])(=O)OC[C@H]1O[C@H]([C@H](O)[C@@H]1OP([O-])([O-])=O)n1cnc2c(N)ncnc12	InChI=1S/C27H44N7O18P3S/c1-4-5-15(35)10-18(37)56-9-8-29-17(36)6-7-30-25(40)22(39)27(2,3)12-49-55(46,47)52-54(44,45)48-11-16-21(51-53(41,42)43)20(38)26(50-16)34-14-33-19-23(28)31-13-32-24(19)34/h13-14,16,20-22,26,38-39H,4-12H2,1-3H3,(H,29,36)(H,30,40)(H,44,45)(H,46,47)(H2,28,31,32)(H2,41,42,43)/p-4/t16-,20-,21-,22+,26-/m1/s1	NFOYYXQAVVYWKV-HDRQGHTBSA-J	C27H40N7O18P3S	CHEBI:62418
R_3hhcoa_c	R_3hhcoa	(R)-Hydroxyhexanoyl-CoA	c	A	M_coa6_0_3ohR_c	coa6_0_3ohR		iJN746	CCC[C@@H](O)CC(=O)SCCNC(=O)CCNC(=O)[C@H](O)C(C)(C)COP([O-])(=O)OP([O-])(=O)OC[C@H]1O[C@H]([C@H](O)[C@@H]1OP([O-])([O-])=O)n1cnc2c(N)ncnc12	InChI=1S/C27H46N7O18P3S/c1-4-5-15(35)10-18(37)56-9-8-29-17(36)6-7-30-25(40)22(39)27(2,3)12-49-55(46,47)52-54(44,45)48-11-16-21(51-53(41,42)43)20(38)26(50-16)34-14-33-19-23(28)31-13-32-24(19)34/h13-16,20-22,26,35,38-39H,4-12H2,1-3H3,(H,29,36)(H,30,40)(H,44,45)(H,46,47)(H2,28,31,32)(H2,41,42,43)/p-4/t15-,16-,20-,21-,22+,26-/m1/s1	VAAHKRMGOFIORX-RLVCGTLZSA-J	C27H42N7O18P3S	CHEBI:74280
3hhcoa_c	3hhcoa	(S)-3-Hydroxyhexanoyl-CoA	c	A	M_coa6_0_3ohS_c	coa6_0_3ohS		iS_1188; iECOK1_1307; iSbBS512_1146; iECs_1301; iSBO_1134; iEcolC_1368; iNRG857_1313; iECUMN_1333; iSFV_1184; iECP_1309; iG2583_1286; iECO26_1355; iSDY_1059; iECSF_1327; iLF82_1304; iECSE_1348; iEKO11_1354; iEcSMS35_1347; iETEC_1333; iECS88_1305; iECW_1372; iECSP_1301; iECO111_1330; iUMNK88_1353; iECD_1391; iSSON_1240; iECBD_1354; iAF987; iEcE24377_1341; iUTI89_1310; iEcDH1_1363; iZ_1308; iECDH1M…	CCC[C@H](O)CC(=O)SCCNC(=O)CCNC(=O)[C@H](O)C(C)(C)COP([O-])(=O)OP([O-])(=O)OC[C@H]1O[C@H]([C@H](O)[C@@H]1OP([O-])([O-])=O)n1cnc2c(N)ncnc12	InChI=1S/C27H46N7O18P3S/c1-4-5-15(35)10-18(37)56-9-8-29-17(36)6-7-30-25(40)22(39)27(2,3)12-49-55(46,47)52-54(44,45)48-11-16-21(51-53(41,42)43)20(38)26(50-16)34-14-33-19-23(28)31-13-32-24(19)34/h13-16,20-22,26,35,38-39H,4-12H2,1-3H3,(H,29,36)(H,30,40)(H,44,45)(H,46,47)(H2,28,31,32)(H2,41,42,43)/p-4/t15-,16+,20+,21+,22-,26+/m0/s1	VAAHKRMGOFIORX-IKTBLOROSA-J	C27H42N7O18P3S	CHEBI:62075
3hhcoa_m	3hhcoa	(S)-3-Hydroxyhexanoyl-CoA	m	A	M_coa6_0_3ohS_m	coa6_0_3ohS		iLB1027_lipid; iRC1080	CCC[C@H](O)CC(=O)SCCNC(=O)CCNC(=O)[C@H](O)C(C)(C)COP([O-])(=O)OP([O-])(=O)OC[C@H]1O[C@H]([C@H](O)[C@@H]1OP([O-])([O-])=O)n1cnc2c(N)ncnc12	InChI=1S/C27H46N7O18P3S/c1-4-5-15(35)10-18(37)56-9-8-29-17(36)6-7-30-25(40)22(39)27(2,3)12-49-55(46,47)52-54(44,45)48-11-16-21(51-53(41,42)43)20(38)26(50-16)34-14-33-19-23(28)31-13-32-24(19)34/h13-16,20-22,26,35,38-39H,4-12H2,1-3H3,(H,29,36)(H,30,40)(H,44,45)(H,46,47)(H2,28,31,32)(H2,41,42,43)/p-4/t15-,16+,20+,21+,22-,26+/m0/s1	VAAHKRMGOFIORX-IKTBLOROSA-J	C27H42N7O18P3S	CHEBI:62075
3hhcoa_x	3hhcoa	(S)-3-Hydroxyhexanoyl-CoA	x	A	M_coa6_0_3ohS_x	coa6_0_3ohS		iRC1080	CCC[C@H](O)CC(=O)SCCNC(=O)CCNC(=O)[C@H](O)C(C)(C)COP([O-])(=O)OP([O-])(=O)OC[C@H]1O[C@H]([C@H](O)[C@@H]1OP([O-])([O-])=O)n1cnc2c(N)ncnc12	InChI=1S/C27H46N7O18P3S/c1-4-5-15(35)10-18(37)56-9-8-29-17(36)6-7-30-25(40)22(39)27(2,3)12-49-55(46,47)52-54(44,45)48-11-16-21(51-53(41,42)43)20(38)26(50-16)34-14-33-19-23(28)31-13-32-24(19)34/h13-16,20-22,26,35,38-39H,4-12H2,1-3H3,(H,29,36)(H,30,40)(H,44,45)(H,46,47)(H2,28,31,32)(H2,41,42,43)/p-4/t15-,16+,20+,21+,22-,26+/m0/s1	VAAHKRMGOFIORX-IKTBLOROSA-J	C27H42N7O18P3S	CHEBI:62075
hxcoa_c	hxcoa	Hexanoyl-CoA (n-C6:0CoA)	c	A	M_coa6_0_c	coa6_0		iML1515; iB21_1397; iAF1260b; iEC042_1314; iYO844; iPC815; iY75_1357; ic_1306; Recon3D; iECB_1328; iECSE_1348; iEC55989_1330; iECW_1372; iJO1366; iECP_1309; iSB619; iECSP_1301; iE2348C_1286; iECOK1_1307; iSF_1195; iECS88_1305; iECABU_c1320; iEcSMS35_1347; iAF1260; iECSF_1327; iJN746; iECUMN_1333; iAPECO1_1312; iEcolC_1368; iBWG_1329; iECs_1301; iUMNK88_1353; iECO103_1326; iWFL_1372; iECD_1391; iY…	CCCCCC(=O)SCCNC(=O)CCNC(=O)[C@H](O)C(C)(C)COP([O-])(=O)OP([O-])(=O)OC[C@H]1O[C@H]([C@H](O)[C@@H]1OP([O-])([O-])=O)n1cnc2c(N)ncnc12	InChI=1S/C27H46N7O17P3S/c1-4-5-6-7-18(36)55-11-10-29-17(35)8-9-30-25(39)22(38)27(2,3)13-48-54(45,46)51-53(43,44)47-12-16-21(50-52(40,41)42)20(37)26(49-16)34-15-33-19-23(28)31-14-32-24(19)34/h14-16,20-22,26,37-38H,4-13H2,1-3H3,(H,29,35)(H,30,39)(H,43,44)(H,45,46)(H2,28,31,32)(H2,40,41,42)/p-4/t16-,20-,21-,22+,26-/m1/s1	OEXFMSFODMQEPE-HDRQGHTBSA-J	C27H42N7O17P3S	CHEBI:62620
hxcoa_e	hxcoa	Hexanoyl-CoA (n-C6:0CoA)	e	A	M_coa6_0_e	coa6_0		Recon3D	CCCCCC(=O)SCCNC(=O)CCNC(=O)[C@H](O)C(C)(C)COP([O-])(=O)OP([O-])(=O)OC[C@H]1O[C@H]([C@H](O)[C@@H]1OP([O-])([O-])=O)n1cnc2c(N)ncnc12	InChI=1S/C27H46N7O17P3S/c1-4-5-6-7-18(36)55-11-10-29-17(35)8-9-30-25(39)22(38)27(2,3)13-48-54(45,46)51-53(43,44)47-12-16-21(50-52(40,41)42)20(37)26(49-16)34-15-33-19-23(28)31-14-32-24(19)34/h14-16,20-22,26,37-38H,4-13H2,1-3H3,(H,29,35)(H,30,39)(H,43,44)(H,45,46)(H2,28,31,32)(H2,40,41,42)/p-4/t16-,20-,21-,22+,26-/m1/s1	OEXFMSFODMQEPE-HDRQGHTBSA-J	C27H42N7O17P3S	CHEBI:62620
hxcoa_m	hxcoa	Hexanoyl-CoA (n-C6:0CoA)	m	A	M_coa6_0_m	coa6_0		iRC1080; Recon3D; iLB1027_lipid	CCCCCC(=O)SCCNC(=O)CCNC(=O)[C@H](O)C(C)(C)COP([O-])(=O)OP([O-])(=O)OC[C@H]1O[C@H]([C@H](O)[C@@H]1OP([O-])([O-])=O)n1cnc2c(N)ncnc12	InChI=1S/C27H46N7O17P3S/c1-4-5-6-7-18(36)55-11-10-29-17(35)8-9-30-25(39)22(38)27(2,3)13-48-54(45,46)51-53(43,44)47-12-16-21(50-52(40,41)42)20(37)26(49-16)34-15-33-19-23(28)31-14-32-24(19)34/h14-16,20-22,26,37-38H,4-13H2,1-3H3,(H,29,35)(H,30,39)(H,43,44)(H,45,46)(H2,28,31,32)(H2,40,41,42)/p-4/t16-,20-,21-,22+,26-/m1/s1	OEXFMSFODMQEPE-HDRQGHTBSA-J	C27H42N7O17P3S	CHEBI:62620
c6coa_m	c6coa	C6:0 fatty acyl-coa	m	A	M_coa6_0_m			iCHOv1	CCCCCC(=O)SCCNC(=O)CCNC(=O)[C@H](O)C(C)(C)COP([O-])(=O)OP([O-])(=O)OC[C@H]1O[C@H]([C@H](O)[C@@H]1OP([O-])([O-])=O)n1cnc2c(N)ncnc12	InChI=1S/C27H46N7O17P3S/c1-4-5-6-7-18(36)55-11-10-29-17(35)8-9-30-25(39)22(38)27(2,3)13-48-54(45,46)51-53(43,44)47-12-16-21(50-52(40,41)42)20(37)26(49-16)34-15-33-19-23(28)31-14-32-24(19)34/h14-16,20-22,26,37-38H,4-13H2,1-3H3,(H,29,35)(H,30,39)(H,43,44)(H,45,46)(H2,28,31,32)(H2,40,41,42)/p-4/t16-,20-,21-,22+,26-/m1/s1	OEXFMSFODMQEPE-HDRQGHTBSA-J	C27H42N7O17P3S	CHEBI:62620
hxcoa_x	hxcoa	Hexanoyl-CoA (n-C6:0CoA)	x	A	M_coa6_0_x	coa6_0		Recon3D; iRC1080	CCCCCC(=O)SCCNC(=O)CCNC(=O)[C@H](O)C(C)(C)COP([O-])(=O)OP([O-])(=O)OC[C@H]1O[C@H]([C@H](O)[C@@H]1OP([O-])([O-])=O)n1cnc2c(N)ncnc12	InChI=1S/C27H46N7O17P3S/c1-4-5-6-7-18(36)55-11-10-29-17(35)8-9-30-25(39)22(38)27(2,3)13-48-54(45,46)51-53(43,44)47-12-16-21(50-52(40,41)42)20(37)26(49-16)34-15-33-19-23(28)31-14-32-24(19)34/h14-16,20-22,26,37-38H,4-13H2,1-3H3,(H,29,35)(H,30,39)(H,43,44)(H,45,46)(H2,28,31,32)(H2,40,41,42)/p-4/t16-,20-,21-,22+,26-/m1/s1	OEXFMSFODMQEPE-HDRQGHTBSA-J	C27H42N7O17P3S	CHEBI:62620
hx2coa_c	hx2coa	Trans-Hex-2-enoyl-CoA	c	A	M_coa6_1_2e_c	coa6_1_2e		iECIAI1_1343; iECUMN_1333; iECO26_1355; iEcolC_1368; iECBD_1354; iECs_1301; iECDH1ME8569_1439; iECSP_1301; iEcE24377_1341; iECW_1372; iECO103_1326; iECOK1_1307; iEcHS_1320; iECP_1309; iECD_1391; iEcSMS35_1347; iECIAI39_1322; iECSF_1327; iECO111_1330; iECSE_1348; iECNA114_1301; iECS88_1305; iEcDH1_1363; iB21_1397; iECH74115_1262; iAF1260; iECDH10B_1368; iEC55989_1330; iECED1_1282; ic_1306; iAF987;…	CCC\C=C\C(=O)SCCNC(=O)CCNC(=O)[C@H](O)C(C)(C)COP([O-])(=O)OP([O-])(=O)OC[C@H]1O[C@H]([C@H](O)[C@@H]1OP([O-])([O-])=O)n1cnc2c(N)ncnc12	InChI=1S/C27H44N7O17P3S/c1-4-5-6-7-18(36)55-11-10-29-17(35)8-9-30-25(39)22(38)27(2,3)13-48-54(45,46)51-53(43,44)47-12-16-21(50-52(40,41)42)20(37)26(49-16)34-15-33-19-23(28)31-14-32-24(19)34/h6-7,14-16,20-22,26,37-38H,4-5,8-13H2,1-3H3,(H,29,35)(H,30,39)(H,43,44)(H,45,46)(H2,28,31,32)(H2,40,41,42)/p-4/b7-6+/t16-,20-,21-,22+,26-/m1/s1	OINXHIBNZUUIMR-IXUYQXAASA-J	C27H40N7O17P3S	CHEBI:62077
hx2coa_m	hx2coa	Trans-Hex-2-enoyl-CoA	m	A	M_coa6_1_2e_m	coa6_1_2e		iLB1027_lipid; iRC1080; Recon3D	CCC\C=C\C(=O)SCCNC(=O)CCNC(=O)[C@H](O)C(C)(C)COP([O-])(=O)OP([O-])(=O)OC[C@H]1O[C@H]([C@H](O)[C@@H]1OP([O-])([O-])=O)n1cnc2c(N)ncnc12	InChI=1S/C27H44N7O17P3S/c1-4-5-6-7-18(36)55-11-10-29-17(35)8-9-30-25(39)22(38)27(2,3)13-48-54(45,46)51-53(43,44)47-12-16-21(50-52(40,41)42)20(37)26(49-16)34-15-33-19-23(28)31-14-32-24(19)34/h6-7,14-16,20-22,26,37-38H,4-5,8-13H2,1-3H3,(H,29,35)(H,30,39)(H,43,44)(H,45,46)(H2,28,31,32)(H2,40,41,42)/p-4/b7-6+/t16-,20-,21-,22+,26-/m1/s1	OINXHIBNZUUIMR-IXUYQXAASA-J	C27H40N7O17P3S	CHEBI:62077
hx2coa_x	hx2coa	Trans-Hex-2-enoyl-CoA	x	A	M_coa6_1_2e_x	coa6_1_2e		iRC1080; Recon3D	CCC\C=C\C(=O)SCCNC(=O)CCNC(=O)[C@H](O)C(C)(C)COP([O-])(=O)OP([O-])(=O)OC[C@H]1O[C@H]([C@H](O)[C@@H]1OP([O-])([O-])=O)n1cnc2c(N)ncnc12	InChI=1S/C27H44N7O17P3S/c1-4-5-6-7-18(36)55-11-10-29-17(35)8-9-30-25(39)22(38)27(2,3)13-48-54(45,46)51-53(43,44)47-12-16-21(50-52(40,41)42)20(37)26(49-16)34-15-33-19-23(28)31-14-32-24(19)34/h6-7,14-16,20-22,26,37-38H,4-5,8-13H2,1-3H3,(H,29,35)(H,30,39)(H,43,44)(H,45,46)(H2,28,31,32)(H2,40,41,42)/p-4/b7-6+/t16-,20-,21-,22+,26-/m1/s1	OINXHIBNZUUIMR-IXUYQXAASA-J	C27H40N7O17P3S	CHEBI:62077
hx3coa_m	hx3coa	(3Z)-hexenoyl-CoA	m	A	M_coa6_1_3z_m	coa6_1_3z		iLB1027_lipid	CC\C=C/CC(=O)SCCNC(=O)CCNC(=O)[C@H](O)C(C)(C)COP([O-])(=O)OP([O-])(=O)OC[C@H]1O[C@H]([C@H](O)[C@@H]1OP([O-])([O-])=O)n1cnc2c(N)ncnc12	InChI=1S/C27H44N7O17P3S/c1-4-5-6-7-18(36)55-11-10-29-17(35)8-9-30-25(39)22(38)27(2,3)13-48-54(45,46)51-53(43,44)47-12-16-21(50-52(40,41)42)20(37)26(49-16)34-15-33-19-23(28)31-14-32-24(19)34/h5-6,14-16,20-22,26,37-38H,4,7-13H2,1-3H3,(H,29,35)(H,30,39)(H,43,44)(H,45,46)(H2,28,31,32)(H2,40,41,42)/p-4/b6-5-/t16-,20-,21-,22+,26-/m1/s1	SKDDJNFRAZIJIG-KEOONSNPSA-J	C27H40N7O17P3S	CHEBI:85415
hx5coa_m	hx5coa	(5Z)-hexenoyl-CoA	m	A	M_coa6_1_5z_m	coa6_1_5z		iLB1027_lipid	CC(C)(COP([O-])(=O)OP([O-])(=O)OC[C@H]1O[C@H]([C@H](O)[C@@H]1OP([O-])([O-])=O)N1C=NC2=C1N=CN=C2N)C(O)C(=O)NCCC(=O)NCCSC(=O)CCCC=C	InChI=1S/C27H44N7O17P3S/c1-4-5-6-7-18(36)55-11-10-29-17(35)8-9-30-25(39)22(38)27(2,3)13-48-54(45,46)51-53(43,44)47-12-16-21(50-52(40,41)42)20(37)26(49-16)34-15-33-19-23(28)31-14-32-24(19)34/h4,14-16,20-22,26,37-38H,1,5-13H2,2-3H3,(H,29,35)(H,30,39)(H,43,44)(H,45,46)(H2,28,31,32)(H2,40,41,42)/p-4/t16-,20-,21-,22?,26-/m1/s1	InChIKey=XJYWAWGKEAAUIX-ZOGSZLKASA-J	C27H40N7O17P3S
3oh5coa_m	3oh5coa	3-oxo-(5Z)-hexenoyl-CoA	m	A	M_coa6_1_5z3o_m	coa6_1_5z3o		iLB1027_lipid	CC(C)(COP([O-])(=O)OP([O-])(=O)OC[C@H]1O[C@H]([C@H](O)[C@@H]1OP([O-])([O-])=O)N1C=NC2=C1N=CN=C2N)C(O)C(=O)NCCC(=O)NCCSC(=O)CC(=O)CC=C	InChI=1S/C27H42N7O18P3S/c1-4-5-15(35)10-18(37)56-9-8-29-17(36)6-7-30-25(40)22(39)27(2,3)12-49-55(46,47)52-54(44,45)48-11-16-21(51-53(41,42)43)20(38)26(50-16)34-14-33-19-23(28)31-13-32-24(19)34/h4,13-14,16,20-22,26,38-39H,1,5-12H2,2-3H3,(H,29,36)(H,30,40)(H,44,45)(H,46,47)(H2,28,31,32)(H2,41,42,43)/p-4/t16-,20-,21-,22?,26-/m1/s1	InChIKey=BCTYAPKXTDIDGS-ZOGSZLKASA-J	C27H38N7O18P3S
hx25coa_m	hx25coa	(2E,5Z)-hexadienoyl-CoA	m	A	M_coa6_2_2e5z_m	coa6_2_2e5z		iLB1027_lipid	CC(C)(COP([O-])(=O)OP([O-])(=O)OC[C@H]1O[C@H]([C@H](O)[C@@H]1OP([O-])([O-])=O)N1C=NC2=C1N=CN=C2N)C(O)C(=O)NCCC(=O)NCCSC(=O)\C=C\CC=C	InChI=1S/C27H42N7O17P3S/c1-4-5-6-7-18(36)55-11-10-29-17(35)8-9-30-25(39)22(38)27(2,3)13-48-54(45,46)51-53(43,44)47-12-16-21(50-52(40,41)42)20(37)26(49-16)34-15-33-19-23(28)31-14-32-24(19)34/h4,6-7,14-16,20-22,26,37-38H,1,5,8-13H2,2-3H3,(H,29,35)(H,30,39)(H,43,44)(H,45,46)(H2,28,31,32)(H2,40,41,42)/p-4/b7-6+/t16-,20-,21-,22?,26-/m1/s1	InChIKey=RDYKYPPBMIVWNU-DOSZRKKKSA-J	C27H38N7O17P3S
hptcoa_c	hptcoa	Heptanoyl-COA	c	A	M_coa7_0_c	coa7_0		iLB1027_lipid	CCCCCCC(=O)SCCNC(=O)CCNC(=O)[C@H](O)C(C)(C)COP([O-])(=O)OP([O-])(=O)OC[C@H]1O[C@H]([C@H](O)[C@@H]1OP([O-])([O-])=O)n1cnc2c(N)ncnc12	InChI=1S/C28H48N7O17P3S/c1-4-5-6-7-8-19(37)56-12-11-30-18(36)9-10-31-26(40)23(39)28(2,3)14-49-55(46,47)52-54(44,45)48-13-17-22(51-53(41,42)43)21(38)27(50-17)35-16-34-20-24(29)32-15-33-25(20)35/h15-17,21-23,27,38-39H,4-14H2,1-3H3,(H,30,36)(H,31,40)(H,44,45)(H,46,47)(H2,29,32,33)(H2,41,42,43)/p-4/t17-,21-,22-,23+,27-/m1/s1	CHVYGJMBUXUTSX-SVHODSNWSA-J	C28H44N7O17P3S	CHEBI:78811
c70coa_m	c70coa	C7:0 fatty acyl-coa	m	A	M_coa7_0_m	coa7_0		iCHOv1	CCCCCCC(=O)SCCNC(=O)CCNC(=O)[C@H](O)C(C)(C)COP([O-])(=O)OP([O-])(=O)OC[C@H]1O[C@H]([C@H](O)[C@@H]1OP([O-])([O-])=O)n1cnc2c(N)ncnc12	InChI=1S/C28H48N7O17P3S/c1-4-5-6-7-8-19(37)56-12-11-30-18(36)9-10-31-26(40)23(39)28(2,3)14-49-55(46,47)52-54(44,45)48-13-17-22(51-53(41,42)43)21(38)27(50-17)35-16-34-20-24(29)32-15-33-25(20)35/h15-17,21-23,27,38-39H,4-14H2,1-3H3,(H,30,36)(H,31,40)(H,44,45)(H,46,47)(H2,29,32,33)(H2,41,42,43)/p-4/t17-,21-,22-,23+,27-/m1/s1	CHVYGJMBUXUTSX-SVHODSNWSA-J	C28H44N7O17P3S	CHEBI:78811
hepcoa_m	hepcoa	Heptanoyl Coenzyme A	m	A	M_coa7_0_m	coa7_0		Recon3D	CCCCCCC(=O)SCCNC(=O)CCNC(=O)[C@H](O)C(C)(C)COP([O-])(=O)OP([O-])(=O)OC[C@H]1O[C@H]([C@H](O)[C@@H]1OP([O-])([O-])=O)n1cnc2c(N)ncnc12	InChI=1S/C28H48N7O17P3S/c1-4-5-6-7-8-19(37)56-12-11-30-18(36)9-10-31-26(40)23(39)28(2,3)14-49-55(46,47)52-54(44,45)48-13-17-22(51-53(41,42)43)21(38)27(50-17)35-16-34-20-24(29)32-15-33-25(20)35/h15-17,21-23,27,38-39H,4-14H2,1-3H3,(H,30,36)(H,31,40)(H,44,45)(H,46,47)(H2,29,32,33)(H2,41,42,43)/p-4/t17-,21-,22-,23+,27-/m1/s1	CHVYGJMBUXUTSX-SVHODSNWSA-J	C28H44N7O17P3S	CHEBI:78811
hptcoa_m	hptcoa	Heptanoyl-COA	m	A	M_coa7_0_m	coa7_0		iLB1027_lipid	CCCCCCC(=O)SCCNC(=O)CCNC(=O)[C@H](O)C(C)(C)COP([O-])(=O)OP([O-])(=O)OC[C@H]1O[C@H]([C@H](O)[C@@H]1OP([O-])([O-])=O)n1cnc2c(N)ncnc12	InChI=1S/C28H48N7O17P3S/c1-4-5-6-7-8-19(37)56-12-11-30-18(36)9-10-31-26(40)23(39)28(2,3)14-49-55(46,47)52-54(44,45)48-13-17-22(51-53(41,42)43)21(38)27(50-17)35-16-34-20-24(29)32-15-33-25(20)35/h15-17,21-23,27,38-39H,4-14H2,1-3H3,(H,30,36)(H,31,40)(H,44,45)(H,46,47)(H2,29,32,33)(H2,41,42,43)/p-4/t17-,21-,22-,23+,27-/m1/s1	CHVYGJMBUXUTSX-SVHODSNWSA-J	C28H44N7O17P3S	CHEBI:78811
3oocoa_c	3oocoa	3-Oxooctanoyl-CoA	c	A	M_coa8_0_3o_c	coa8_0_3o		iZ_1308; iAF1260b; iSSON_1240; iML1515; iYL1228; iY75_1357; iUMN146_1321; iYO844; iWFL_1372; iECDH1ME8569_1439; iUTI89_1310; iECO111_1330; STM_v1_0; iEcHS_1320; iUMNK88_1353; iECDH10B_1368; iAF987; iECNA114_1301; iECUMN_1333; iECO103_1326; iECW_1372; iEC55989_1330; iECOK1_1307; iECB_1328; iECSF_1327; iEcE24377_1341; iECSP_1301; iECO26_1355; iEcSMS35_1347; iECIAI39_1322; iECS88_1305; iECIAI1_1343;…	CCCCCC(=O)CC(=O)SCCNC(=O)CCNC(=O)[C@H](O)C(C)(C)COP([O-])(=O)OP([O-])(=O)OC[C@H]1O[C@H]([C@H](O)[C@@H]1OP([O-])([O-])=O)n1cnc2c(N)ncnc12	InChI=1S/C29H48N7O18P3S/c1-4-5-6-7-17(37)12-20(39)58-11-10-31-19(38)8-9-32-27(42)24(41)29(2,3)14-51-57(48,49)54-56(46,47)50-13-18-23(53-55(43,44)45)22(40)28(52-18)36-16-35-21-25(30)33-15-34-26(21)36/h15-16,18,22-24,28,40-41H,4-14H2,1-3H3,(H,31,38)(H,32,42)(H,46,47)(H,48,49)(H2,30,33,34)(H2,43,44,45)/p-4/t18-,22-,23-,24+,28-/m1/s1	WPIVBCGRGVNDDT-CECATXLMSA-J	C29H44N7O18P3S	CHEBI:62619
3oocoa_m	3oocoa	3-Oxooctanoyl-CoA	m	A	M_coa8_0_3o_m	coa8_0_3o		iLB1027_lipid; iRC1080	CCCCCC(=O)CC(=O)SCCNC(=O)CCNC(=O)[C@H](O)C(C)(C)COP([O-])(=O)OP([O-])(=O)OC[C@H]1O[C@H]([C@H](O)[C@@H]1OP([O-])([O-])=O)n1cnc2c(N)ncnc12	InChI=1S/C29H48N7O18P3S/c1-4-5-6-7-17(37)12-20(39)58-11-10-31-19(38)8-9-32-27(42)24(41)29(2,3)14-51-57(48,49)54-56(46,47)50-13-18-23(53-55(43,44)45)22(40)28(52-18)36-16-35-21-25(30)33-15-34-26(21)36/h15-16,18,22-24,28,40-41H,4-14H2,1-3H3,(H,31,38)(H,32,42)(H,46,47)(H,48,49)(H2,30,33,34)(H2,43,44,45)/p-4/t18-,22-,23-,24+,28-/m1/s1	WPIVBCGRGVNDDT-CECATXLMSA-J	C29H44N7O18P3S	CHEBI:62619
3oocoa_x	3oocoa	3-Oxooctanoyl-CoA	x	A	M_coa8_0_3o_x	coa8_0_3o		iRC1080	CCCCCC(=O)CC(=O)SCCNC(=O)CCNC(=O)[C@H](O)C(C)(C)COP([O-])(=O)OP([O-])(=O)OC[C@H]1O[C@H]([C@H](O)[C@@H]1OP([O-])([O-])=O)n1cnc2c(N)ncnc12	InChI=1S/C29H48N7O18P3S/c1-4-5-6-7-17(37)12-20(39)58-11-10-31-19(38)8-9-32-27(42)24(41)29(2,3)14-51-57(48,49)54-56(46,47)50-13-18-23(53-55(43,44)45)22(40)28(52-18)36-16-35-21-25(30)33-15-34-26(21)36/h15-16,18,22-24,28,40-41H,4-14H2,1-3H3,(H,31,38)(H,32,42)(H,46,47)(H,48,49)(H2,30,33,34)(H2,43,44,45)/p-4/t18-,22-,23-,24+,28-/m1/s1	WPIVBCGRGVNDDT-CECATXLMSA-J	C29H44N7O18P3S	CHEBI:62619
R_3hocoa_c	R_3hocoa	(R)-Hydroxyoctanoyl-CoA	c	A	M_coa8_0_3ohR_c	coa8_0_3ohR		iJN746	CCCCC[C@@H](O)CC(=O)SCCNC(=O)CCNC(=O)[C@H](O)C(C)(C)COP([O-])(=O)OP([O-])(=O)OC[C@H]1O[C@H]([C@H](O)[C@@H]1OP([O-])([O-])=O)n1cnc2c(N)ncnc12	InChI=1S/C29H50N7O18P3S/c1-4-5-6-7-17(37)12-20(39)58-11-10-31-19(38)8-9-32-27(42)24(41)29(2,3)14-51-57(48,49)54-56(46,47)50-13-18-23(53-55(43,44)45)22(40)28(52-18)36-16-35-21-25(30)33-15-34-26(21)36/h15-18,22-24,28,37,40-41H,4-14H2,1-3H3,(H,31,38)(H,32,42)(H,46,47)(H,48,49)(H2,30,33,34)(H2,43,44,45)/p-4/t17-,18-,22-,23-,24+,28-/m1/s1	ATVGTMKWKDUCMS-JWBYWSJJSA-J	C29H46N7O18P3S	CHEBI:74279
3hocoa_c	3hocoa	(S)-3-Hydroxyoctanoyl-CoA	c	A	M_coa8_0_3ohS_c	coa8_0_3ohS		iECS88_1305; iYO844; iECSE_1348; iY75_1357; iECP_1309; iML1515; iECOK1_1307; iAF1260b; iEcSMS35_1347; iECBD_1354; iECSP_1301; iECO111_1330; iEcolC_1368; iEcE24377_1341; iECs_1301; iEcHS_1320; iECSF_1327; iEcDH1_1363; iECO26_1355; iECDH1ME8569_1439; iECUMN_1333; iECABU_c1320; iB21_1397; iECB_1328; iSB619; iECH74115_1262; ic_1306; iECIAI39_1322; iPC815; iECIAI1_1343; iE2348C_1286; iECED1_1282; iSF_…	CCCCC[C@H](O)CC(=O)SCCNC(=O)CCNC(=O)[C@H](O)C(C)(C)COP([O-])(=O)OP([O-])(=O)OC[C@H]1O[C@H]([C@H](O)[C@@H]1OP([O-])([O-])=O)n1cnc2c(N)ncnc12	InChI=1S/C29H50N7O18P3S/c1-4-5-6-7-17(37)12-20(39)58-11-10-31-19(38)8-9-32-27(42)24(41)29(2,3)14-51-57(48,49)54-56(46,47)50-13-18-23(53-55(43,44)45)22(40)28(52-18)36-16-35-21-25(30)33-15-34-26(21)36/h15-18,22-24,28,37,40-41H,4-14H2,1-3H3,(H,31,38)(H,32,42)(H,46,47)(H,48,49)(H2,30,33,34)(H2,43,44,45)/p-4/t17-,18+,22+,23+,24-,28+/m0/s1	ATVGTMKWKDUCMS-OTOYJEMWSA-J	C29H46N7O18P3S	CHEBI:62617
3hocoa_m	3hocoa	(S)-3-Hydroxyoctanoyl-CoA	m	A	M_coa8_0_3ohS_m	coa8_0_3ohS		iLB1027_lipid; iRC1080	CCCCC[C@H](O)CC(=O)SCCNC(=O)CCNC(=O)[C@H](O)C(C)(C)COP([O-])(=O)OP([O-])(=O)OC[C@H]1O[C@H]([C@H](O)[C@@H]1OP([O-])([O-])=O)n1cnc2c(N)ncnc12	InChI=1S/C29H50N7O18P3S/c1-4-5-6-7-17(37)12-20(39)58-11-10-31-19(38)8-9-32-27(42)24(41)29(2,3)14-51-57(48,49)54-56(46,47)50-13-18-23(53-55(43,44)45)22(40)28(52-18)36-16-35-21-25(30)33-15-34-26(21)36/h15-18,22-24,28,37,40-41H,4-14H2,1-3H3,(H,31,38)(H,32,42)(H,46,47)(H,48,49)(H2,30,33,34)(H2,43,44,45)/p-4/t17-,18+,22+,23+,24-,28+/m0/s1	ATVGTMKWKDUCMS-OTOYJEMWSA-J	C29H46N7O18P3S	CHEBI:62617
3hocoa_x	3hocoa	(S)-3-Hydroxyoctanoyl-CoA	x	A	M_coa8_0_3ohS_x	coa8_0_3ohS		iRC1080	CCCCC[C@H](O)CC(=O)SCCNC(=O)CCNC(=O)[C@H](O)C(C)(C)COP([O-])(=O)OP([O-])(=O)OC[C@H]1O[C@H]([C@H](O)[C@@H]1OP([O-])([O-])=O)n1cnc2c(N)ncnc12	InChI=1S/C29H50N7O18P3S/c1-4-5-6-7-17(37)12-20(39)58-11-10-31-19(38)8-9-32-27(42)24(41)29(2,3)14-51-57(48,49)54-56(46,47)50-13-18-23(53-55(43,44)45)22(40)28(52-18)36-16-35-21-25(30)33-15-34-26(21)36/h15-18,22-24,28,37,40-41H,4-14H2,1-3H3,(H,31,38)(H,32,42)(H,46,47)(H,48,49)(H2,30,33,34)(H2,43,44,45)/p-4/t17-,18+,22+,23+,24-,28+/m0/s1	ATVGTMKWKDUCMS-OTOYJEMWSA-J	C29H46N7O18P3S	CHEBI:62617
occoa_c	occoa	Octanoyl-CoA (n-C8:0CoA)	c	A	M_coa8_0_c	coa8_0		iNRG857_1313; iECSF_1327; iSbBS512_1146; iECS88_1305; iSDY_1059; iEcolC_1368; iS_1188; iECSE_1348; iSFxv_1172; iECW_1372; iLF82_1304; iECP_1309; iG2583_1286; iECUMN_1333; iSFV_1184; iECOK1_1307; iEKO11_1354; iEcSMS35_1347; iETEC_1333; iECSP_1301; iSBO_1134; iECs_1301; iYL1228; iY75_1357; iUMNK88_1353; iYO844; iZ_1308; iCHOv1; iUTI89_1310; iML1515; iSSON_1240; RECON1; STM_v1_0; iAT_PLT_636; iAF987…	CCCCCCCC(=O)SCCNC(=O)CCNC(=O)[C@H](O)C(C)(C)COP([O-])(=O)OP([O-])(=O)OC[C@H]1O[C@H]([C@H](O)[C@@H]1OP([O-])([O-])=O)n1cnc2c(N)ncnc12	InChI=1S/C29H50N7O17P3S/c1-4-5-6-7-8-9-20(38)57-13-12-31-19(37)10-11-32-27(41)24(40)29(2,3)15-50-56(47,48)53-55(45,46)49-14-18-23(52-54(42,43)44)22(39)28(51-18)36-17-35-21-25(30)33-16-34-26(21)36/h16-18,22-24,28,39-40H,4-15H2,1-3H3,(H,31,37)(H,32,41)(H,45,46)(H,47,48)(H2,30,33,34)(H2,42,43,44)/p-4/t18-,22-,23-,24+,28-/m1/s1	KQMZYOXOBSXMII-CECATXLMSA-J	C29H46N7O17P3S	CHEBI:57386
occoa_m	occoa	Octanoyl-CoA (n-C8:0CoA)	m	A	M_coa8_0_m	coa8_0		iLB1027_lipid; iCHOv1; Recon3D; iAT_PLT_636; iMM1415; iRC1080; RECON1	CCCCCCCC(=O)SCCNC(=O)CCNC(=O)[C@H](O)C(C)(C)COP([O-])(=O)OP([O-])(=O)OC[C@H]1O[C@H]([C@H](O)[C@@H]1OP([O-])([O-])=O)n1cnc2c(N)ncnc12	InChI=1S/C29H50N7O17P3S/c1-4-5-6-7-8-9-20(38)57-13-12-31-19(37)10-11-32-27(41)24(40)29(2,3)15-50-56(47,48)53-55(45,46)49-14-18-23(52-54(42,43)44)22(39)28(51-18)36-17-35-21-25(30)33-16-34-26(21)36/h16-18,22-24,28,39-40H,4-15H2,1-3H3,(H,31,37)(H,32,41)(H,45,46)(H,47,48)(H2,30,33,34)(H2,42,43,44)/p-4/t18-,22-,23-,24+,28-/m1/s1	KQMZYOXOBSXMII-CECATXLMSA-J	C29H46N7O17P3S	CHEBI:57386
occoa_x	occoa	Octanoyl-CoA (n-C8:0CoA)	x	A	M_coa8_0_x	coa8_0		iMM904; iLB1027_lipid; iND750; Recon3D; RECON1; iRC1080; iMM1415; iCHOv1	CCCCCCCC(=O)SCCNC(=O)CCNC(=O)[C@H](O)C(C)(C)COP([O-])(=O)OP([O-])(=O)OC[C@H]1O[C@H]([C@H](O)[C@@H]1OP([O-])([O-])=O)n1cnc2c(N)ncnc12	InChI=1S/C29H50N7O17P3S/c1-4-5-6-7-8-9-20(38)57-13-12-31-19(37)10-11-32-27(41)24(40)29(2,3)15-50-56(47,48)53-55(45,46)49-14-18-23(52-54(42,43)44)22(39)28(51-18)36-17-35-21-25(30)33-16-34-26(21)36/h16-18,22-24,28,39-40H,4-15H2,1-3H3,(H,31,37)(H,32,41)(H,45,46)(H,47,48)(H2,30,33,34)(H2,42,43,44)/p-4/t18-,22-,23-,24+,28-/m1/s1	KQMZYOXOBSXMII-CECATXLMSA-J	C29H46N7O17P3S	CHEBI:57386
oc2coa_c	oc2coa	Trans-Oct-2-enoyl-CoA	c	A	M_coa8_1_2e_c	coa8_1_2e		iSbBS512_1146; iB21_1397; iSFV_1184; ic_1306; iSFxv_1172; iPC815; iSDY_1059; iECB_1328; iSBO_1134; iE2348C_1286; iS_1188; iSB619; iNRG857_1313; iSF_1195; iETEC_1333; iECABU_c1320; iG2583_1286; iEC042_1314; iEKO11_1354; iJO1366; iLF82_1304; iJN746; iUMNK88_1353; iAPECO1_1312; iUMN146_1321; iAF1260; iYL1228; iEC55989_1330; iAF987; iECBD_1354; iWFL_1372; iBWG_1329; iUTI89_1310; iECs_1301; STM_v1_0; …	CCCCC\C=C\C(=O)SCCNC(=O)CCNC(=O)[C@H](O)C(C)(C)COP([O-])(=O)OP([O-])(=O)OC[C@H]1O[C@H]([C@H](O)[C@@H]1OP([O-])([O-])=O)n1cnc2c(N)ncnc12	InChI=1S/C29H48N7O17P3S/c1-4-5-6-7-8-9-20(38)57-13-12-31-19(37)10-11-32-27(41)24(40)29(2,3)15-50-56(47,48)53-55(45,46)49-14-18-23(52-54(42,43)44)22(39)28(51-18)36-17-35-21-25(30)33-16-34-26(21)36/h8-9,16-18,22-24,28,39-40H,4-7,10-15H2,1-3H3,(H,31,37)(H,32,41)(H,45,46)(H,47,48)(H2,30,33,34)(H2,42,43,44)/p-4/b9-8+/t18-,22-,23-,24+,28-/m1/s1	CPSDNAXXKWVYIY-NTLMCJQISA-J	C29H44N7O17P3S	CHEBI:62242
oc2coa_m	oc2coa	Trans-Oct-2-enoyl-CoA	m	A	M_coa8_1_2e_m	coa8_1_2e		iLB1027_lipid; iRC1080	CCCCC\C=C\C(=O)SCCNC(=O)CCNC(=O)[C@H](O)C(C)(C)COP([O-])(=O)OP([O-])(=O)OC[C@H]1O[C@H]([C@H](O)[C@@H]1OP([O-])([O-])=O)n1cnc2c(N)ncnc12	InChI=1S/C29H48N7O17P3S/c1-4-5-6-7-8-9-20(38)57-13-12-31-19(37)10-11-32-27(41)24(40)29(2,3)15-50-56(47,48)53-55(45,46)49-14-18-23(52-54(42,43)44)22(39)28(51-18)36-17-35-21-25(30)33-16-34-26(21)36/h8-9,16-18,22-24,28,39-40H,4-7,10-15H2,1-3H3,(H,31,37)(H,32,41)(H,45,46)(H,47,48)(H2,30,33,34)(H2,42,43,44)/p-4/b9-8+/t18-,22-,23-,24+,28-/m1/s1	CPSDNAXXKWVYIY-NTLMCJQISA-J	C29H44N7O17P3S	CHEBI:62242
oc2coa_x	oc2coa	Trans-Oct-2-enoyl-CoA	x	A	M_coa8_1_2e_x	coa8_1_2e		iRC1080	CCCCC\C=C\C(=O)SCCNC(=O)CCNC(=O)[C@H](O)C(C)(C)COP([O-])(=O)OP([O-])(=O)OC[C@H]1O[C@H]([C@H](O)[C@@H]1OP([O-])([O-])=O)n1cnc2c(N)ncnc12	InChI=1S/C29H48N7O17P3S/c1-4-5-6-7-8-9-20(38)57-13-12-31-19(37)10-11-32-27(41)24(40)29(2,3)15-50-56(47,48)53-55(45,46)49-14-18-23(52-54(42,43)44)22(39)28(51-18)36-17-35-21-25(30)33-16-34-26(21)36/h8-9,16-18,22-24,28,39-40H,4-7,10-15H2,1-3H3,(H,31,37)(H,32,41)(H,45,46)(H,47,48)(H2,30,33,34)(H2,42,43,44)/p-4/b9-8+/t18-,22-,23-,24+,28-/m1/s1	CPSDNAXXKWVYIY-NTLMCJQISA-J	C29H44N7O17P3S	CHEBI:62242
oc3coa_m	oc3coa	(3E)-octenoyl-CoA	m	A	M_coa8_1_3e_m	coa8_1_3e		iLB1027_lipid	[C@@H]1(N2C=3C(=C(N=CN3)N)N=C2)O[C@H](COP(OP(OCC(C)([C@H](C(NCCC(NCCSC(=O)C/C=C/CCCC)=O)=O)O)C)(=O)[O-])(=O)[O-])[C@H]([C@H]1O)OP([O-])([O-])=O	InChI=1S/C29H48N7O17P3S/c1-4-5-6-7-8-9-20(38)57-13-12-31-19(37)10-11-32-27(41)24(40)29(2,3)15-50-56(47,48)53-55(45,46)49-14-18-23(52-54(42,43)44)22(39)28(51-18)36-17-35-21-25(30)33-16-34-26(21)36/h7-8,16-18,22-24,28,39-40H,4-6,9-15H2,1-3H3,(H,31,37)(H,32,41)(H,45,46)(H,47,48)(H2,30,33,34)(H2,42,43,44)/p-4/b8-7+/t18-,22-,23-,24+,28-/m1/s1	CSCVMTFVEARIET-WQIYAIRVSA-J	C29H44N7O17P3S	CHEBI:131962
oc4coa_m	oc4coa	(4Z)-octenoyl-CoA	m	A	M_coa8_1_4z_m	coa8_1_4z		iLB1027_lipid	CCC\C=C/CCC(=O)SCCNC(=O)CCNC(=O)C(O)C(C)(C)COP([O-])(=O)OP([O-])(=O)OC[C@H]1O[C@H]([C@H](O)[C@@H]1OP([O-])([O-])=O)N1C=NC2=C1N=CN=C2N	InChI=1S/C29H48N7O17P3S/c1-4-5-6-7-8-9-20(38)57-13-12-31-19(37)10-11-32-27(41)24(40)29(2,3)15-50-56(47,48)53-55(45,46)49-14-18-23(52-54(42,43)44)22(39)28(51-18)36-17-35-21-25(30)33-16-34-26(21)36/h6-7,16-18,22-24,28,39-40H,4-5,8-15H2,1-3H3,(H,31,37)(H,32,41)(H,45,46)(H,47,48)(H2,30,33,34)(H2,42,43,44)/p-4/b7-6-/t18-,22-,23-,24?,28-/m1/s1	InChIKey=AGFAKPIJZXTVLQ-LEFKAASYSA-J	C29H44N7O17P3S
oc5coa_m	oc5coa	(5Z)-octenoyl-CoA	m	A	M_coa8_1_5z_m	coa8_1_5z		iLB1027_lipid	CC\C=C/CCCC(=O)SCCNC(=O)CCNC(=O)C(O)C(C)(C)COP([O-])(=O)OP([O-])(=O)OC[C@H]1O[C@H]([C@H](O)[C@@H]1OP([O-])([O-])=O)N1C=NC2=C1N=CN=C2N	InChI=1S/C29H48N7O17P3S/c1-4-5-6-7-8-9-20(38)57-13-12-31-19(37)10-11-32-27(41)24(40)29(2,3)15-50-56(47,48)53-55(45,46)49-14-18-23(52-54(42,43)44)22(39)28(51-18)36-17-35-21-25(30)33-16-34-26(21)36/h5-6,16-18,22-24,28,39-40H,4,7-15H2,1-3H3,(H,31,37)(H,32,41)(H,45,46)(H,47,48)(H2,30,33,34)(H2,42,43,44)/p-4/b6-5-/t18-,22-,23-,24?,28-/m1/s1	InChIKey=HVXFSYIMAAXCIV-VSCXNAESSA-J	C29H44N7O17P3S
oc5coa_x	oc5coa	(5Z)-octenoyl-CoA	x	A	M_coa8_1_5z_x	coa8_1_5z		iLB1027_lipid	CC\C=C/CCCC(=O)SCCNC(=O)CCNC(=O)C(O)C(C)(C)COP([O-])(=O)OP([O-])(=O)OC[C@H]1O[C@H]([C@H](O)[C@@H]1OP([O-])([O-])=O)N1C=NC2=C1N=CN=C2N	InChI=1S/C29H48N7O17P3S/c1-4-5-6-7-8-9-20(38)57-13-12-31-19(37)10-11-32-27(41)24(40)29(2,3)15-50-56(47,48)53-55(45,46)49-14-18-23(52-54(42,43)44)22(39)28(51-18)36-17-35-21-25(30)33-16-34-26(21)36/h5-6,16-18,22-24,28,39-40H,4,7-15H2,1-3H3,(H,31,37)(H,32,41)(H,45,46)(H,47,48)(H2,30,33,34)(H2,42,43,44)/p-4/b6-5-/t18-,22-,23-,24?,28-/m1/s1	InChIKey=HVXFSYIMAAXCIV-VSCXNAESSA-J	C29H44N7O17P3S
3ooc5coa_m	3ooc5coa	3-oxo-(5Z)-octenoyl-CoA	m	A	M_coa8_1_5z3o_m	coa8_1_5z3o		iLB1027_lipid	CC\C=C/CC(=O)CC(=O)SCCNC(=O)CCNC(=O)C(O)C(C)(C)COP([O-])(=O)OP([O-])(=O)OC[C@H]1O[C@H]([C@H](O)[C@@H]1OP([O-])([O-])=O)N1C=NC2=C1N=CN=C2N	InChI=1S/C29H46N7O18P3S/c1-4-5-6-7-17(37)12-20(39)58-11-10-31-19(38)8-9-32-27(42)24(41)29(2,3)14-51-57(48,49)54-56(46,47)50-13-18-23(53-55(43,44)45)22(40)28(52-18)36-16-35-21-25(30)33-15-34-26(21)36/h5-6,15-16,18,22-24,28,40-41H,4,7-14H2,1-3H3,(H,31,38)(H,32,42)(H,46,47)(H,48,49)(H2,30,33,34)(H2,43,44,45)/p-4/b6-5-/t18-,22-,23-,24?,28-/m1/s1	InChIKey=NDHNUJRHOSEDTR-VSCXNAESSA-J	C29H42N7O18P3S
3ooc7coa_m	3ooc7coa	3-oxo-(7Z)-octenoyl-CoA	m	A	M_coa8_1_7z3o_m	coa8_1_7z3o		iLB1027_lipid	CC(C)(COP([O-])(=O)OP([O-])(=O)OC[C@H]1O[C@H]([C@H](O)[C@@H]1OP([O-])([O-])=O)N1C=NC2=C1N=CN=C2N)C(O)C(=O)NCCC(=O)NCCSC(=O)CC(=O)CCCC=C	InChI=1S/C29H46N7O18P3S/c1-4-5-6-7-17(37)12-20(39)58-11-10-31-19(38)8-9-32-27(42)24(41)29(2,3)14-51-57(48,49)54-56(46,47)50-13-18-23(53-55(43,44)45)22(40)28(52-18)36-16-35-21-25(30)33-15-34-26(21)36/h4,15-16,18,22-24,28,40-41H,1,5-14H2,2-3H3,(H,31,38)(H,32,42)(H,46,47)(H,48,49)(H2,30,33,34)(H2,43,44,45)/p-4/t18-,22-,23-,24?,28-/m1/s1	InChIKey=CNPOKHKMAAKXAO-FFJUWABQSA-J	C29H42N7O18P3S
oc24coa_m	oc24coa	(2E,4Z)-octadienoyl-CoA	m	A	M_coa8_2_2e4z_m	coa8_2_2e4z		iLB1027_lipid	CCC\C=C/C=C/C(=O)SCCNC(=O)CCNC(=O)C(O)C(C)(C)COP([O-])(=O)OP([O-])(=O)OC[C@H]1O[C@H]([C@H](O)[C@@H]1OP([O-])([O-])=O)N1C=NC2=C1N=CN=C2N	InChI=1S/C29H46N7O17P3S/c1-4-5-6-7-8-9-20(38)57-13-12-31-19(37)10-11-32-27(41)24(40)29(2,3)15-50-56(47,48)53-55(45,46)49-14-18-23(52-54(42,43)44)22(39)28(51-18)36-17-35-21-25(30)33-16-34-26(21)36/h6-9,16-18,22-24,28,39-40H,4-5,10-15H2,1-3H3,(H,31,37)(H,32,41)(H,45,46)(H,47,48)(H2,30,33,34)(H2,42,43,44)/p-4/b7-6-,9-8+/t18-,22-,23-,24?,28-/m1/s1	InChIKey=HOQIPZYVEOMJGX-QCWJPNIQSA-J	C29H42N7O17P3S
oc25coa_m	oc25coa	(2E,5Z)-octadienoyl-CoA	m	A	M_coa8_2_2e5z_m	coa8_2_2e5z		iLB1027_lipid	CC\C=C/C\C=C\C(=O)SCCNC(=O)CCNC(=O)C(O)C(C)(C)COP([O-])(=O)OP([O-])(=O)OC[C@H]1O[C@H]([C@H](O)[C@@H]1OP([O-])([O-])=O)N1C=NC2=C1N=CN=C2N	InChI=1S/C29H46N7O17P3S/c1-4-5-6-7-8-9-20(38)57-13-12-31-19(37)10-11-32-27(41)24(40)29(2,3)15-50-56(47,48)53-55(45,46)49-14-18-23(52-54(42,43)44)22(39)28(51-18)36-17-35-21-25(30)33-16-34-26(21)36/h5-6,8-9,16-18,22-24,28,39-40H,4,7,10-15H2,1-3H3,(H,31,37)(H,32,41)(H,45,46)(H,47,48)(H2,30,33,34)(H2,42,43,44)/p-4/b6-5-,9-8+/t18-,22-,23-,24?,28-/m1/s1	InChIKey=UAKGSVLISZWLCH-XUMYBQSXSA-J	C29H42N7O17P3S
oc27coa_m	oc27coa	(2E,7Z)-octadienoyl-CoA	m	A	M_coa8_2_2e7z_m	coa8_2_2e7z		iLB1027_lipid	CC(C)(COP([O-])(=O)OP([O-])(=O)OC[C@H]1O[C@H]([C@H](O)[C@@H]1OP([O-])([O-])=O)N1C=NC2=C1N=CN=C2N)C(O)C(=O)NCCC(=O)NCCSC(=O)\C=C\CCCC=C	InChI=1S/C29H46N7O17P3S/c1-4-5-6-7-8-9-20(38)57-13-12-31-19(37)10-11-32-27(41)24(40)29(2,3)15-50-56(47,48)53-55(45,46)49-14-18-23(52-54(42,43)44)22(39)28(51-18)36-17-35-21-25(30)33-16-34-26(21)36/h4,8-9,16-18,22-24,28,39-40H,1,5-7,10-15H2,2-3H3,(H,31,37)(H,32,41)(H,45,46)(H,47,48)(H2,30,33,34)(H2,42,43,44)/p-4/b9-8+/t18-,22-,23-,24?,28-/m1/s1	InChIKey=HWBNVBZZXWKRIK-DPSCIZRPSA-J	C29H42N7O17P3S
oc37coa_m	oc37coa	(3E,7Z)-octadienoyl-CoA	m	A	M_coa8_2_3e7z_m	coa8_2_3e7z		iLB1027_lipid	CC(C)(COP([O-])(=O)OP([O-])(=O)OC[C@H]1O[C@H]([C@H](O)[C@@H]1OP([O-])([O-])=O)N1C=NC2=C1N=CN=C2N)C(O)C(=O)NCCC(=O)NCCSC(=O)C\C=C\CCC=C	InChI=1S/C29H46N7O17P3S/c1-4-5-6-7-8-9-20(38)57-13-12-31-19(37)10-11-32-27(41)24(40)29(2,3)15-50-56(47,48)53-55(45,46)49-14-18-23(52-54(42,43)44)22(39)28(51-18)36-17-35-21-25(30)33-16-34-26(21)36/h4,7-8,16-18,22-24,28,39-40H,1,5-6,9-15H2,2-3H3,(H,31,37)(H,32,41)(H,45,46)(H,47,48)(H2,30,33,34)(H2,42,43,44)/p-4/b8-7+/t18-,22-,23-,24?,28-/m1/s1	InChIKey=QJJHEUSHWULKNO-BZMIYLDUSA-J	C29H42N7O17P3S
oc47coa_m	oc47coa	(4Z,7Z)-octadienoyl-CoA	m	A	M_coa8_2_4z7z_m	coa8_2_4z7z		iLB1027_lipid	CC(C)(COP([O-])(=O)OP([O-])(=O)OC[C@H]1O[C@H]([C@H](O)[C@@H]1OP([O-])([O-])=O)N1C=NC2=C1N=CN=C2N)C(O)C(=O)NCCC(=O)NCCSC(=O)CC\C=C/CC=C	InChI=1S/C29H46N7O17P3S/c1-4-5-6-7-8-9-20(38)57-13-12-31-19(37)10-11-32-27(41)24(40)29(2,3)15-50-56(47,48)53-55(45,46)49-14-18-23(52-54(42,43)44)22(39)28(51-18)36-17-35-21-25(30)33-16-34-26(21)36/h4,6-7,16-18,22-24,28,39-40H,1,5,8-15H2,2-3H3,(H,31,37)(H,32,41)(H,45,46)(H,47,48)(H2,30,33,34)(H2,42,43,44)/p-4/b7-6-/t18-,22-,23-,24?,28-/m1/s1	InChIKey=MPQDZPIFRXIYFE-LEFKAASYSA-J	C29H42N7O17P3S
oc247coa_m	oc247coa	(2E,4Z,7Z)-octatrienoyl-CoA	m	A	M_coa8_3_2e4z7z_m	coa8_3_2e4z7z		iLB1027_lipid	CC(C)(COP([O-])(=O)OP([O-])(=O)OC[C@H]1O[C@H]([C@H](O)[C@@H]1OP([O-])([O-])=O)N1C=NC2=C1N=CN=C2N)C(O)C(=O)NCCC(=O)NCCSC(=O)\C=C\C=C/CC=C	InChI=1S/C29H44N7O17P3S/c1-4-5-6-7-8-9-20(38)57-13-12-31-19(37)10-11-32-27(41)24(40)29(2,3)15-50-56(47,48)53-55(45,46)49-14-18-23(52-54(42,43)44)22(39)28(51-18)36-17-35-21-25(30)33-16-34-26(21)36/h4,6-9,16-18,22-24,28,39-40H,1,5,10-15H2,2-3H3,(H,31,37)(H,32,41)(H,45,46)(H,47,48)(H2,30,33,34)(H2,42,43,44)/p-4/b7-6-,9-8+/t18-,22-,23-,24?,28-/m1/s1	InChIKey=KEBONMMWKRXVJC-QCWJPNIQSA-J	C29H40N7O17P3S
c90coa_m	c90coa	C9:0 fatty acyl-coa	m	A	M_coa9_0_m	coa9_0		iCHOv1	CCCCCCCCC(=O)SCCNC(=O)CCNC(=O)[C@H](O)C(C)(C)COP([O-])(=O)OP([O-])(=O)OC[C@H]1O[C@H]([C@H](O)[C@@H]1OP([O-])([O-])=O)n1cnc2c(N)ncnc12	InChI=1S/C30H52N7O17P3S/c1-4-5-6-7-8-9-10-21(39)58-14-13-32-20(38)11-12-33-28(42)25(41)30(2,3)16-51-57(48,49)54-56(46,47)50-15-19-24(53-55(43,44)45)23(40)29(52-19)37-18-36-22-26(31)34-17-35-27(22)37/h17-19,23-25,29,40-41H,4-16H2,1-3H3,(H,32,38)(H,33,42)(H,46,47)(H,48,49)(H2,31,34,35)(H2,43,44,45)/p-4/t19-,23-,24-,25+,29-/m1/s1	WLDUTYVSAGSKIV-FUEUKBNZSA-J	C30H48N7O17P3S	CHEBI:76291
[truncated: 266 more rows]

## Sheet: BiGG_Carn
	A = full structural information			27
	B = partial structural information			140
	C = no structural information			67
									pH 7.3
[truncated: 235 more rows]

## Sheet: BiGG_ACP
	A = full structural information			179
[truncated: 207 more rows]
