# Supplementary material for: Suggestions for Standardized Identifiers for Fatty Acyl Compounds in Genome Scale Metabolic Models and Their Application to the WormJam Caenorhabditis elegans Model
Source: Metabolites. 2020 Mar 28;10(4):130. doi: 10.3390/metabo10040130 (PMC7241080; doi:10.3390/metabo10040130)
Supplement: Supplementary file 1 [file metabolites-10-00130-s001.zip › Table S2_WormJam_Acyl.xlsx]

## Sheet: overview
	Class	FA	CoA	Carn	ACP
	A = full structural information	70	296	38	126
	B = partial structural information	2	6	62	0
	C = no structural information	0	0	0	0
	Class	FA	CoA	Carn	ACP
	A = full structural information	97.2222	98.0132	38	100
	B = partial structural information	2.77778	1.98675	62	0
	C = no structural information	0	0	0	0

## Sheet: WormJam_FA
	A = full structural information			70
	B = partial structural information			2
	C = no structural information			0
									pH 7.3
ID	Universal ID	Name	!Location	Grade on naming	new ID final	new ID universal	new Name	model list	SMILES	InChI	InChIKey	Formula
M_oxdca_c	oxdca	10-oxodecanoate	c	A	M_fa10_0_10o_c	fa10_0_10o		WormJam	[H]C(=O)CCCCCCCCC([O-])=O	InChI=1S/C10H18O3/c11-9-7-5-3-1-2-4-6-8-10(12)13/h9H,1-8H2,(H,12,13)/p-1	FYURGFQVSMALOD-UHFFFAOYSA-M	C10H17O3
M_ohdca_c	ohdca	10-hydroxycaprate	c	A	M_fa10_0_10oh_c	fa10_0_10oh		WormJam	OCCCCCCCCCC([O-])=O	InChI=1S/C10H20O3/c11-9-7-5-3-1-2-4-6-8-10(12)13/h11H,1-9H2,(H,12,13)/p-1	YJCJVMMDTBEITC-UHFFFAOYSA-M	C10H19O3
M_dca_c	dca	caprate	c	A	M_fa10_0_c	fa10_0		WormJam	CCCCCCCCCC([O-])=O	InChI=1S/C10H20O2/c1-2-3-4-5-6-7-8-9-10(11)12/h2-9H2,1H3,(H,11,12)/p-1	GHVNFZFCNZKVNT-UHFFFAOYSA-M	C10H19O2
M_dca_m	dca	caprate	m	A	M_fa10_0_m	fa10_0		WormJam	CCCCCCCCCC([O-])=O	InChI=1S/C10H20O2/c1-2-3-4-5-6-7-8-9-10(11)12/h2-9H2,1H3,(H,11,12)/p-1	GHVNFZFCNZKVNT-UHFFFAOYSA-M	C10H19O2
M_c13iso_c	c13iso	11-Methyldodecanoate	c	A	M_fa12_0_11me_c	fa12_0_11me		WormJam	CC(C)CCCCCCCCCC([O-])=O	InChI=1S/C13H26O2/c1-12(2)10-8-6-4-3-5-7-9-11-13(14)15/h12H,3-11H2,1-2H3,(H,14,15)/p-1	SIOLDWZBFABPJU-UHFFFAOYSA-M	C13H25O2
M_C13iso_c	C13iso	isotridecanoate	c	A	M_fa12_0_11me_c	fa12_0_11me		WormJam	CC(C)CCCCCCCCCC([O-])=O	InChI=1S/C13H26O2/c1-12(2)10-8-6-4-3-5-7-9-11-13(14)15/h12H,3-11H2,1-2H3,(H,14,15)/p-1	SIOLDWZBFABPJU-UHFFFAOYSA-M	C13H25O2
M_fa13p0iso_c	fa13p0iso	isotridecanoate	c	A	M_fa12_0_11me_c	fa12_0_11me		WormJam	CC(C)CCCCCCCCCC([O-])=O	InChI=1S/C13H26O2/c1-12(2)10-8-6-4-3-5-7-9-11-13(14)15/h12H,3-11H2,1-2H3,(H,14,15)/p-1	SIOLDWZBFABPJU-UHFFFAOYSA-M	C13H25O2
M_c13iso_m	c13iso	11-Methyldodecanoate	m	A	M_fa12_0_11me_m	fa12_0_11me_m		WormJam	CC(C)CCCCCCCCCC([O-])=O	InChI=1S/C13H26O2/c1-12(2)10-8-6-4-3-5-7-9-11-13(14)15/h12H,3-11H2,1-2H3,(H,14,15)/p-1	SIOLDWZBFABPJU-UHFFFAOYSA-M	C13H25O2
M_C13iso_m	C13iso	isotridecanoate	m	A	M_fa12_0_11me_m	fa12_0_11me_m		WormJam	CC(C)CCCCCCCCCC([O-])=O	InChI=1S/C13H26O2/c1-12(2)10-8-6-4-3-5-7-9-11-13(14)15/h12H,3-11H2,1-2H3,(H,14,15)/p-1	SIOLDWZBFABPJU-UHFFFAOYSA-M	C13H25O2
M_ddca_c	ddca	Dodecanoate (n-C12:0)	c	A	M_fa12_0_c	fa12_0		WormJam	CC(C)CCCCCCCCCC([O-])=O	InChI=1S/C13H26O2/c1-12(2)10-8-6-4-3-5-7-9-11-13(14)15/h12H,3-11H2,1-2H3,(H,14,15)/p-1	SIOLDWZBFABPJU-UHFFFAOYSA-M	C13H25O2
M_ddca_m	ddca	Dodecanoate (n-C12:0)	m	A	M_fa12_0_m	fa12_0		WormJam	CC(C)CCCCCCCCCC([O-])=O	InChI=1S/C13H26O2/c1-12(2)10-8-6-4-3-5-7-9-11-13(14)15/h12H,3-11H2,1-2H3,(H,14,15)/p-1	SIOLDWZBFABPJU-UHFFFAOYSA-M	C13H25O2
M_c15iso_c	c15iso	isopentadecanoate	c	A	M_fa14_0_13me_c	fa14_0_13me		WormJam	CC(C)CCCCCCCCCCCC([O-])=O	InChI=1S/C15H30O2/c1-14(2)12-10-8-6-4-3-5-7-9-11-13-15(16)17/h14H,3-13H2,1-2H3,(H,16,17)/p-1	ZOCYQVNGROEVLU-UHFFFAOYSA-M	C15H29O2
M_ttdca_c	ttdca	tetradecanoate	c	A	M_fa14_0_c	fa14_0		WormJam	CCCCCCCCCCCCCC([O-])=O	InChI=1S/C14H28O2/c1-2-3-4-5-6-7-8-9-10-11-12-13-14(15)16/h2-13H2,1H3,(H,15,16)/p-1	TUNFSRHWOTWDNC-UHFFFAOYSA-M	C14H27O2
M_ttdca_e	ttdca	tetradecanoate	e	A	M_fa14_0_e	fa14_0		WormJam	CCCCCCCCCCCCCC([O-])=O	InChI=1S/C14H28O2/c1-2-3-4-5-6-7-8-9-10-11-12-13-14(15)16/h2-13H2,1H3,(H,15,16)/p-1	TUNFSRHWOTWDNC-UHFFFAOYSA-M	C14H27O2
M_ttdca_m	ttdca	tetradecanoate	m	A	M_fa14_0_m	fa14_0		WormJam	CCCCCCCCCCCCCC([O-])=O	InChI=1S/C14H28O2/c1-2-3-4-5-6-7-8-9-10-11-12-13-14(15)16/h2-13H2,1H3,(H,15,16)/p-1	TUNFSRHWOTWDNC-UHFFFAOYSA-M	C14H27O2
M_hdca_c	hdca	Hexadecanoate	c	A	M_fa16_0_c	fa16_0		WormJam	CCCCCCCCCCCCCCCC([O-])=O	InChI=1S/C16H32O2/c1-2-3-4-5-6-7-8-9-10-11-12-13-14-15-16(17)18/h2-15H2,1H3,(H,17,18)/p-1	IPCSVZSSVZVIGE-UHFFFAOYSA-M	C16H31O2
M_hdca_e	hdca	Hexadecanoate	e	A	M_fa16_0_e	fa16_0		WormJam	CCCCCCCCCCCCCCCC([O-])=O	InChI=1S/C16H32O2/c1-2-3-4-5-6-7-8-9-10-11-12-13-14-15-16(17)18/h2-15H2,1H3,(H,17,18)/p-1	IPCSVZSSVZVIGE-UHFFFAOYSA-M	C16H31O2
M_hdca_m	hdca	Hexadecanoate	m	A	M_fa16_0_m	fa16_0		WormJam	CCCCCCCCCCCCCCCC([O-])=O	InChI=1S/C16H32O2/c1-2-3-4-5-6-7-8-9-10-11-12-13-14-15-16(17)18/h2-15H2,1H3,(H,17,18)/p-1	IPCSVZSSVZVIGE-UHFFFAOYSA-M	C16H31O2
M_hdca_n	hdca	Hexadecanoate	n	A	M_fa16_0_n	fa16_0		WormJam	CCCCCCCCCCCCCCCC([O-])=O	InChI=1S/C16H32O2/c1-2-3-4-5-6-7-8-9-10-11-12-13-14-15-16(17)18/h2-15H2,1H3,(H,17,18)/p-1	IPCSVZSSVZVIGE-UHFFFAOYSA-M	C16H31O2
M_ocdca_c	ocdca	octadecanoate	c	A	M_fa18_0_c	fa18_0		WormJam	CCCCCCCCCCCCCCCCCC([O-])=O	InChI=1S/C18H36O2/c1-2-3-4-5-6-7-8-9-10-11-12-13-14-15-16-17-18(19)20/h2-17H2,1H3,(H,19,20)/p-1	QIQXTHQIDYTFRH-UHFFFAOYSA-M	C18H35O2
M_ocdca_e	ocdca	octadecanoate	e	A	M_fa18_0_e	fa18_0		WormJam	CCCCCCCCCCCCCCCCCC([O-])=O	InChI=1S/C18H36O2/c1-2-3-4-5-6-7-8-9-10-11-12-13-14-15-16-17-18(19)20/h2-17H2,1H3,(H,19,20)/p-1	QIQXTHQIDYTFRH-UHFFFAOYSA-M	C18H35O2
M_ocdca_m	ocdca	octadecanoate	m	A	M_fa18_0_m	fa18_0		WormJam	CCCCCCCCCCCCCCCCCC([O-])=O	InChI=1S/C18H36O2/c1-2-3-4-5-6-7-8-9-10-11-12-13-14-15-16-17-18(19)20/h2-17H2,1H3,(H,19,20)/p-1	QIQXTHQIDYTFRH-UHFFFAOYSA-M	C18H35O2
M_ocdce9a_c	ocdce9a	oleate	c	A	M_fa18_1_9z_c	fa18_1_9z		WormJam	CCCCCCCC\C=C/CCCCCCCC([O-])=O	InChI=1S/C18H34O2/c1-2-3-4-5-6-7-8-9-10-11-12-13-14-15-16-17-18(19)20/h9-10H,2-8,11-17H2,1H3,(H,19,20)/p-1/b10-9-	ZQPPMHVWECSIRJ-KTKRTIGZSA-M	C18H33O2
M_lnlncg_c	lnlncg	gamma-linolenate	c	A	M_fa18_3_6z9z12z_c	fa18_3_6z9z12z		WormJam	CCCCC\C=C/C\C=C/C\C=C/CCCCC([O-])=O	InChI=1S/C18H30O2/c1-2-3-4-5-6-7-8-9-10-11-12-13-14-15-16-17-18(19)20/h6-7,9-10,12-13H,2-5,8,11,14-17H2,1H3,(H,19,20)/p-1/b7-6-,10-9-,13-12-	VZCCETWTMQHEPK-QNEBEIHSSA-M	C18H29O2
M_lnlnca_c	lnlnca	alpha-linolenate	c	A	M_fa18_3_9z12z15_c	fa18_3_9z12z15		WormJam	CC\C=C/C\C=C/C\C=C/CCCCCCCC([O-])=O	InChI=1S/C18H30O2/c1-2-3-4-5-6-7-8-9-10-11-12-13-14-15-16-17-18(19)20/h3-4,6-7,9-10H,2,5,8,11-17H2,1H3,(H,19,20)/p-1/b4-3-,7-6-,10-9-	DTOSIQBPPRVQHS-PDBXOOCHSA-M	C18H29O2
M_ac_c	ac	Acetate	c	A	M_fa2_0_c	fa2_0		WormJam	CC([O-])=O	InChI=1S/C2H4O2/c1-2(3)4/h1H3,(H,3,4)/p-1	QTBSBXVTEAMEQO-UHFFFAOYSA-M	C2H3O2
M_ac_e	ac	Acetate	e	A	M_fa2_0_e	fa2_0		WormJam	CC([O-])=O	InChI=1S/C2H4O2/c1-2(3)4/h1H3,(H,3,4)/p-1	QTBSBXVTEAMEQO-UHFFFAOYSA-M	C2H3O2
M_ac_m	ac	Acetate	m	A	M_fa2_0_m	fa2_0		WormJam	CC([O-])=O	InChI=1S/C2H4O2/c1-2(3)4/h1H3,(H,3,4)/p-1	QTBSBXVTEAMEQO-UHFFFAOYSA-M	C2H3O2
M_ac_n	ac	Acetate	n	A	M_fa2_0_n	fa2_0		WormJam	CC([O-])=O	InChI=1S/C2H4O2/c1-2(3)4/h1H3,(H,3,4)/p-1	QTBSBXVTEAMEQO-UHFFFAOYSA-M	C2H3O2
M_19oharach_c	19oharach	19-hydroxyicosanoate	c	A	M_fa20_0_19oh_c	fa20_0_19oh		WormJam	C(CCCCCCCCCCCCCCC([O-])=O)CCC(C)O	InChI=1S/C20H40O3/c1-19(21)17-15-13-11-9-7-5-3-2-4-6-8-10-12-14-16-18-20(22)23/h19,21H,2-18H2,1H3,(H,22,23)/p-1	NRYRXKPIZDFLGD-UHFFFAOYSA-M	C20H39O3
M_20oharach_c	20oharach	20-hydroxyicosanoate	c	A	M_fa20_0_20oh_c	fa20_0_20oh		WormJam	OC(C)CCCCCCCCCCCCCCCCCCC(=O)[O-]	InChI=1S/C21H42O3/c1-20(22)18-16-14-12-10-8-6-4-2-3-5-7-9-11-13-15-17-19-21(23)24/h20,22H,2-19H2,1H3,(H,23,24)/p-1	KEELWVJBLPISGL-UHFFFAOYSA-M	C21H41O3
M_arach_c	arach	arachidate	c	A	M_fa20_0_c	fa20_0		WormJam	CCCCCCCCCCCCCCCCCCCC([O-])=O	InChI=1S/C20H40O2/c1-2-3-4-5-6-7-8-9-10-11-12-13-14-15-16-17-18-19-20(21)22/h2-19H2,1H3,(H,21,22)/p-1	VKOBVWXKNCXXDE-UHFFFAOYSA-M	C20H39O2
M_arach_e	arach	arachidate	e	A	M_fa20_0_c	fa20_0		WormJam	CCCCCCCCCCCCCCCCCCCC([O-])=O	InChI=1S/C20H40O2/c1-2-3-4-5-6-7-8-9-10-11-12-13-14-15-16-17-18-19-20(21)22/h2-19H2,1H3,(H,21,22)/p-1	VKOBVWXKNCXXDE-UHFFFAOYSA-M	C20H39O2
M_arach_m	arach	arachidate	m	A	M_fa20_0_c	fa20_0		WormJam	CCCCCCCCCCCCCCCCCCCC([O-])=O	InChI=1S/C20H40O2/c1-2-3-4-5-6-7-8-9-10-11-12-13-14-15-16-17-18-19-20(21)22/h2-19H2,1H3,(H,21,22)/p-1	VKOBVWXKNCXXDE-UHFFFAOYSA-M	C20H39O2
M_dlnlcg_c	dlnlcg	dihomo-gamma-linolenate	c	A	M_fa20_3_8z11z14z	fa20_3_8z11z14z		WormJam	CCCCC\C=C/C\C=C/C\C=C/CCCCCCC([O-])=O	InChI=1S/C20H34O2/c1-2-3-4-5-6-7-8-9-10-11-12-13-14-15-16-17-18-19-20(21)22/h6-7,9-10,12-13H,2-5,8,11,14-19H2,1H3,(H,21,22)/p-1/b7-6-,10-9-,13-12-	HOBAELRKJCKHQD-QNEBEIHSSA-M	C20H33O2
M_arachd_c	arachd	arachidonate	c	A	M_fa20_4_5z8z11z14z_c	fa20_4_5z8z11z14z		WormJam	CCCCC\C=C/C\C=C/C\C=C/C\C=C/CCCC([O-])=O	InChI=1S/C20H32O2/c1-2-3-4-5-6-7-8-9-10-11-12-13-14-15-16-17-18-19-20(21)22/h6-7,9-10,12-13,15-16H,2-5,8,11,14,17-19H2,1H3,(H,21,22)/p-1/b7-6-,10-9-,13-12-,16-15-	YZXBAPSDXZZRGB-DOFZRALJSA-M	C20H31O2
M_arachd_e	arachd	arachidonate	e	A	M_fa20_4_5z8z11z14z_e	fa20_4_5z8z11z14z		WormJam	CCCCC\C=C/C\C=C/C\C=C/C\C=C/CCCC([O-])=O	InChI=1S/C20H32O2/c1-2-3-4-5-6-7-8-9-10-11-12-13-14-15-16-17-18-19-20(21)22/h6-7,9-10,12-13,15-16H,2-5,8,11,14,17-19H2,1H3,(H,21,22)/p-1/b7-6-,10-9-,13-12-,16-15-	YZXBAPSDXZZRGB-DOFZRALJSA-M	C20H31O2
M_20ohfa21_c	20ohfa21	20-hydroxyhenicosanoate	c	B	M_fa21_0_20oh_c	fa21_0_20oh		WormJam	OC(C)CCCCCCCCCCCCCCCCCCC(=O)[O-]	InChI=1S/C21H42O3/c1-20(22)18-16-14-12-10-8-6-4-2-3-5-7-9-11-13-15-17-19-21(23)24/h20,22H,2-19H2,1H3,(H,23,24)/p-1	KEELWVJBLPISGL-UHFFFAOYSA-M	C21H41O3
M_21ohfa21_c	21ohfa21	21-hydroxyhenicosanoate	c	A	M_fa21_0_21oh_c	fa21_0_21oh		WormJam	C(CCCCCCCCCCCCC(=O)[O-])CCCCCCCO	InChI=1S/C21H42O3/c22-20-18-16-14-12-10-8-6-4-2-1-3-5-7-9-11-13-15-17-19-21(23)24/h22H,1-20H2,(H,23,24)/p-1	NENJNFMRWQAPAC-UHFFFAOYSA-M	C21H41O3
M_fa21_c	fa21	henicosanoate	c	A	M_fa21_0_c	fa21_0		WormJam	CCCCCCCCCCCCCCCCCCCCC([O-])=O	InChI=1S/C21H42O2/c1-2-3-4-5-6-7-8-9-10-11-12-13-14-15-16-17-18-19-20-21(22)23/h2-20H2,1H3,(H,22,23)/p-1	CKDDRHZIAZRDBW-UHFFFAOYSA-M	C21H41O2
M_docosac_c	docosac	behenate	c	A	M_fa22_0	fa22_0		WormJam	CCCCCCCCCCCCCCCCCCCCCC([O-])=O	InChI=1S/C22H44O2/c1-2-3-4-5-6-7-8-9-10-11-12-13-14-15-16-17-18-19-20-21-22(23)24/h2-21H2,1H3,(H,23,24)/p-1	UKMSUNONTOPOIO-UHFFFAOYSA-M	C22H43O2
M_docosac_m	docosac	behenate	m	A	M_fa22_m	fa22_0		WormJam	CCCCCCCCCCCCCCCCCCCCCC([O-])=O	InChI=1S/C22H44O2/c1-2-3-4-5-6-7-8-9-10-11-12-13-14-15-16-17-18-19-20-21-22(23)24/h2-21H2,1H3,(H,23,24)/p-1	UKMSUNONTOPOIO-UHFFFAOYSA-M	C22H43O2
M_ttc_c	ttc	lignocerate	c	A	M_fa24_0_c	fa24_0		WormJam	CCCCCCCCCCCCCCCCCCCCCCCC([O-])=O	InChI=1S/C24H48O2/c1-2-3-4-5-6-7-8-9-10-11-12-13-14-15-16-17-18-19-20-21-22-23-24(25)26/h2-23H2,1H3,(H,25,26)/p-1	QZZGJDVWLFXDLK-UHFFFAOYSA-M	C24H47O2
M_ttc_e	ttc	lignocerate	e	A	M_fa24_0_e	fa24_0		WormJam	CCCCCCCCCCCCCCCCCCCCCCCC([O-])=O	InChI=1S/C24H48O2/c1-2-3-4-5-6-7-8-9-10-11-12-13-14-15-16-17-18-19-20-21-22-23-24(25)26/h2-23H2,1H3,(H,25,26)/p-1	QZZGJDVWLFXDLK-UHFFFAOYSA-M	C24H47O2
M_ttc_m	ttc	lignocerate	m	A	M_fa24_0_m	fa24_0		WormJam	CCCCCCCCCCCCCCCCCCCCCCCC([O-])=O	InChI=1S/C24H48O2/c1-2-3-4-5-6-7-8-9-10-11-12-13-14-15-16-17-18-19-20-21-22-23-24(25)26/h2-23H2,1H3,(H,25,26)/p-1	QZZGJDVWLFXDLK-UHFFFAOYSA-M	C24H47O2
M_hexc_c	hexc	cerotate	c	A	M_fa26_0_c	fa26_0		WormJam	CCCCCCCCCCCCCCCCCCCCCCCCCC([O-])=O	InChI=1S/C26H52O2/c1-2-3-4-5-6-7-8-9-10-11-12-13-14-15-16-17-18-19-20-21-22-23-24-25-26(27)28/h2-25H2,1H3,(H,27,28)/p-1	XMHIUKTWLZUKEX-UHFFFAOYSA-M	C26H51O2
M_hexc_m	hexc	cerotate	m	A	M_fa26_0_m	fa26_0		WormJam	CCCCCCCCCCCCCCCCCCCCCCCCCC([O-])=O	InChI=1S/C26H52O2/c1-2-3-4-5-6-7-8-9-10-11-12-13-14-15-16-17-18-19-20-21-22-23-24-25-26(27)28/h2-25H2,1H3,(H,27,28)/p-1	XMHIUKTWLZUKEX-UHFFFAOYSA-M	C26H51O2
M_octaco_c	octaco	octacosanoate	c	A	M_fa28_0_c	fa28_0		WormJam	CCCCCCCCCCCCCCCCCCCCCCCCCCCC([O-])=O	InChI=1S/C28H56O2/c1-2-3-4-5-6-7-8-9-10-11-12-13-14-15-16-17-18-19-20-21-22-23-24-25-26-27-28(29)30/h2-27H2,1H3,(H,29,30)/p-1	UTOPWMOLSKOLTQ-UHFFFAOYSA-M	C28H55O2
M_3hpp_c	3hpp	3-Hydroxypropanoate	c	A	M_fa3_0_3oh_c	fa3_0_3oh		WormJam	OCCC([O-])=O	InChI=1S/C3H6O3/c4-2-1-3(5)6/h4H,1-2H2,(H,5,6)/p-1	ALRHLSYJTWAHJZ-UHFFFAOYSA-M	C3H5O3
M_3hpp_m	3hpp	3-Hydroxypropanoate	m	A	M_fa3_0_3oh_m	fa3_0_3oh		WormJam	OCCC([O-])=O	InChI=1S/C3H6O3/c4-2-1-3(5)6/h4H,1-2H2,(H,5,6)/p-1	ALRHLSYJTWAHJZ-UHFFFAOYSA-M	C3H5O3
M_3hpp_n	3hpp	3-Hydroxypropanoate	n	A	M_fa3_0_3oh_n	fa3_0_3oh		WormJam	OCCC([O-])=O	InChI=1S/C3H6O3/c4-2-1-3(5)6/h4H,1-2H2,(H,5,6)/p-1	ALRHLSYJTWAHJZ-UHFFFAOYSA-M	C3H5O3
M_ppa_c	ppa	Propionate	c	A	M_fa3_0_c	fa3_0		WormJam	CCC([O-])=O	InChI=1S/C3H6O2/c1-2-3(4)5/h2H2,1H3,(H,4,5)/p-1	XBDQKXXYIPTUBI-UHFFFAOYSA-M	C3H5O2
M_ppa_e	ppa	Propionate	e	A	M_fa3_0_e	fa3_0		WormJam	CCC([O-])=O	InChI=1S/C3H6O2/c1-2-3(4)5/h2H2,1H3,(H,4,5)/p-1	XBDQKXXYIPTUBI-UHFFFAOYSA-M	C3H5O2
M_ppa_m	ppa	Propionate	m	A	M_fa3_0_m	fa3_0		WormJam	CCC([O-])=O	InChI=1S/C3H6O2/c1-2-3(4)5/h2H2,1H3,(H,4,5)/p-1	XBDQKXXYIPTUBI-UHFFFAOYSA-M	C3H5O2
M_ppa_n	ppa	Propionate	n	A	M_fa3_0_n	fa3_0		WormJam	CCC([O-])=O	InChI=1S/C3H6O2/c1-2-3(4)5/h2H2,1H3,(H,4,5)/p-1	XBDQKXXYIPTUBI-UHFFFAOYSA-M	C3H5O2
M_triac_c	triac	triacontanoate	c	A	M_fa30_0_c	fa30_0		WormJam	CCCCCCCCCCCCCCCCCCCCCCCCCCCCCC([O-])=O	InChI=1S/C30H60O2/c1-2-3-4-5-6-7-8-9-10-11-12-13-14-15-16-17-18-19-20-21-22-23-24-25-26-27-28-29-30(31)32/h2-29H2,1H3,(H,31,32)/p-1	VHOCUJPBKOZGJD-UHFFFAOYSA-M	C30H59O2
M_2obut_c	2obut	2-Oxobutanoate	c	A	M_fa4_0_2o_c	fa4_0_2o		WormJam	CCC(=O)C([O-])=O	InChI=1S/C4H6O3/c1-2-3(5)4(6)7/h2H2,1H3,(H,6,7)/p-1	TYEYBOSBBBHJIV-UHFFFAOYSA-M	C4H5O3
M_2obut_m	2obut	2-Oxobutanoate	m	A	M_fa4_0_2o_m	fa4_0_2o		WormJam	CCC(=O)C([O-])=O	InChI=1S/C4H6O3/c1-2-3(5)4(6)7/h2H2,1H3,(H,6,7)/p-1	TYEYBOSBBBHJIV-UHFFFAOYSA-M	C4H5O3
M_3mob_c	3mob	3-Methyl-2-oxobutanoate	c	A	M_fa4_0_2o3me_c	fa4_0_2o3me		WormJam	CC(C)C(=O)C([O-])=O	InChI=1S/C5H8O3/c1-3(2)4(6)5(7)8/h3H,1-2H3,(H,7,8)/p-1	QHKABHOOEWYVLI-UHFFFAOYSA-M	C5H7O3
M_3mob_m	3mob	3-Methyl-2-oxobutanoate	m	A	M_fa4_0_2o3me_m	fa4_0_2o3me		WormJam	CC(C)C(=O)C([O-])=O	InChI=1S/C5H8O3/c1-3(2)4(6)5(7)8/h3H,1-2H3,(H,7,8)/p-1	QHKABHOOEWYVLI-UHFFFAOYSA-M	C5H7O3
M_acac_c	acac	Acetoacetate	c	A	M_fa4_0_3o_c	fa4_0_3o		WormJam	CC(=O)CC([O-])=O	InChI=1S/C4H6O3/c1-3(5)2-4(6)7/h2H2,1H3,(H,6,7)/p-1	WDJHALXBUFZDSR-UHFFFAOYSA-M	C4H5O3
M_acac_e	acac	Acetoacetate	e	A	M_fa4_0_3o_e	fa4_0_3o		WormJam	CC(=O)CC([O-])=O	InChI=1S/C4H6O3/c1-3(5)2-4(6)7/h2H2,1H3,(H,6,7)/p-1	WDJHALXBUFZDSR-UHFFFAOYSA-M	C4H5O3
M_acac_m	acac	Acetoacetate	m	A	M_fa4_0_3o_m	fa4_0_3o		WormJam	CC(=O)CC([O-])=O	InChI=1S/C4H6O3/c1-3(5)2-4(6)7/h2H2,1H3,(H,6,7)/p-1	WDJHALXBUFZDSR-UHFFFAOYSA-M	C4H5O3
M_but_c	but	butyrate	c	A	M_fa4_0_c	fa4_0		WormJam	CCCC([O-])=O	InChI=1S/C4H8O2/c1-2-3-4(5)6/h2-3H2,1H3,(H,5,6)/p-1	FERIUCNNQQJTOY-UHFFFAOYSA-M	C4H7O2
M_but_m	but	butyrate	m	A	M_fa4_0_m	fa4_0		WormJam	CCCC([O-])=O	InChI=1S/C4H8O2/c1-2-3-4(5)6/h2-3H2,1H3,(H,5,6)/p-1	FERIUCNNQQJTOY-UHFFFAOYSA-M	C4H7O2
M_3mop_c	3mop	(S)-3-Methyl-2-oxopentanoate	c	A	M_fa5_0_2o3meS_c	fa5_0_2o3meS		WormJam	CC[C@H](C)C(=O)C([O-])=O	InChI=1S/C6H10O3/c1-3-4(2)5(7)6(8)9/h4H,3H2,1-2H3,(H,8,9)/p-1/t4-/m0/s1	JVQYSWDUAOAHFM-BYPYZUCNSA-M	C6H9O3
M_3mop_m	3mop	(S)-3-Methyl-2-oxopentanoate	m	A	M_fa5_0_2o3meS_m	fa5_0_2o3meS		WormJam	CC[C@H](C)C(=O)C([O-])=O	InChI=1S/C6H10O3/c1-3-4(2)5(7)6(8)9/h4H,3H2,1-2H3,(H,8,9)/p-1/t4-/m0/s1	JVQYSWDUAOAHFM-BYPYZUCNSA-M	C6H9O3
M_hxa_c	hxa	Hexanoate	c	A	M_fa6_0_c	fa6_0		WormJam	CCCCCC([O-])=O	InChI=1S/C6H12O2/c1-2-3-4-5-6(7)8/h2-5H2,1H3,(H,7,8)/p-1	FUZZWVXGSFPDMH-UHFFFAOYSA-M	C6H11O2
M_hxa_m	hxa	Hexanoate	m	A	M_fa6_0_c	fa6_0		WormJam	CCCCCC([O-])=O	InChI=1S/C6H12O2/c1-2-3-4-5-6(7)8/h2-5H2,1H3,(H,7,8)/p-1	FUZZWVXGSFPDMH-UHFFFAOYSA-M	C6H11O2
M_octa_c	octa	octanoate	c	A	M_fa8_0_c	fa8_0		WormJam	CCCCCCCC([O-])=O	InChI=1S/C8H16O2/c1-2-3-4-5-6-7-8(9)10/h2-7H2,1H3,(H,9,10)/p-1	WWZKQHOCKIZLMA-UHFFFAOYSA-M	C8H15O2
M_octa_m	octa	octanoate	m	A	M_fa8_0_m	fa8_0		WormJam	CCCCCCCC([O-])=O	InChI=1S/C8H16O2/c1-2-3-4-5-6-7-8(9)10/h2-7H2,1H3,(H,9,10)/p-1	WWZKQHOCKIZLMA-UHFFFAOYSA-M	C8H15O2
M_fa17c9_c	fa17c9	cis-9,10-methylenehexadecanoate	c	B				WormJam	CCCCCC[C@H]1C[C@H]1CCCCCCCC([O-])=O	InChI=1S/C17H32O2/c1-2-3-4-8-11-15-14-16(15)12-9-6-5-7-10-13-17(18)19/h15-16H,2-14H2,1H3,(H,18,19)/p-1/t15-,16+/m0/s1	MUZYOAHCGSIXJH-JKSUJKDBSA-M	C17H31O2

## Sheet: WormJam_CoA
	A = full structural information			296
	B = partial structural information			6
	C = no structural information			0
									pH 7.3
ID	Universal ID	Name	!Location	Grade on naming	new ID final	new ID universal	new Name	model list	SMILES	InChI	InChIKey	Formula	ChEBI
M_3odcoa_c	3odcoa	3-Oxo-decanoyl-CoA(4-)	c	A	M_coa10_0_3o_c	coa10_0_3o		WormJam	CCCCCCCC(=O)CC(=O)SCCNC(=O)CCNC(=O)[C@H](O)C(C)(C)COP([O-])(=O)OP([O-])(=O)OC[C@H]1O[C@H]([C@H](O)[C@@H]1OP([O-])([O-])=O)N1C=NC2=C1N=CN=C2N	InChI=1S/C31H52N7O18P3S/c1-4-5-6-7-8-9-19(39)14-22(41)60-13-12-33-21(40)10-11-34-29(44)26(43)31(2,3)16-53-59(50,51)56-58(48,49)52-15-20-25(55-57(45,46)47)24(42)30(54-20)38-18-37-23-27(32)35-17-36-28(23)38/h17-18,20,24-26,30,42-43H,4-16H2,1-3H3,(H,33,40)(H,34,44)(H,48,49)(H,50,51)(H2,32,35,36)(H2,45,46,47)/p-4/t20-,24-,25-,26+,30-/m1/s1	AZCVXMAPLHSIKY-HSJNEKGZSA-J	C31H48N7O18P3S
M_3odcoa_m	3odcoa	3-Oxo-decanoyl-CoA(4-)	m	A	M_coa10_0_3o_m	coa10_0_3o		WormJam	CCCCCCCC(=O)CC(=O)SCCNC(=O)CCNC(=O)[C@H](O)C(C)(C)COP([O-])(=O)OP([O-])(=O)OC[C@H]1O[C@H]([C@H](O)[C@@H]1OP([O-])([O-])=O)N1C=NC2=C1N=CN=C2N	InChI=1S/C31H52N7O18P3S/c1-4-5-6-7-8-9-19(39)14-22(41)60-13-12-33-21(40)10-11-34-29(44)26(43)31(2,3)16-53-59(50,51)56-58(48,49)52-15-20-25(55-57(45,46)47)24(42)30(54-20)38-18-37-23-27(32)35-17-36-28(23)38/h17-18,20,24-26,30,42-43H,4-16H2,1-3H3,(H,33,40)(H,34,44)(H,48,49)(H,50,51)(H2,32,35,36)(H2,45,46,47)/p-4/t20-,24-,25-,26+,30-/m1/s1	AZCVXMAPLHSIKY-HSJNEKGZSA-J	C31H48N7O18P3S
M_3oc11isocoa_c	3oc11isocoa	3-Oxo-9-methyldecanoyl-CoA(4-)	c	A	M_coa10_0_3o9me_c	coa10_0_3o9me		WormJam	[H][C@@](O)(C(=O)NCCC(=O)NCCSC(=O)CC(=O)CCCCCC(C)C)C(C)(C)COP([O-])(=O)OP([O-])(=O)OC[C@]1([H])O[C@]([H])(N2C=NC3=C(N)N=CN=C23)[C@@]([H])(O)[C@@]1([H])OP([O-])([O-])=O	InChI=1S/C32H54N7O18P3S/c1-19(2)8-6-5-7-9-20(40)14-23(42)61-13-12-34-22(41)10-11-35-30(45)27(44)32(3,4)16-54-60(51,52)57-59(49,50)53-15-21-26(56-58(46,47)48)25(43)31(55-21)39-18-38-24-28(33)36-17-37-29(24)39/h17-19,21,25-27,31,43-44H,5-16H2,1-4H3,(H,34,41)(H,35,45)(H,49,50)(H,51,52)(H2,33,36,37)(H2,46,47,48)/p-4/t21-,25-,26-,27+,31-/m0/s1	GJYKCULWTPKFRB-IRIRNWBTSA-J	C32H50N7O18P3S
M_3oc11isocoa_m	3oc11isocoa	3-Oxo-9-methyldecanoyl-CoA(4-)	m	A	M_coa10_0_3o9me_m	coa10_0_3o9me		WormJam	[H][C@@](O)(C(=O)NCCC(=O)NCCSC(=O)CC(=O)CCCCCC(C)C)C(C)(C)COP([O-])(=O)OP([O-])(=O)OC[C@]1([H])O[C@]([H])(N2C=NC3=C(N)N=CN=C23)[C@@]([H])(O)[C@@]1([H])OP([O-])([O-])=O	InChI=1S/C32H54N7O18P3S/c1-19(2)8-6-5-7-9-20(40)14-23(42)61-13-12-34-22(41)10-11-35-30(45)27(44)32(3,4)16-54-60(51,52)57-59(49,50)53-15-21-26(56-58(46,47)48)25(43)31(55-21)39-18-38-24-28(33)36-17-37-29(24)39/h17-19,21,25-27,31,43-44H,5-16H2,1-4H3,(H,34,41)(H,35,45)(H,49,50)(H,51,52)(H2,33,36,37)(H2,46,47,48)/p-4/t21-,25-,26-,27+,31-/m0/s1	GJYKCULWTPKFRB-IRIRNWBTSA-J	C32H50N7O18P3S
M_3hdcoa_c	3hdcoa	(S)-3-Hydroxydecanoyl-CoA(4-)	c	A	M_coa10_0_3ohS_c	coa10_0_3ohS		WormJam	CCCCCCC[C@H](O)CC(=O)SCCNC(=O)CCNC(=O)[C@H](O)C(C)(C)COP([O-])(=O)OP([O-])(=O)OC[C@H]1O[C@H]([C@H](O)[C@@H]1OP([O-])([O-])=O)N1C=NC2=C1N=CN=C2N	InChI=1S/C31H54N7O18P3S/c1-4-5-6-7-8-9-19(39)14-22(41)60-13-12-33-21(40)10-11-34-29(44)26(43)31(2,3)16-53-59(50,51)56-58(48,49)52-15-20-25(55-57(45,46)47)24(42)30(54-20)38-18-37-23-27(32)35-17-36-28(23)38/h17-20,24-26,30,39,42-43H,4-16H2,1-3H3,(H,33,40)(H,34,44)(H,48,49)(H,50,51)(H2,32,35,36)(H2,45,46,47)/p-4/t19-,20+,24+,25+,26-,30+/m0/s1	HIVSMYZAMUNFKZ-PNPVFPMQSA-J	C31H50N7O18P3S
M_3hdcoa_m	3hdcoa	(S)-3-Hydroxydecanoyl-CoA(4-)	m	A	M_coa10_0_3ohS_m	coa10_0_3ohS		WormJam	CCCCCCC[C@H](O)CC(=O)SCCNC(=O)CCNC(=O)[C@H](O)C(C)(C)COP([O-])(=O)OP([O-])(=O)OC[C@H]1O[C@H]([C@H](O)[C@@H]1OP([O-])([O-])=O)N1C=NC2=C1N=CN=C2N	InChI=1S/C31H54N7O18P3S/c1-4-5-6-7-8-9-19(39)14-22(41)60-13-12-33-21(40)10-11-34-29(44)26(43)31(2,3)16-53-59(50,51)56-58(48,49)52-15-20-25(55-57(45,46)47)24(42)30(54-20)38-18-37-23-27(32)35-17-36-28(23)38/h17-20,24-26,30,39,42-43H,4-16H2,1-3H3,(H,33,40)(H,34,44)(H,48,49)(H,50,51)(H2,32,35,36)(H2,45,46,47)/p-4/t19-,20+,24+,25+,26-,30+/m0/s1	HIVSMYZAMUNFKZ-PNPVFPMQSA-J	C31H50N7O18P3S
M_3hc11isocoa_c	3hc11isocoa	(S)-3-Hydroxy-9-methyldecanoyl-CoA(4-)	c	A	M_coa10_0_3ohS9me_c	coa10_0_3ohS9me		WormJam	[H][C@](O)(CCCCCC(C)C)CC(=O)SCCNC(=O)CCNC(=O)[C@]([H])(O)C(C)(C)COP([O-])(=O)OP([O-])(=O)OC[C@@]1([H])O[C@@]([H])(N2C=NC3=C(N)N=CN=C23)[C@]([H])(O)[C@]1([H])OP([O-])([O-])=O	InChI=1S/C32H56N7O18P3S/c1-19(2)8-6-5-7-9-20(40)14-23(42)61-13-12-34-22(41)10-11-35-30(45)27(44)32(3,4)16-54-60(51,52)57-59(49,50)53-15-21-26(56-58(46,47)48)25(43)31(55-21)39-18-38-24-28(33)36-17-37-29(24)39/h17-21,25-27,31,40,43-44H,5-16H2,1-4H3,(H,34,41)(H,35,45)(H,49,50)(H,51,52)(H2,33,36,37)(H2,46,47,48)/p-4/t20-,21+,25+,26+,27-,31+/m0/s1	JDUWMWJXDWDAGG-WKKRHPGJSA-J	C32H52N7O18P3S
M_3hc11isocoa_m	3hc11isocoa	(S)-3-Hydroxy-9-methyldecanoyl-CoA(4-)	m	A	M_coa10_0_3ohS9me_m	coa10_0_3ohS9me		WormJam	[H][C@](O)(CCCCCC(C)C)CC(=O)SCCNC(=O)CCNC(=O)[C@]([H])(O)C(C)(C)COP([O-])(=O)OP([O-])(=O)OC[C@@]1([H])O[C@@]([H])(N2C=NC3=C(N)N=CN=C23)[C@]([H])(O)[C@]1([H])OP([O-])([O-])=O	InChI=1S/C32H56N7O18P3S/c1-19(2)8-6-5-7-9-20(40)14-23(42)61-13-12-34-22(41)10-11-35-30(45)27(44)32(3,4)16-54-60(51,52)57-59(49,50)53-15-21-26(56-58(46,47)48)25(43)31(55-21)39-18-38-24-28(33)36-17-37-29(24)39/h17-21,25-27,31,40,43-44H,5-16H2,1-4H3,(H,34,41)(H,35,45)(H,49,50)(H,51,52)(H2,33,36,37)(H2,46,47,48)/p-4/t20-,21+,25+,26+,27-,31+/m0/s1	JDUWMWJXDWDAGG-WKKRHPGJSA-J	C32H52N7O18P3S
M_c11isocoa_c	c11isocoa	9-methyldecanoyl-CoA(4-)	c	A	M_coa10_0_9me_c	coa10_0_9Me		WormJam	[H][C@@](O)(C(=O)NCCC(=O)NCCSC(=O)CCCCCCCC(C)C)C(C)(C)COP([O-])(=O)OP([O-])(=O)OC[C@]1([H])O[C@]([H])(N2C=NC3=C(N)N=CN=C23)[C@@]([H])(O)[C@@]1([H])OP([O-])([O-])=O	InChI=1S/C32H56N7O17P3S/c1-20(2)10-8-6-5-7-9-11-23(41)60-15-14-34-22(40)12-13-35-30(44)27(43)32(3,4)17-53-59(50,51)56-58(48,49)52-16-21-26(55-57(45,46)47)25(42)31(54-21)39-19-38-24-28(33)36-18-37-29(24)39/h18-21,25-27,31,42-43H,5-17H2,1-4H3,(H,34,40)(H,35,44)(H,48,49)(H,50,51)(H2,33,36,37)(H2,45,46,47)/p-4/t21-,25-,26-,27+,31-/m0/s1	RCXPSWVRHIYDCZ-IRIRNWBTSA-J	C32H52N7O17P3S
M_c11isocoa_m	c11isocoa	9-methyldecanoyl-CoA(4-)	m	A	M_coa10_0_9me_m	coa10_0_9Me		WormJam	[H][C@@](O)(C(=O)NCCC(=O)NCCSC(=O)CCCCCCCC(C)C)C(C)(C)COP([O-])(=O)OP([O-])(=O)OC[C@]1([H])O[C@]([H])(N2C=NC3=C(N)N=CN=C23)[C@@]([H])(O)[C@@]1([H])OP([O-])([O-])=O	InChI=1S/C32H56N7O17P3S/c1-20(2)10-8-6-5-7-9-11-23(41)60-15-14-34-22(40)12-13-35-30(44)27(43)32(3,4)17-53-59(50,51)56-58(48,49)52-16-21-26(55-57(45,46)47)25(42)31(54-21)39-19-38-24-28(33)36-18-37-29(24)39/h18-21,25-27,31,42-43H,5-17H2,1-4H3,(H,34,40)(H,35,44)(H,48,49)(H,50,51)(H2,33,36,37)(H2,45,46,47)/p-4/t21-,25-,26-,27+,31-/m0/s1	RCXPSWVRHIYDCZ-IRIRNWBTSA-J	C32H52N7O17P3S
M_dcacoa_c	dcacoa	decanoyl-CoA(4-)	c	A	M_coa10_0_c	coa10_0		WormJam	CCCCCCCCCC(=O)SCCNC(=O)CCNC(=O)[C@H](O)C(C)(C)COP([O-])(=O)OP([O-])(=O)OC[C@H]1O[C@H]([C@H](O)[C@@H]1OP([O-])([O-])=O)N1C=NC2=C(N)N=CN=C12	InChI=1S/C31H54N7O17P3S/c1-4-5-6-7-8-9-10-11-22(40)59-15-14-33-21(39)12-13-34-29(43)26(42)31(2,3)17-52-58(49,50)55-57(47,48)51-16-20-25(54-56(44,45)46)24(41)30(53-20)38-19-37-23-27(32)35-18-36-28(23)38/h18-20,24-26,30,41-42H,4-17H2,1-3H3,(H,33,39)(H,34,43)(H,47,48)(H,49,50)(H2,32,35,36)(H2,44,45,46)/p-4/t20-,24-,25-,26+,30-/m1/s1	CNKJPHSEFDPYDB-HSJNEKGZSA-J	C31H50N7O17P3S
M_dcacoa_m	dcacoa	decanoyl-CoA(4-)	m	A	M_coa10_0_m	coa10_0		WormJam	CCCCCCCCCC(=O)SCCNC(=O)CCNC(=O)[C@H](O)C(C)(C)COP([O-])(=O)OP([O-])(=O)OC[C@H]1O[C@H]([C@H](O)[C@@H]1OP([O-])([O-])=O)N1C=NC2=C(N)N=CN=C12	InChI=1S/C31H54N7O17P3S/c1-4-5-6-7-8-9-10-11-22(40)59-15-14-33-21(39)12-13-34-29(43)26(42)31(2,3)17-52-58(49,50)55-57(47,48)51-16-20-25(54-56(44,45)46)24(41)30(53-20)38-19-37-23-27(32)35-18-36-28(23)38/h18-20,24-26,30,41-42H,4-17H2,1-3H3,(H,33,39)(H,34,43)(H,47,48)(H,49,50)(H2,32,35,36)(H2,44,45,46)/p-4/t20-,24-,25-,26+,30-/m1/s1	CNKJPHSEFDPYDB-HSJNEKGZSA-J	C31H50N7O17P3S
M_dc2coa_c	dc2coa	trans-Dec-2-enoyl-CoA(4-)	c	A	M_coa10_1_2e_c	coa10_1_2e		WormJam	CCCCCCC\C=C\C(=O)SCCNC(=O)CCNC(=O)[C@H](O)C(C)(C)COP([O-])(=O)OP([O-])(=O)OC[C@H]1O[C@H]([C@H](O)[C@@H]1OP([O-])([O-])=O)N1C=NC2=C(N)N=CN=C12	InChI=1S/C31H52N7O17P3S/c1-4-5-6-7-8-9-10-11-22(40)59-15-14-33-21(39)12-13-34-29(43)26(42)31(2,3)17-52-58(49,50)55-57(47,48)51-16-20-25(54-56(44,45)46)24(41)30(53-20)38-19-37-23-27(32)35-18-36-28(23)38/h10-11,18-20,24-26,30,41-42H,4-9,12-17H2,1-3H3,(H,33,39)(H,34,43)(H,47,48)(H,49,50)(H2,32,35,36)(H2,44,45,46)/p-4/b11-10+/t20-,24-,25-,26+,30-/m1/s1	MGNBGCRQQFMNBM-YJHHLLFWSA-J	C31H48N7O17P3S
M_dc2coa_m	dc2coa	trans-Dec-2-enoyl-CoA(4-)	m	A	M_coa10_1_2e_m	coa10_1_2e		WormJam	CCCCCCC\C=C\C(=O)SCCNC(=O)CCNC(=O)[C@H](O)C(C)(C)COP([O-])(=O)OP([O-])(=O)OC[C@H]1O[C@H]([C@H](O)[C@@H]1OP([O-])([O-])=O)N1C=NC2=C(N)N=CN=C12	InChI=1S/C31H52N7O17P3S/c1-4-5-6-7-8-9-10-11-22(40)59-15-14-33-21(39)12-13-34-29(43)26(42)31(2,3)17-52-58(49,50)55-57(47,48)51-16-20-25(54-56(44,45)46)24(41)30(53-20)38-19-37-23-27(32)35-18-36-28(23)38/h10-11,18-20,24-26,30,41-42H,4-9,12-17H2,1-3H3,(H,33,39)(H,34,43)(H,47,48)(H,49,50)(H2,32,35,36)(H2,44,45,46)/p-4/b11-10+/t20-,24-,25-,26+,30-/m1/s1	MGNBGCRQQFMNBM-YJHHLLFWSA-J	C31H48N7O17P3S
M_c11iso2coa_c	c11iso2coa	trans-9-methyldec-2-enoyl-CoA(4-)	c	A	M_coa10_1_2e9me_c	coa10_1_2e9me		WormJam	[H]\C(CCCCCC(C)C)=C(\[H])C(=O)SCCNC(=O)CCNC(=O)[C@@]([H])(O)C(C)(C)COP([O-])(=O)OP([O-])(=O)OC[C@]1([H])O[C@]([H])(N2C=NC3=C(N)N=CN=C23)[C@@]([H])(O)[C@@]1([H])OP([O-])([O-])=O	InChI=1S/C32H54N7O17P3S/c1-20(2)10-8-6-5-7-9-11-23(41)60-15-14-34-22(40)12-13-35-30(44)27(43)32(3,4)17-53-59(50,51)56-58(48,49)52-16-21-26(55-57(45,46)47)25(42)31(54-21)39-19-38-24-28(33)36-18-37-29(24)39/h9,11,18-21,25-27,31,42-43H,5-8,10,12-17H2,1-4H3,(H,34,40)(H,35,44)(H,48,49)(H,50,51)(H2,33,36,37)(H2,45,46,47)/p-4/b11-9+/t21-,25-,26-,27+,31-/m0/s1	RQFYHLSWELZRBV-FRYPDANNSA-J	C32H50N7O17P3S
M_c11iso2coa_m	c11iso2coa	trans-9-methyldec-2-enoyl-CoA(4-)	m	A	M_coa10_1_2e9me_m	coa10_1_2e9me		WormJam	[H]\C(CCCCCC(C)C)=C(\[H])C(=O)SCCNC(=O)CCNC(=O)[C@@]([H])(O)C(C)(C)COP([O-])(=O)OP([O-])(=O)OC[C@]1([H])O[C@]([H])(N2C=NC3=C(N)N=CN=C23)[C@@]([H])(O)[C@@]1([H])OP([O-])([O-])=O	InChI=1S/C32H54N7O17P3S/c1-20(2)10-8-6-5-7-9-11-23(41)60-15-14-34-22(40)12-13-35-30(44)27(43)32(3,4)17-53-59(50,51)56-58(48,49)52-16-21-26(55-57(45,46)47)25(42)31(54-21)39-19-38-24-28(33)36-18-37-29(24)39/h9,11,18-21,25-27,31,42-43H,5-8,10,12-17H2,1-4H3,(H,34,40)(H,35,44)(H,48,49)(H,50,51)(H2,33,36,37)(H2,45,46,47)/p-4/b11-9+/t21-,25-,26-,27+,31-/m0/s1	RQFYHLSWELZRBV-FRYPDANNSA-J	C32H50N7O17P3S
M_dc3coa_m	dc3coa	(3E)-Decenoyl-CoA(4-)	m	A	M_coa10_1_3e_m	coa10_1_3e		WormJam	CCCCCC\C=C\CC(=O)SCCNC(=O)CCNC(=O)[C@H](O)C(C)(C)COP([O-])(=O)OP([O-])(=O)OC[C@H]1O[C@H]([C@H](O)[C@@H]1OP([O-])([O-])=O)N1C=NC2=C1N=CN=C2N	InChI=1S/C31H52N7O17P3S/c1-4-5-6-7-8-9-10-11-22(40)59-15-14-33-21(39)12-13-34-29(43)26(42)31(2,3)17-52-58(49,50)55-57(47,48)51-16-20-25(54-56(44,45)46)24(41)30(53-20)38-19-37-23-27(32)35-18-36-28(23)38/h9-10,18-20,24-26,30,41-42H,4-8,11-17H2,1-3H3,(H,33,39)(H,34,43)(H,47,48)(H,49,50)(H2,32,35,36)(H2,44,45,46)/p-4/b10-9+/t20-,24-,25-,26+,30-/m1/s1	CQGVNMQHZQJNII-ZJZQAHHTSA-J	C31H48N7O17P3S
M_dd3ecoa_m	dd3ecoa	(3Z)-Decenoyl-CoA(4-)	m	A	M_coa10_1_3z_m	coa10_1_3z		WormJam	[H]\C(CCCCCC)=C(/[H])CC(=O)SCCNC(=O)CCNC(=O)[C@]([H])(O)C(C)(C)COP([O-])(=O)OP([O-])(=O)OC[C@@]1([H])O[C@@]([H])(N2C=NC3=C(N)N=CN=C23)[C@]([H])(O)[C@]1([H])OP([O-])([O-])=O	InChI=1S/C31H52N7O17P3S/c1-4-5-6-7-8-9-10-11-22(40)59-15-14-33-21(39)12-13-34-29(43)26(42)31(2,3)17-52-58(49,50)55-57(47,48)51-16-20-25(54-56(44,45)46)24(41)30(53-20)38-19-37-23-27(32)35-18-36-28(23)38/h9-10,18-20,24-26,30,41-42H,4-8,11-17H2,1-3H3,(H,33,39)(H,34,43)(H,47,48)(H,49,50)(H2,32,35,36)(H2,44,45,46)/p-4/b10-9-/t20-,24-,25-,26+,30-/m1/s1	CQGVNMQHZQJNII-UUSBZYPOSA-J	C31H48N7O17P3S
M_dd4coa_m	dd4coa	(4Z)-Decenoyl-CoA(4-)	m	A	M_coa10_1_4z_m	coa10_1_4z		WormJam	[H]\C(CCCCC)=C(/[H])CCC(=O)SCCNC(=O)CCNC(=O)[C@]([H])(O)C(C)(C)COP([O-])(=O)OP([O-])(=O)OC[C@@]1([H])O[C@@]([H])(N2C=NC3=C(N)N=CN=C23)[C@]([H])(O)[C@]1([H])OP([O-])([O-])=O	InChI=1S/C31H52N7O17P3S/c1-4-5-6-7-8-9-10-11-22(40)59-15-14-33-21(39)12-13-34-29(43)26(42)31(2,3)17-52-58(49,50)55-57(47,48)51-16-20-25(54-56(44,45)46)24(41)30(53-20)38-19-37-23-27(32)35-18-36-28(23)38/h8-9,18-20,24-26,30,41-42H,4-7,10-17H2,1-3H3,(H,33,39)(H,34,43)(H,47,48)(H,49,50)(H2,32,35,36)(H2,44,45,46)/p-4/b9-8-/t20-,24-,25-,26+,30-/m1/s1	QTOYQSMKQWCWOX-SGUJYKCESA-J	C31H48N7O17P3S
M_c4dde2coa_m	c4dde2coa	(2E,4Z)-Decadienoyl-CoA(4-)	m	A	M_coa10_2_2e4z_m	coa10_2_2e4z		WormJam	CCCCC\C=C/C=C/C(=O)SCCNC(=O)CCNC(=O)[C@H](O)C(C)(C)COP([O-])(=O)OP([O-])(=O)OC[C@H]1O[C@H]([C@H](O)[C@@H]1OP([O-])([O-])=O)N1C=NC2=C1N=CN=C2N	InChI=1S/C31H50N7O17P3S/c1-4-5-6-7-8-9-10-11-22(40)59-15-14-33-21(39)12-13-34-29(43)26(42)31(2,3)17-52-58(49,50)55-57(47,48)51-16-20-25(54-56(44,45)46)24(41)30(53-20)38-19-37-23-27(32)35-18-36-28(23)38/h8-11,18-20,24-26,30,41-42H,4-7,12-17H2,1-3H3,(H,33,39)(H,34,43)(H,47,48)(H,49,50)(H2,32,35,36)(H2,44,45,46)/p-4/b9-8-,11-10+/t20-,24-,25-,26+,30-/m1/s1	FASAKYLWSRDQOH-IMVFQKDNSA-J	C31H46N7O17P3S
M_c13isocoa_c	c13isocoa	11-methyldodecanoyl-CoA(4-)	c	A	M_coa12_0_11me_c	coa12_0_11me		WormJam	[H][C@@](O)(C(=O)NCCC(=O)NCCSC(=O)CCCCCCCCCC(C)C)C(C)(C)COP([O-])(=O)OP([O-])(=O)OC[C@]1([H])O[C@]([H])(N2C=NC3=C(N)N=CN=C23)[C@@]([H])(O)[C@@]1([H])OP([O-])([O-])=O	InChI=1S/C34H60N7O17P3S/c1-22(2)12-10-8-6-5-7-9-11-13-25(43)62-17-16-36-24(42)14-15-37-32(46)29(45)34(3,4)19-55-61(52,53)58-60(50,51)54-18-23-28(57-59(47,48)49)27(44)33(56-23)41-21-40-26-30(35)38-20-39-31(26)41/h20-23,27-29,33,44-45H,5-19H2,1-4H3,(H,36,42)(H,37,46)(H,50,51)(H,52,53)(H2,35,38,39)(H2,47,48,49)/p-4/t23-,27-,28-,29+,33-/m0/s1	SAZRNJMTRRCRJX-VAFZQPSJSA-J	C34H56N7O17P3S
M_c13isocoa_m	c13isocoa	11-methyldodecanoyl-CoA(4-)	m	A	M_coa12_0_11me_m	coa12_0_11me		WormJam	[H][C@@](O)(C(=O)NCCC(=O)NCCSC(=O)CCCCCCCCCC(C)C)C(C)(C)COP([O-])(=O)OP([O-])(=O)OC[C@]1([H])O[C@]([H])(N2C=NC3=C(N)N=CN=C23)[C@@]([H])(O)[C@@]1([H])OP([O-])([O-])=O	InChI=1S/C34H60N7O17P3S/c1-22(2)12-10-8-6-5-7-9-11-13-25(43)62-17-16-36-24(42)14-15-37-32(46)29(45)34(3,4)19-55-61(52,53)58-60(50,51)54-18-23-28(57-59(47,48)49)27(44)33(56-23)41-21-40-26-30(35)38-20-39-31(26)41/h20-23,27-29,33,44-45H,5-19H2,1-4H3,(H,36,42)(H,37,46)(H,50,51)(H,52,53)(H2,35,38,39)(H2,47,48,49)/p-4/t23-,27-,28-,29+,33-/m0/s1	SAZRNJMTRRCRJX-VAFZQPSJSA-J	C34H56N7O17P3S
M_3oddcoa_c	3oddcoa	3-Oxo-dodecanoyl-CoA(4-)	c	A	M_coa12_0_3o_c	coa12_0_3o		WormJam	CCCCCCCCCC(=O)CC(=O)SCCNC(=O)CCNC(=O)[C@H](O)C(C)(C)COP([O-])(=O)OP([O-])(=O)OC[C@H]1O[C@H]([C@H](O)[C@@H]1OP([O-])([O-])=O)N1C=NC2=C1N=CN=C2N	InChI=1S/C33H56N7O18P3S/c1-4-5-6-7-8-9-10-11-21(41)16-24(43)62-15-14-35-23(42)12-13-36-31(46)28(45)33(2,3)18-55-61(52,53)58-60(50,51)54-17-22-27(57-59(47,48)49)26(44)32(56-22)40-20-39-25-29(34)37-19-38-30(25)40/h19-20,22,26-28,32,44-45H,4-18H2,1-3H3,(H,35,42)(H,36,46)(H,50,51)(H,52,53)(H2,34,37,38)(H2,47,48,49)/p-4/t22-,26-,27-,28+,32-/m1/s1	HQANBZHVWIDNQZ-GMHMEAMDSA-J	C33H52N7O18P3S
M_3oddcoa_m	3oddcoa	3-Oxo-dodecanoyl-CoA(4-)	m	A	M_coa12_0_3o_m	coa12_0_3o		WormJam	CCCCCCCCCC(=O)CC(=O)SCCNC(=O)CCNC(=O)[C@H](O)C(C)(C)COP([O-])(=O)OP([O-])(=O)OC[C@H]1O[C@H]([C@H](O)[C@@H]1OP([O-])([O-])=O)N1C=NC2=C1N=CN=C2N	InChI=1S/C33H56N7O18P3S/c1-4-5-6-7-8-9-10-11-21(41)16-24(43)62-15-14-35-23(42)12-13-36-31(46)28(45)33(2,3)18-55-61(52,53)58-60(50,51)54-17-22-27(57-59(47,48)49)26(44)32(56-22)40-20-39-25-29(34)37-19-38-30(25)40/h19-20,22,26-28,32,44-45H,4-18H2,1-3H3,(H,35,42)(H,36,46)(H,50,51)(H,52,53)(H2,34,37,38)(H2,47,48,49)/p-4/t22-,26-,27-,28+,32-/m1/s1	HQANBZHVWIDNQZ-GMHMEAMDSA-J	C33H52N7O18P3S
M_3oc13isocoa_c	3oc13isocoa	3-Oxo-11-methyldodecanoyl-CoA(4-)	c	A	M_coa12_0_3o11me_c	coa12_0_3o11me		WormJam	[H][C@@](O)(C(=O)NCCC(=O)NCCSC(=O)CC(=O)CCCCCCCC(C)C)C(C)(C)COP([O-])(=O)OP([O-])(=O)OC[C@]1([H])O[C@]([H])(N2C=NC3=C(N)N=CN=C23)[C@@]([H])(O)[C@@]1([H])OP([O-])([O-])=O	InChI=1S/C34H58N7O18P3S/c1-21(2)10-8-6-5-7-9-11-22(42)16-25(44)63-15-14-36-24(43)12-13-37-32(47)29(46)34(3,4)18-56-62(53,54)59-61(51,52)55-17-23-28(58-60(48,49)50)27(45)33(57-23)41-20-40-26-30(35)38-19-39-31(26)41/h19-21,23,27-29,33,45-46H,5-18H2,1-4H3,(H,36,43)(H,37,47)(H,51,52)(H,53,54)(H2,35,38,39)(H2,48,49,50)/p-4/t23-,27-,28-,29+,33-/m0/s1	NPNHPOVKALYFTL-VAFZQPSJSA-J	C34H54N7O18P3S
M_3oc13isocoa_m	3oc13isocoa	3-Oxo-11-methyldodecanoyl-CoA(4-)	m	A	M_coa12_0_3o11me_m	coa12_0_3o11me		WormJam	[H][C@@](O)(C(=O)NCCC(=O)NCCSC(=O)CC(=O)CCCCCCCC(C)C)C(C)(C)COP([O-])(=O)OP([O-])(=O)OC[C@]1([H])O[C@]([H])(N2C=NC3=C(N)N=CN=C23)[C@@]([H])(O)[C@@]1([H])OP([O-])([O-])=O	InChI=1S/C34H58N7O18P3S/c1-21(2)10-8-6-5-7-9-11-22(42)16-25(44)63-15-14-36-24(43)12-13-37-32(47)29(46)34(3,4)18-56-62(53,54)59-61(51,52)55-17-23-28(58-60(48,49)50)27(45)33(57-23)41-20-40-26-30(35)38-19-39-31(26)41/h19-21,23,27-29,33,45-46H,5-18H2,1-4H3,(H,36,43)(H,37,47)(H,51,52)(H,53,54)(H2,35,38,39)(H2,48,49,50)/p-4/t23-,27-,28-,29+,33-/m0/s1	NPNHPOVKALYFTL-VAFZQPSJSA-J	C34H54N7O18P3S
M_3hddcoa_c	3hddcoa	(S)-3-hydroxydodecanoyl-CoA(4-)	c	A	M_coa12_0_3ohS_c	coa12_0_3ohS		WormJam	CCCCCCCCC[C@H](O)CC(=O)SCCNC(=O)CCNC(=O)[C@H](O)C(C)(C)COP([O-])(=O)OP([O-])(=O)OC[C@H]1O[C@H]([C@H](O)[C@@H]1OP([O-])([O-])=O)N1C=NC2=C1N=CN=C2N	InChI=1S/C33H58N7O18P3S/c1-4-5-6-7-8-9-10-11-21(41)16-24(43)62-15-14-35-23(42)12-13-36-31(46)28(45)33(2,3)18-55-61(52,53)58-60(50,51)54-17-22-27(57-59(47,48)49)26(44)32(56-22)40-20-39-25-29(34)37-19-38-30(25)40/h19-22,26-28,32,41,44-45H,4-18H2,1-3H3,(H,35,42)(H,36,46)(H,50,51)(H,52,53)(H2,34,37,38)(H2,47,48,49)/p-4/t21-,22+,26+,27+,28-,32+/m0/s1	IJFLXRCJWPKGKJ-LXIXEQKWSA-J	C33H54N7O18P3S
M_3hddcoa_m	3hddcoa	(S)-3-hydroxydodecanoyl-CoA(4-)	m	A	M_coa12_0_3ohS_m	coa12_0_3ohS		WormJam	CCCCCCCCC[C@H](O)CC(=O)SCCNC(=O)CCNC(=O)[C@H](O)C(C)(C)COP([O-])(=O)OP([O-])(=O)OC[C@H]1O[C@H]([C@H](O)[C@@H]1OP([O-])([O-])=O)N1C=NC2=C1N=CN=C2N	InChI=1S/C33H58N7O18P3S/c1-4-5-6-7-8-9-10-11-21(41)16-24(43)62-15-14-35-23(42)12-13-36-31(46)28(45)33(2,3)18-55-61(52,53)58-60(50,51)54-17-22-27(57-59(47,48)49)26(44)32(56-22)40-20-39-25-29(34)37-19-38-30(25)40/h19-22,26-28,32,41,44-45H,4-18H2,1-3H3,(H,35,42)(H,36,46)(H,50,51)(H,52,53)(H2,34,37,38)(H2,47,48,49)/p-4/t21-,22+,26+,27+,28-,32+/m0/s1	IJFLXRCJWPKGKJ-LXIXEQKWSA-J	C33H54N7O18P3S
M_3hc13isocoa_c	3hc13isocoa	(S)-3-Hydroxy-11-methyldodecanoyl-CoA(4-)	c	A	M_coa12_0_3ohS11me_c	coa12_0_3ohS11me		WormJam	[H][C@](O)(CCCCCCCC(C)C)CC(=O)SCCNC(=O)CCNC(=O)[C@]([H])(O)C(C)(C)COP([O-])(=O)OP([O-])(=O)OC[C@@]1([H])O[C@@]([H])(N2C=NC3=C(N)N=CN=C23)[C@]([H])(O)[C@]1([H])OP([O-])([O-])=O	InChI=1S/C34H60N7O18P3S/c1-21(2)10-8-6-5-7-9-11-22(42)16-25(44)63-15-14-36-24(43)12-13-37-32(47)29(46)34(3,4)18-56-62(53,54)59-61(51,52)55-17-23-28(58-60(48,49)50)27(45)33(57-23)41-20-40-26-30(35)38-19-39-31(26)41/h19-23,27-29,33,42,45-46H,5-18H2,1-4H3,(H,36,43)(H,37,47)(H,51,52)(H,53,54)(H2,35,38,39)(H2,48,49,50)/p-4/t22-,23+,27+,28+,29-,33+/m0/s1	KDNYKTAISAIWBA-LBZMRERQSA-J	C34H56N7O18P3S
M_3hc13isocoa_m	3hc13isocoa	(S)-3-Hydroxy-11-methyldodecanoyl-CoA(4-)	m	A	M_coa12_0_3ohS11me_m	coa12_0_3ohS11me		WormJam	[H][C@](O)(CCCCCCCC(C)C)CC(=O)SCCNC(=O)CCNC(=O)[C@]([H])(O)C(C)(C)COP([O-])(=O)OP([O-])(=O)OC[C@@]1([H])O[C@@]([H])(N2C=NC3=C(N)N=CN=C23)[C@]([H])(O)[C@]1([H])OP([O-])([O-])=O	InChI=1S/C34H60N7O18P3S/c1-21(2)10-8-6-5-7-9-11-22(42)16-25(44)63-15-14-36-24(43)12-13-37-32(47)29(46)34(3,4)18-56-62(53,54)59-61(51,52)55-17-23-28(58-60(48,49)50)27(45)33(57-23)41-20-40-26-30(35)38-19-39-31(26)41/h19-23,27-29,33,42,45-46H,5-18H2,1-4H3,(H,36,43)(H,37,47)(H,51,52)(H,53,54)(H2,35,38,39)(H2,48,49,50)/p-4/t22-,23+,27+,28+,29-,33+/m0/s1	KDNYKTAISAIWBA-LBZMRERQSA-J	C34H56N7O18P3S
M_ddcacoa_c	ddcacoa	Dodecanoyl-CoA(4-)	c	A	M_coa12_0_c	coa12_0		WormJam	CCCCCCCCCCCC(=O)SCCNC(=O)CCNC(=O)[C@H](O)C(C)(C)COP([O-])(=O)OP([O-])(=O)OC[C@H]1O[C@H]([C@H](O)[C@@H]1OP([O-])([O-])=O)N1C=NC2=C1N=CN=C2N	InChI=1S/C33H58N7O17P3S/c1-4-5-6-7-8-9-10-11-12-13-24(42)61-17-16-35-23(41)14-15-36-31(45)28(44)33(2,3)19-54-60(51,52)57-59(49,50)53-18-22-27(56-58(46,47)48)26(43)32(55-22)40-21-39-25-29(34)37-20-38-30(25)40/h20-22,26-28,32,43-44H,4-19H2,1-3H3,(H,35,41)(H,36,45)(H,49,50)(H,51,52)(H2,34,37,38)(H2,46,47,48)/p-4/t22-,26-,27-,28+,32-/m1/s1	YMCXGHLSVALICC-GMHMEAMDSA-J	C33H54N7O17P3S
M_ddcacoa_m	ddcacoa	Dodecanoyl-CoA(4-)	m	A	M_coa12_0_m	coa12_0		WormJam	CCCCCCCCCCCC(=O)SCCNC(=O)CCNC(=O)[C@H](O)C(C)(C)COP([O-])(=O)OP([O-])(=O)OC[C@H]1O[C@H]([C@H](O)[C@@H]1OP([O-])([O-])=O)N1C=NC2=C1N=CN=C2N	InChI=1S/C33H58N7O17P3S/c1-4-5-6-7-8-9-10-11-12-13-24(42)61-17-16-35-23(41)14-15-36-31(45)28(44)33(2,3)19-54-60(51,52)57-59(49,50)53-18-22-27(56-58(46,47)48)26(43)32(55-22)40-21-39-25-29(34)37-20-38-30(25)40/h20-22,26-28,32,43-44H,4-19H2,1-3H3,(H,35,41)(H,36,45)(H,49,50)(H,51,52)(H2,34,37,38)(H2,46,47,48)/p-4/t22-,26-,27-,28+,32-/m1/s1	YMCXGHLSVALICC-GMHMEAMDSA-J	C33H54N7O17P3S
M_dd2coa_c	dd2coa	trans-Dodec-2-enoyl-CoA(4-)	c	A	M_coa12_1_2e_c	coa12_1_2e		WormJam	CCCCCCCCC\C=C\C(=O)SCCNC(=O)CCNC(=O)[C@H](O)C(C)(C)COP([O-])(=O)OP([O-])(=O)OC[C@H]1O[C@H]([C@H](O)[C@@H]1OP([O-])([O-])=O)N1C=NC2=C1N=CN=C2N	InChI=1S/C33H56N7O17P3S/c1-4-5-6-7-8-9-10-11-12-13-24(42)61-17-16-35-23(41)14-15-36-31(45)28(44)33(2,3)19-54-60(51,52)57-59(49,50)53-18-22-27(56-58(46,47)48)26(43)32(55-22)40-21-39-25-29(34)37-20-38-30(25)40/h12-13,20-22,26-28,32,43-44H,4-11,14-19H2,1-3H3,(H,35,41)(H,36,45)(H,49,50)(H,51,52)(H2,34,37,38)(H2,46,47,48)/p-4/b13-12+/t22-,26-,27-,28+,32-/m1/s1	IRFYVBULXZMEDE-DEEZISNZSA-J	C33H52N7O17P3S
M_dd2coa_m	dd2coa	trans-Dodec-2-enoyl-CoA(4-)	m	A	M_coa12_1_2e_m	coa12_1_2e		WormJam	CCCCCCCCC\C=C\C(=O)SCCNC(=O)CCNC(=O)[C@H](O)C(C)(C)COP([O-])(=O)OP([O-])(=O)OC[C@H]1O[C@H]([C@H](O)[C@@H]1OP([O-])([O-])=O)N1C=NC2=C1N=CN=C2N	InChI=1S/C33H56N7O17P3S/c1-4-5-6-7-8-9-10-11-12-13-24(42)61-17-16-35-23(41)14-15-36-31(45)28(44)33(2,3)19-54-60(51,52)57-59(49,50)53-18-22-27(56-58(46,47)48)26(43)32(55-22)40-21-39-25-29(34)37-20-38-30(25)40/h12-13,20-22,26-28,32,43-44H,4-11,14-19H2,1-3H3,(H,35,41)(H,36,45)(H,49,50)(H,51,52)(H2,34,37,38)(H2,46,47,48)/p-4/b13-12+/t22-,26-,27-,28+,32-/m1/s1	IRFYVBULXZMEDE-DEEZISNZSA-J	C33H52N7O17P3S
M_c13iso2coa_c	c13iso2coa	trans-11-methyldodec-2-enoyl-CoA(4-)	c	A	M_coa12_1_2e11me_c	coa12_1_2e11me		WormJam	[H]\C(CCCCCCCC(C)C)=C(\[H])C(=O)SCCNC(=O)CCNC(=O)[C@@]([H])(O)C(C)(C)COP([O-])(=O)OP([O-])(=O)OC[C@]1([H])O[C@]([H])(N2C=NC3=C(N)N=CN=C23)[C@@]([H])(O)[C@@]1([H])OP([O-])([O-])=O	InChI=1S/C34H58N7O17P3S/c1-22(2)12-10-8-6-5-7-9-11-13-25(43)62-17-16-36-24(42)14-15-37-32(46)29(45)34(3,4)19-55-61(52,53)58-60(50,51)54-18-23-28(57-59(47,48)49)27(44)33(56-23)41-21-40-26-30(35)38-20-39-31(26)41/h11,13,20-23,27-29,33,44-45H,5-10,12,14-19H2,1-4H3,(H,36,42)(H,37,46)(H,50,51)(H,52,53)(H2,35,38,39)(H2,47,48,49)/p-4/b13-11+/t23-,27-,28-,29+,33-/m0/s1	YCHYHJMQRAXKJR-PUXXFAQNSA-J	C34H54N7O17P3S
M_c13iso2coa_m	c13iso2coa	trans-11-methyldodec-2-enoyl-CoA(4-)	m	A	M_coa12_1_2e11me_m	coa12_1_2e11me		WormJam	[H]\C(CCCCCCCC(C)C)=C(\[H])C(=O)SCCNC(=O)CCNC(=O)[C@@]([H])(O)C(C)(C)COP([O-])(=O)OP([O-])(=O)OC[C@]1([H])O[C@]([H])(N2C=NC3=C(N)N=CN=C23)[C@@]([H])(O)[C@@]1([H])OP([O-])([O-])=O	InChI=1S/C34H58N7O17P3S/c1-22(2)12-10-8-6-5-7-9-11-13-25(43)62-17-16-36-24(42)14-15-37-32(46)29(45)34(3,4)19-55-61(52,53)58-60(50,51)54-18-23-28(57-59(47,48)49)27(44)33(56-23)41-21-40-26-30(35)38-20-39-31(26)41/h11,13,20-23,27-29,33,44-45H,5-10,12,14-19H2,1-4H3,(H,36,42)(H,37,46)(H,50,51)(H,52,53)(H2,35,38,39)(H2,47,48,49)/p-4/b13-11+/t23-,27-,28-,29+,33-/m0/s1	YCHYHJMQRAXKJR-PUXXFAQNSA-J	C34H54N7O17P3S
M_dd3coa_m	dd3coa	(3Z)-Dodecenoyl-CoA(4-)	m	A	M_coa12_1_3z_m	coa12_1_3z		WormJam	CCCCCCCC\C=C/CC(=O)SCCNC(=O)CCNC(=O)[C@H](O)C(C)(C)COP([O-])(=O)OP([O-])(=O)OC[C@H]1O[C@H]([C@H](O)[C@@H]1OP([O-])([O-])=O)N1C=NC2=C1N=CN=C2N	InChI=1S/C33H56N7O17P3S/c1-4-5-6-7-8-9-10-11-12-13-24(42)61-17-16-35-23(41)14-15-36-31(45)28(44)33(2,3)19-54-60(51,52)57-59(49,50)53-18-22-27(56-58(46,47)48)26(43)32(55-22)40-21-39-25-29(34)37-20-38-30(25)40/h11-12,20-22,26-28,32,43-44H,4-10,13-19H2,1-3H3,(H,35,41)(H,36,45)(H,49,50)(H,51,52)(H2,34,37,38)(H2,46,47,48)/p-4/b12-11-/t22-,26-,27-,28+,32-/m1/s1	XEMIVMKTVGRFTD-REDSNERGSA-J	C33H52N7O17P3S
M_dd5coa_m	dd5coa	(5Z)-Dodecenoyl-CoA(4-)	m	A	M_coa12_1_5z_m	coa12_1_5z		WormJam	[H]\C(CCCCCC)=C(/[H])CCCC(=O)SCCNC(=O)CCNC(=O)[C@]([H])(O)C(C)(C)COP([O-])(=O)OP([O-])(=O)OC[C@@]1([H])O[C@@]([H])(N2C=NC3=C(N)N=CN=C23)[C@]([H])(O)[C@]1([H])OP([O-])([O-])=O	InChI=1S/C33H56N7O17P3S/c1-4-5-6-7-8-9-10-11-12-13-24(42)61-17-16-35-23(41)14-15-36-31(45)28(44)33(2,3)19-54-60(51,52)57-59(49,50)53-18-22-27(56-58(46,47)48)26(43)32(55-22)40-21-39-25-29(34)37-20-38-30(25)40/h9-10,20-22,26-28,32,43-44H,4-8,11-19H2,1-3H3,(H,35,41)(H,36,45)(H,49,50)(H,51,52)(H2,34,37,38)(H2,46,47,48)/p-4/b10-9-/t22-,26-,27-,28+,32-/m1/s1	RCVJZGBRLGUTKT-CGGPSVLLSA-J	C33H52N7O17P3S
M_3odd5coa_m	3odd5coa	3-Oxo-5Z-Dodecenoyl-CoA(4-)	m	A	M_coa12_1_5z3o_m	coa12_1_5z3o		WormJam	[H]\C(CCCCCC)=C(/[H])CC(=O)CC(=O)SCCNC(=O)CCNC(=O)[C@]([H])(O)C(C)(C)COP([O-])(=O)OP([O-])(=O)OC[C@@]1([H])O[C@@]([H])(N2C=NC3=C(N)N=CN=C23)[C@]([H])(O)[C@]1([H])OP([O-])([O-])=O	InChI=1S/C33H54N7O18P3S/c1-4-5-6-7-8-9-10-11-21(41)16-24(43)62-15-14-35-23(42)12-13-36-31(46)28(45)33(2,3)18-55-61(52,53)58-60(50,51)54-17-22-27(57-59(47,48)49)26(44)32(56-22)40-20-39-25-29(34)37-19-38-30(25)40/h9-10,19-20,22,26-28,32,44-45H,4-8,11-18H2,1-3H3,(H,35,42)(H,36,46)(H,50,51)(H,52,53)(H2,34,37,38)(H2,47,48,49)/p-4/b10-9-/t22-,26-,27-,28+,32-/m1/s1	VKLHSLOWDWGVGP-CGGPSVLLSA-J	C33H50N7O18P3S
M_3hdd5coa_m	3hdd5coa	(S)-3-Hydroxy-5Z-Dodecenoyl-CoA(4-)	m	A	M_coa12_1_5z3ohS_m	coa12_1_5z3ohS		WormJam	[H]\C(CCCCCC)=C(/[H])C[C@]([H])(O)CC(=O)SCCNC(=O)CCNC(=O)[C@]([H])(O)C(C)(C)COP([O-])(=O)OP([O-])(=O)OC[C@@]1([H])O[C@@]([H])(N2C=NC3=C(N)N=CN=C23)[C@]([H])(O)[C@]1([H])OP([O-])([O-])=O	InChI=1S/C33H56N7O18P3S/c1-4-5-6-7-8-9-10-11-21(41)16-24(43)62-15-14-35-23(42)12-13-36-31(46)28(45)33(2,3)18-55-61(52,53)58-60(50,51)54-17-22-27(57-59(47,48)49)26(44)32(56-22)40-20-39-25-29(34)37-19-38-30(25)40/h9-10,19-22,26-28,32,41,44-45H,4-8,11-18H2,1-3H3,(H,35,42)(H,36,46)(H,50,51)(H,52,53)(H2,34,37,38)(H2,47,48,49)/p-4/b10-9-/t21-,22+,26+,27+,28-,32+/m0/s1	AYORDFMYYBNSBO-QCCSJADRSA-J	C33H52N7O18P3S
M_3od6coa_m	3od6coa	3-Oxo-6Z-Dodecenoyl-CoA(4-)	m	A	M_coa12_1_6z3o_m	coa12_1_6z3o		WormJam	[H]\C(CCCCC)=C(/[H])CCC(=O)CC(=O)SCCNC(=O)CCNC(=O)[C@]([H])(O)C(C)(C)COP([O-])(=O)OP([O-])(=O)OC[C@@]1([H])O[C@@]([H])(N2C=NC3=C(N)N=CN=C23)[C@]([H])(O)[C@]1([H])OP([O-])([O-])=O	InChI=1S/C33H54N7O18P3S/c1-4-5-6-7-8-9-10-11-21(41)16-24(43)62-15-14-35-23(42)12-13-36-31(46)28(45)33(2,3)18-55-61(52,53)58-60(50,51)54-17-22-27(57-59(47,48)49)26(44)32(56-22)40-20-39-25-29(34)37-19-38-30(25)40/h8-9,19-20,22,26-28,32,44-45H,4-7,10-18H2,1-3H3,(H,35,42)(H,36,46)(H,50,51)(H,52,53)(H2,34,37,38)(H2,47,48,49)/p-4/b9-8-/t22-,26-,27-,28+,32-/m1/s1	QERQHDHPFGSFJE-KOYMAPEVSA-J	C33H50N7O18P3S
M_3hd6coa_m	3hd6coa	(S)-3-Hydroxy-6Z-Dodecenoyl-CoA(4-)	m	A	M_coa12_1_6z3ohS_m	coa12_1_6z3ohS		WormJam	[H]\C(CCCCC)=C(/[H])CC[C@]([H])(O)CC(=O)SCCNC(=O)CCNC(=O)[C@]([H])(O)C(C)(C)COP([O-])(=O)OP([O-])(=O)OC[C@@]1([H])O[C@@]([H])(N2C=NC3=C(N)N=CN=C23)[C@]([H])(O)[C@]1([H])OP([O-])([O-])=O	InChI=1S/C33H56N7O18P3S/c1-4-5-6-7-8-9-10-11-21(41)16-24(43)62-15-14-35-23(42)12-13-36-31(46)28(45)33(2,3)18-55-61(52,53)58-60(50,51)54-17-22-27(57-59(47,48)49)26(44)32(56-22)40-20-39-25-29(34)37-19-38-30(25)40/h8-9,19-22,26-28,32,41,44-45H,4-7,10-18H2,1-3H3,(H,35,42)(H,36,46)(H,50,51)(H,52,53)(H2,34,37,38)(H2,47,48,49)/p-4/b9-8-/t21-,22+,26+,27+,28-,32+/m0/s1	XPCGRNRSXHPWGU-MQKGXVDMSA-J	C33H52N7O18P3S
M_dd25oca_m	dd25oca	(2E,5Z)-Dodecadieonyl-CoA(4-)	m	A	M_coa12_2_2e5z_m	coa12_2_2e5z		WormJam	[H]\C(CCCCCC)=C(/[H])C\C([H])=C(/[H])C(=O)SCCNC(=O)CCNC(=O)[C@]([H])(O)C(C)(C)COP([O-])(=O)OP([O-])(=O)OC[C@@]1([H])O[C@@]([H])(N2C=NC3=C(N)N=CN=C23)[C@]([H])(O)[C@]1([H])OP([O-])([O-])=O	InChI=1S/C33H54N7O17P3S/c1-4-5-6-7-8-9-10-11-12-13-24(42)61-17-16-35-23(41)14-15-36-31(45)28(44)33(2,3)19-54-60(51,52)57-59(49,50)53-18-22-27(56-58(46,47)48)26(43)32(55-22)40-21-39-25-29(34)37-20-38-30(25)40/h9-10,12-13,20-22,26-28,32,43-44H,4-8,11,14-19H2,1-3H3,(H,35,41)(H,36,45)(H,49,50)(H,51,52)(H2,34,37,38)(H2,46,47,48)/p-4/b10-9-,13-12+/t22-,26-,27-,28+,32-/m1/s1	ZSJRXHRCABOSNC-SHJPOGNXSA-J	C33H50N7O17P3S
M_dd26coa_m	dd26coa	(2E,6Z)-Dodecadienoyl-CoA(4-)	m	A	M_coa12_2_2e6z_m	coa12_2_2e6z		WormJam	CCCCC\C=C/CC\C=C\C(=O)SCCNC(=O)CCNC(=O)[C@H](O)C(C)(C)COP([O-])(=O)OP([O-])(=O)OC[C@H]1O[C@H]([C@H](O)[C@@H]1OP([O-])([O-])=O)N1C=NC2=C1N=CN=C2N	InChI=1S/C33H54N7O17P3S/c1-4-5-6-7-8-9-10-11-12-13-24(42)61-17-16-35-23(41)14-15-36-31(45)28(44)33(2,3)19-54-60(51,52)57-59(49,50)53-18-22-27(56-58(46,47)48)26(43)32(55-22)40-21-39-25-29(34)37-20-38-30(25)40/h8-9,12-13,20-22,26-28,32,43-44H,4-7,10-11,14-19H2,1-3H3,(H,35,41)(H,36,45)(H,49,50)(H,51,52)(H2,34,37,38)(H2,46,47,48)/p-4/b9-8-,13-12+/t22-,26-,27-,28+,32-/m1/s1	BNPQDIKRZDRREL-GQUYLXGASA-J	C33H50N7O17P3S
M_dd36coa_m	dd36coa	(3Z,6Z)-Dodecadienoyl-CoA(4-)	m	A	M_coa12_2_3z6z_m	coa12_2_3z6z		WormJam	CCCCC\C=C/C\C=C/CC(=O)SCCNC(=O)CCNC(=O)[C@H](O)C(C)(C)COP([O-])(=O)OP([O-])(=O)OC[C@H]1O[C@H]([C@H](O)[C@@H]1OP([O-])([O-])=O)N1C=NC2=C1N=CN=C2N	InChI=1S/C33H54N7O17P3S/c1-4-5-6-7-8-9-10-11-12-13-24(42)61-17-16-35-23(41)14-15-36-31(45)28(44)33(2,3)19-54-60(51,52)57-59(49,50)53-18-22-27(56-58(46,47)48)26(43)32(55-22)40-21-39-25-29(34)37-20-38-30(25)40/h8-9,11-12,20-22,26-28,32,43-44H,4-7,10,13-19H2,1-3H3,(H,35,41)(H,36,45)(H,49,50)(H,51,52)(H2,34,37,38)(H2,46,47,48)/p-4/b9-8-,12-11-/t22-,26-,27-,28+,32-/m1/s1	KEPSPLQXVPROMK-ASJCJLDXSA-J	C33H50N7O17P3S
M_c15isocoa_c	c15isocoa	13-methyltetradecanoyl-CoA(4-)	c	A	M_coa14_0_13me_c	coa14_0_13me		WormJam	[H][C@@](O)(C(=O)NCCC(=O)NCCSC(=O)CCCCCCCCCCCC(C)C)C(C)(C)COP([O-])(=O)OP([O-])(=O)OC[C@]1([H])O[C@]([H])(N2C=NC3=C(N)N=CN=C23)[C@@]([H])(O)[C@@]1([H])OP([O-])([O-])=O	InChI=1S/C36H64N7O17P3S/c1-24(2)14-12-10-8-6-5-7-9-11-13-15-27(45)64-19-18-38-26(44)16-17-39-34(48)31(47)36(3,4)21-57-63(54,55)60-62(52,53)56-20-25-30(59-61(49,50)51)29(46)35(58-25)43-23-42-28-32(37)40-22-41-33(28)43/h22-25,29-31,35,46-47H,5-21H2,1-4H3,(H,38,44)(H,39,48)(H,52,53)(H,54,55)(H2,37,40,41)(H2,49,50,51)/p-4/t25-,29-,30-,31+,35-/m0/s1	TZHWAJXXUMOTBV-XYCQRFKUSA-J	C36H60N7O17P3S
M_fa15p0isocoa_c	fa15p0isocoa	Fatty acyl (C15:iso) coa(4-)	c	A	M_coa14_0_13me_c	coa14_0_13me		WormJam	[H][C@@](O)(C(=O)NCCC(=O)NCCSC(=O)CCCCCCCCCCCC(C)C)C(C)(C)COP([O-])(=O)OP([O-])(=O)OC[C@]1([H])O[C@]([H])(N2C=NC3=C(N)N=CN=C23)[C@@]([H])(O)[C@@]1([H])OP([O-])([O-])=O	InChI=1S/C36H64N7O17P3S/c1-24(2)14-12-10-8-6-5-7-9-11-13-15-27(45)64-19-18-38-26(44)16-17-39-34(48)31(47)36(3,4)21-57-63(54,55)60-62(52,53)56-20-25-30(59-61(49,50)51)29(46)35(58-25)43-23-42-28-32(37)40-22-41-33(28)43/h22-25,29-31,35,46-47H,5-21H2,1-4H3,(H,38,44)(H,39,48)(H,52,53)(H,54,55)(H2,37,40,41)(H2,49,50,51)/p-4/t25-,29-,30-,31+,35-/m0/s1	TZHWAJXXUMOTBV-XYCQRFKUSA-J	C36H60N7O17P3S
M_c15isocoa_m	c15isocoa	13-methyltetradecanoyl-CoA(4-)	m	A	M_coa14_0_13me_m	coa14_0_13me		WormJam	[H][C@@](O)(C(=O)NCCC(=O)NCCSC(=O)CCCCCCCCCCCC(C)C)C(C)(C)COP([O-])(=O)OP([O-])(=O)OC[C@]1([H])O[C@]([H])(N2C=NC3=C(N)N=CN=C23)[C@@]([H])(O)[C@@]1([H])OP([O-])([O-])=O	InChI=1S/C36H64N7O17P3S/c1-24(2)14-12-10-8-6-5-7-9-11-13-15-27(45)64-19-18-38-26(44)16-17-39-34(48)31(47)36(3,4)21-57-63(54,55)60-62(52,53)56-20-25-30(59-61(49,50)51)29(46)35(58-25)43-23-42-28-32(37)40-22-41-33(28)43/h22-25,29-31,35,46-47H,5-21H2,1-4H3,(H,38,44)(H,39,48)(H,52,53)(H,54,55)(H2,37,40,41)(H2,49,50,51)/p-4/t25-,29-,30-,31+,35-/m0/s1	TZHWAJXXUMOTBV-XYCQRFKUSA-J	C36H60N7O17P3S
M_fa15p0isocoa_m	fa15p0isocoa	Fatty acyl (C15:iso) coa(4-)	m	A	M_coa14_0_13me_m	coa14_0_13me		WormJam	[H][C@@](O)(C(=O)NCCC(=O)NCCSC(=O)CCCCCCCCCCCC(C)C)C(C)(C)COP([O-])(=O)OP([O-])(=O)OC[C@]1([H])O[C@]([H])(N2C=NC3=C(N)N=CN=C23)[C@@]([H])(O)[C@@]1([H])OP([O-])([O-])=O	InChI=1S/C36H64N7O17P3S/c1-24(2)14-12-10-8-6-5-7-9-11-13-15-27(45)64-19-18-38-26(44)16-17-39-34(48)31(47)36(3,4)21-57-63(54,55)60-62(52,53)56-20-25-30(59-61(49,50)51)29(46)35(58-25)43-23-42-28-32(37)40-22-41-33(28)43/h22-25,29-31,35,46-47H,5-21H2,1-4H3,(H,38,44)(H,39,48)(H,52,53)(H,54,55)(H2,37,40,41)(H2,49,50,51)/p-4/t25-,29-,30-,31+,35-/m0/s1	TZHWAJXXUMOTBV-XYCQRFKUSA-J	C36H60N7O17P3S
M_3otdcoa_c	3otdcoa	3-Oxo-tetradecanoyl-CoA(4-)	c	A	M_coa14_0_3o_c	coa14_0_3o		WormJam	CCCCCCCCCCCC(=O)CC(=O)SCCNC(=O)CCNC(=O)[C@H](O)C(C)(C)COP([O-])(=O)OP([O-])(=O)OC[C@H]1O[C@H]([C@H](O)[C@@H]1OP([O-])([O-])=O)N1C=NC2=C1N=CN=C2N	InChI=1S/C35H60N7O18P3S/c1-4-5-6-7-8-9-10-11-12-13-23(43)18-26(45)64-17-16-37-25(44)14-15-38-33(48)30(47)35(2,3)20-57-63(54,55)60-62(52,53)56-19-24-29(59-61(49,50)51)28(46)34(58-24)42-22-41-27-31(36)39-21-40-32(27)42/h21-22,24,28-30,34,46-47H,4-20H2,1-3H3,(H,37,44)(H,38,48)(H,52,53)(H,54,55)(H2,36,39,40)(H2,49,50,51)/p-4/t24-,28-,29-,30+,34-/m1/s1	IQNFBGHLIVBNOU-QSGBVPJFSA-J	C35H56N7O18P3S
M_3otdcoa_m	3otdcoa	3-Oxo-tetradecanoyl-CoA(4-)	m	A	M_coa14_0_3o_m	coa14_0_3o		WormJam	CCCCCCCCCCCC(=O)CC(=O)SCCNC(=O)CCNC(=O)[C@H](O)C(C)(C)COP([O-])(=O)OP([O-])(=O)OC[C@H]1O[C@H]([C@H](O)[C@@H]1OP([O-])([O-])=O)N1C=NC2=C1N=CN=C2N	InChI=1S/C35H60N7O18P3S/c1-4-5-6-7-8-9-10-11-12-13-23(43)18-26(45)64-17-16-37-25(44)14-15-38-33(48)30(47)35(2,3)20-57-63(54,55)60-62(52,53)56-19-24-29(59-61(49,50)51)28(46)34(58-24)42-22-41-27-31(36)39-21-40-32(27)42/h21-22,24,28-30,34,46-47H,4-20H2,1-3H3,(H,37,44)(H,38,48)(H,52,53)(H,54,55)(H2,36,39,40)(H2,49,50,51)/p-4/t24-,28-,29-,30+,34-/m1/s1	IQNFBGHLIVBNOU-QSGBVPJFSA-J	C35H56N7O18P3S
M_3oc15isocoa_c	3oc15isocoa	3-Oxo-13-methyltetradecanoyl-CoA(4-)	c	A	M_coa14_0_3o13me_c	coa14_0_3o13me		WormJam	[H][C@@](O)(C(=O)NCCC(=O)NCCSC(=O)CC(=O)CCCCCCCCCC(C)C)C(C)(C)COP([O-])(=O)OP([O-])(=O)OC[C@]1([H])O[C@]([H])(N2C=NC3=C(N)N=CN=C23)[C@@]([H])(O)[C@@]1([H])OP([O-])([O-])=O	InChI=1S/C36H62N7O18P3S/c1-23(2)12-10-8-6-5-7-9-11-13-24(44)18-27(46)65-17-16-38-26(45)14-15-39-34(49)31(48)36(3,4)20-58-64(55,56)61-63(53,54)57-19-25-30(60-62(50,51)52)29(47)35(59-25)43-22-42-28-32(37)40-21-41-33(28)43/h21-23,25,29-31,35,47-48H,5-20H2,1-4H3,(H,38,45)(H,39,49)(H,53,54)(H,55,56)(H2,37,40,41)(H2,50,51,52)/p-4/t25-,29-,30-,31+,35-/m0/s1	MAMJAMHAMPVLFR-XYCQRFKUSA-J	C36H58N7O18P3S
M_3oc15isocoa_m	3oc15isocoa	3-Oxo-13-methyltetradecanoyl-CoA(4-)	m	A	M_coa14_0_3o13me_m	coa14_0_3o13me		WormJam	[H][C@@](O)(C(=O)NCCC(=O)NCCSC(=O)CC(=O)CCCCCCCCCC(C)C)C(C)(C)COP([O-])(=O)OP([O-])(=O)OC[C@]1([H])O[C@]([H])(N2C=NC3=C(N)N=CN=C23)[C@@]([H])(O)[C@@]1([H])OP([O-])([O-])=O	InChI=1S/C36H62N7O18P3S/c1-23(2)12-10-8-6-5-7-9-11-13-24(44)18-27(46)65-17-16-38-26(45)14-15-39-34(49)31(48)36(3,4)20-58-64(55,56)61-63(53,54)57-19-25-30(60-62(50,51)52)29(47)35(59-25)43-22-42-28-32(37)40-21-41-33(28)43/h21-23,25,29-31,35,47-48H,5-20H2,1-4H3,(H,38,45)(H,39,49)(H,53,54)(H,55,56)(H2,37,40,41)(H2,50,51,52)/p-4/t25-,29-,30-,31+,35-/m0/s1	MAMJAMHAMPVLFR-XYCQRFKUSA-J	C36H58N7O18P3S
M_3htdcoa_c	3htdcoa	(S)-3-hydroxytetradecanoyl-CoA(4-)	c	A	M_coa14_0_3ohS_c	coa14_0_3ohS		WormJam	CCCCCCCCCCC[C@H](O)CC(=O)SCCNC(=O)CCNC(=O)[C@H](O)C(C)(C)COP([O-])(=O)OP([O-])(=O)OC[C@H]1O[C@H]([C@H](O)[C@@H]1OP([O-])([O-])=O)N1C=NC2=C1N=CN=C2N	InChI=1S/C35H62N7O18P3S/c1-4-5-6-7-8-9-10-11-12-13-23(43)18-26(45)64-17-16-37-25(44)14-15-38-33(48)30(47)35(2,3)20-57-63(54,55)60-62(52,53)56-19-24-29(59-61(49,50)51)28(46)34(58-24)42-22-41-27-31(36)39-21-40-32(27)42/h21-24,28-30,34,43,46-47H,4-20H2,1-3H3,(H,37,44)(H,38,48)(H,52,53)(H,54,55)(H2,36,39,40)(H2,49,50,51)/p-4/t23-,24+,28+,29+,30-,34+/m0/s1	OXBHKMHNDGRDCZ-STLSENOWSA-J	C35H58N7O18P3S
M_3htdcoa_m	3htdcoa	(S)-3-hydroxytetradecanoyl-CoA(4-)	m	A	M_coa14_0_3ohS_m	coa14_0_3ohS		WormJam	CCCCCCCCCCC[C@H](O)CC(=O)SCCNC(=O)CCNC(=O)[C@H](O)C(C)(C)COP([O-])(=O)OP([O-])(=O)OC[C@H]1O[C@H]([C@H](O)[C@@H]1OP([O-])([O-])=O)N1C=NC2=C1N=CN=C2N	InChI=1S/C35H62N7O18P3S/c1-4-5-6-7-8-9-10-11-12-13-23(43)18-26(45)64-17-16-37-25(44)14-15-38-33(48)30(47)35(2,3)20-57-63(54,55)60-62(52,53)56-19-24-29(59-61(49,50)51)28(46)34(58-24)42-22-41-27-31(36)39-21-40-32(27)42/h21-24,28-30,34,43,46-47H,4-20H2,1-3H3,(H,37,44)(H,38,48)(H,52,53)(H,54,55)(H2,36,39,40)(H2,49,50,51)/p-4/t23-,24+,28+,29+,30-,34+/m0/s1	OXBHKMHNDGRDCZ-STLSENOWSA-J	C35H58N7O18P3S
M_3hc15isocoa_c	3hc15isocoa	(S)-3-Hydroxy-13-methyltetradecanoyl-CoA(4-)	c	A	M_coa14_0_3ohS13me_c	coa14_0_3ohS13me		WormJam	[H][C@](O)(CCCCCCCCCC(C)C)CC(=O)SCCNC(=O)CCNC(=O)[C@]([H])(O)C(C)(C)COP([O-])(=O)OP([O-])(=O)OC[C@@]1([H])O[C@@]([H])(N2C=NC3=C(N)N=CN=C23)[C@]([H])(O)[C@]1([H])OP([O-])([O-])=O	InChI=1S/C36H64N7O18P3S/c1-23(2)12-10-8-6-5-7-9-11-13-24(44)18-27(46)65-17-16-38-26(45)14-15-39-34(49)31(48)36(3,4)20-58-64(55,56)61-63(53,54)57-19-25-30(60-62(50,51)52)29(47)35(59-25)43-22-42-28-32(37)40-21-41-33(28)43/h21-25,29-31,35,44,47-48H,5-20H2,1-4H3,(H,38,45)(H,39,49)(H,53,54)(H,55,56)(H2,37,40,41)(H2,50,51,52)/p-4/t24-,25+,29+,30+,31-,35+/m0/s1	LWXQJJYOZWNPDR-YHPPSIBPSA-J	C36H60N7O18P3S
M_3hc15isocoa_m	3hc15isocoa	(S)-3-Hydroxy-13-methyltetradecanoyl-CoA(4-)	m	A	M_coa14_0_3ohS13me_m	coa14_0_3ohS13me		WormJam	[H][C@](O)(CCCCCCCCCC(C)C)CC(=O)SCCNC(=O)CCNC(=O)[C@]([H])(O)C(C)(C)COP([O-])(=O)OP([O-])(=O)OC[C@@]1([H])O[C@@]([H])(N2C=NC3=C(N)N=CN=C23)[C@]([H])(O)[C@]1([H])OP([O-])([O-])=O	InChI=1S/C36H64N7O18P3S/c1-23(2)12-10-8-6-5-7-9-11-13-24(44)18-27(46)65-17-16-38-26(45)14-15-39-34(49)31(48)36(3,4)20-58-64(55,56)61-63(53,54)57-19-25-30(60-62(50,51)52)29(47)35(59-25)43-22-42-28-32(37)40-21-41-33(28)43/h21-25,29-31,35,44,47-48H,5-20H2,1-4H3,(H,38,45)(H,39,49)(H,53,54)(H,55,56)(H2,37,40,41)(H2,50,51,52)/p-4/t24-,25+,29+,30+,31-,35+/m0/s1	LWXQJJYOZWNPDR-YHPPSIBPSA-J	C36H60N7O18P3S
M_tdcacoa_c	tdcacoa	Myristoyl-CoA(4-)	c	A	M_coa14_0_c	coa14_0		WormJam	CCCCCCCCCCCCCC(=O)SCCNC(=O)CCNC(=O)[C@H](O)C(C)(C)COP([O-])(=O)OP([O-])(=O)OC[C@H]1O[C@H]([C@H](O)[C@@H]1OP([O-])([O-])=O)n1cnc2c(N)ncnc12	InChI=1S/C35H62N7O17P3S/c1-4-5-6-7-8-9-10-11-12-13-14-15-26(44)63-19-18-37-25(43)16-17-38-33(47)30(46)35(2,3)21-56-62(53,54)59-61(51,52)55-20-24-29(58-60(48,49)50)28(45)34(57-24)42-23-41-27-31(36)39-22-40-32(27)42/h22-24,28-30,34,45-46H,4-21H2,1-3H3,(H,37,43)(H,38,47)(H,51,52)(H,53,54)(H2,36,39,40)(H2,48,49,50)/p-4/t24-,28-,29-,30+,34-/m1/s1	DUAFKXOFBZQTQE-QSGBVPJFSA-J	C35H58N7O17P3S
M_tdcoa_c	tdcoa	Tetradecanoyl-CoA(4-)	c	A	M_coa14_0_c	coa14_0		WormJam	CCCCCCCCCCCCCC(=O)SCCNC(=O)CCNC(=O)[C@H](O)C(C)(C)COP([O-])(=O)OP([O-])(=O)OC[C@H]1O[C@H]([C@H](O)[C@@H]1OP([O-])([O-])=O)n1cnc2c(N)ncnc12	InChI=1S/C35H62N7O17P3S/c1-4-5-6-7-8-9-10-11-12-13-14-15-26(44)63-19-18-37-25(43)16-17-38-33(47)30(46)35(2,3)21-56-62(53,54)59-61(51,52)55-20-24-29(58-60(48,49)50)28(45)34(57-24)42-23-41-27-31(36)39-22-40-32(27)42/h22-24,28-30,34,45-46H,4-21H2,1-3H3,(H,37,43)(H,38,47)(H,51,52)(H,53,54)(H2,36,39,40)(H2,48,49,50)/p-4/t24-,28-,29-,30+,34-/m1/s1	DUAFKXOFBZQTQE-QSGBVPJFSA-J	C35H58N7O17P3S
M_tdcacoa_m	tdcacoa	Myristoyl-CoA(4-)	m	A	M_coa14_0_m	coa14_0		WormJam	CCCCCCCCCCCCCC(=O)SCCNC(=O)CCNC(=O)[C@H](O)C(C)(C)COP([O-])(=O)OP([O-])(=O)OC[C@H]1O[C@H]([C@H](O)[C@@H]1OP([O-])([O-])=O)n1cnc2c(N)ncnc12	InChI=1S/C35H62N7O17P3S/c1-4-5-6-7-8-9-10-11-12-13-14-15-26(44)63-19-18-37-25(43)16-17-38-33(47)30(46)35(2,3)21-56-62(53,54)59-61(51,52)55-20-24-29(58-60(48,49)50)28(45)34(57-24)42-23-41-27-31(36)39-22-40-32(27)42/h22-24,28-30,34,45-46H,4-21H2,1-3H3,(H,37,43)(H,38,47)(H,51,52)(H,53,54)(H2,36,39,40)(H2,48,49,50)/p-4/t24-,28-,29-,30+,34-/m1/s1	DUAFKXOFBZQTQE-QSGBVPJFSA-J	C35H58N7O17P3S
M_tdcoa_m	tdcoa	Tetradecanoyl-CoA(4-)	m	A	M_coa14_0_m	coa14_0		WormJam	CCCCCCCCCCCCCC(=O)SCCNC(=O)CCNC(=O)[C@H](O)C(C)(C)COP([O-])(=O)OP([O-])(=O)OC[C@H]1O[C@H]([C@H](O)[C@@H]1OP([O-])([O-])=O)n1cnc2c(N)ncnc12	InChI=1S/C35H62N7O17P3S/c1-4-5-6-7-8-9-10-11-12-13-14-15-26(44)63-19-18-37-25(43)16-17-38-33(47)30(46)35(2,3)21-56-62(53,54)59-61(51,52)55-20-24-29(58-60(48,49)50)28(45)34(57-24)42-23-41-27-31(36)39-22-40-32(27)42/h22-24,28-30,34,45-46H,4-21H2,1-3H3,(H,37,43)(H,38,47)(H,51,52)(H,53,54)(H2,36,39,40)(H2,48,49,50)/p-4/t24-,28-,29-,30+,34-/m1/s1	DUAFKXOFBZQTQE-QSGBVPJFSA-J	C35H58N7O17P3S
M_td2coa_c	td2coa	trans-Tetradec-2-enoyl-CoA(4-)	c	A	M_coa14_1_2e_c	coa14_1_2e		WormJam	CCCCCCCCCCC\C=C\C(=O)SCCNC(=O)CCNC(=O)[C@H](O)C(C)(C)COP([O-])(=O)OP([O-])(=O)OC[C@H]1O[C@H]([C@H](O)[C@@H]1OP([O-])([O-])=O)N1C=NC2=C(N)N=CN=C12	InChI=1S/C35H60N7O17P3S/c1-4-5-6-7-8-9-10-11-12-13-14-15-26(44)63-19-18-37-25(43)16-17-38-33(47)30(46)35(2,3)21-56-62(53,54)59-61(51,52)55-20-24-29(58-60(48,49)50)28(45)34(57-24)42-23-41-27-31(36)39-22-40-32(27)42/h14-15,22-24,28-30,34,45-46H,4-13,16-21H2,1-3H3,(H,37,43)(H,38,47)(H,51,52)(H,53,54)(H2,36,39,40)(H2,48,49,50)/p-4/b15-14+/t24-,28-,29-,30+,34-/m1/s1	MBCVYCOKMMMWLX-YYMFEJJQSA-J	C35H56N7O17P3S
M_td2coa_m	td2coa	trans-Tetradec-2-enoyl-CoA(4-)	m	A	M_coa14_1_2e_m	coa14_1_2e		WormJam	CCCCCCCCCCC\C=C\C(=O)SCCNC(=O)CCNC(=O)[C@H](O)C(C)(C)COP([O-])(=O)OP([O-])(=O)OC[C@H]1O[C@H]([C@H](O)[C@@H]1OP([O-])([O-])=O)N1C=NC2=C(N)N=CN=C12	InChI=1S/C35H60N7O17P3S/c1-4-5-6-7-8-9-10-11-12-13-14-15-26(44)63-19-18-37-25(43)16-17-38-33(47)30(46)35(2,3)21-56-62(53,54)59-61(51,52)55-20-24-29(58-60(48,49)50)28(45)34(57-24)42-23-41-27-31(36)39-22-40-32(27)42/h14-15,22-24,28-30,34,45-46H,4-13,16-21H2,1-3H3,(H,37,43)(H,38,47)(H,51,52)(H,53,54)(H2,36,39,40)(H2,48,49,50)/p-4/b15-14+/t24-,28-,29-,30+,34-/m1/s1	MBCVYCOKMMMWLX-YYMFEJJQSA-J	C35H56N7O17P3S
M_c15iso2ecoa_c	c15iso2ecoa	trans-13-methyltetradec-2-enoyl-CoA(4-)	c	A	M_coa14_1_2e13me_c	coa14_1_2e13me		WormJam	[H]\C(CCCCCCCCCC(C)C)=C(\[H])C(=O)SCCNC(=O)CCNC(=O)[C@@]([H])(O)C(C)(C)COP([O-])(=O)OP([O-])(=O)OC[C@]1([H])O[C@]([H])(N2C=NC3=C(N)N=CN=C23)[C@@]([H])(O)[C@@]1([H])OP([O-])([O-])=O	InChI=1S/C36H62N7O17P3S/c1-24(2)14-12-10-8-6-5-7-9-11-13-15-27(45)64-19-18-38-26(44)16-17-39-34(48)31(47)36(3,4)21-57-63(54,55)60-62(52,53)56-20-25-30(59-61(49,50)51)29(46)35(58-25)43-23-42-28-32(37)40-22-41-33(28)43/h13,15,22-25,29-31,35,46-47H,5-12,14,16-21H2,1-4H3,(H,38,44)(H,39,48)(H,52,53)(H,54,55)(H2,37,40,41)(H2,49,50,51)/p-4/b15-13+/t25-,29-,30-,31+,35-/m0/s1	BRWSZHQQYCLCAA-KXYSCUCESA-J	C36H58N7O17P3S
M_c15iso2ecoa_m	c15iso2ecoa	trans-13-methyltetradec-2-enoyl-CoA(4-)	m	A	M_coa14_1_2e13me_m	coa14_1_2e13me		WormJam	[H]\C(CCCCCCCCCC(C)C)=C(\[H])C(=O)SCCNC(=O)CCNC(=O)[C@@]([H])(O)C(C)(C)COP([O-])(=O)OP([O-])(=O)OC[C@]1([H])O[C@]([H])(N2C=NC3=C(N)N=CN=C23)[C@@]([H])(O)[C@@]1([H])OP([O-])([O-])=O	InChI=1S/C36H62N7O17P3S/c1-24(2)14-12-10-8-6-5-7-9-11-13-15-27(45)64-19-18-38-26(44)16-17-39-34(48)31(47)36(3,4)21-57-63(54,55)60-62(52,53)56-20-25-30(59-61(49,50)51)29(46)35(58-25)43-23-42-28-32(37)40-22-41-33(28)43/h13,15,22-25,29-31,35,46-47H,5-12,14,16-21H2,1-4H3,(H,38,44)(H,39,48)(H,52,53)(H,54,55)(H2,37,40,41)(H2,49,50,51)/p-4/b15-13+/t25-,29-,30-,31+,35-/m0/s1	BRWSZHQQYCLCAA-KXYSCUCESA-J	C36H58N7O17P3S
M_td5coa_m	td5coa	(5Z)-Tetradecenoyl-CoA(4-)	m	A	M_coa14_1_5z_m	coa14_1_5z		WormJam	CCCCCCCC\C=C/CCCC(=O)SCCNC(=O)CCNC(=O)[C@H](O)C(C)(C)COP([O-])(=O)OP([O-])(=O)OC[C@H]1O[C@H]([C@H](O)[C@@H]1OP([O-])([O-])=O)N1C=NC2=C1N=CN=C2N	InChI=1S/C35H60N7O17P3S/c1-4-5-6-7-8-9-10-11-12-13-14-15-26(44)63-19-18-37-25(43)16-17-38-33(47)30(46)35(2,3)21-56-62(53,54)59-61(51,52)55-20-24-29(58-60(48,49)50)28(45)34(57-24)42-23-41-27-31(36)39-22-40-32(27)42/h11-12,22-24,28-30,34,45-46H,4-10,13-21H2,1-3H3,(H,37,43)(H,38,47)(H,51,52)(H,53,54)(H2,36,39,40)(H2,48,49,50)/p-4/b12-11-/t24-,28-,29-,30+,34-/m1/s1	MRVDZOHJMLTLHJ-STFCKWFXSA-J	C35H56N7O17P3S
M_3otd5coa_m	3otd5coa	3-Oxo-5Z-Tetradecenoyl-CoA(4-)	m	A	M_coa14_1_5z3o_m	coa14_1_5z3o		WormJam	CCCCCCCC\C=C/CC(=O)CC(=O)SCCNC(=O)CCNC(=O)[C@H](O)C(C)(C)COP([O-])(=O)OP([O-])(=O)OC[C@H]1O[C@H]([C@H](O)[C@@H]1OP([O-])([O-])=O)N1C=NC2=C1N=CN=C2N	InChI=1S/C35H58N7O18P3S/c1-4-5-6-7-8-9-10-11-12-13-23(43)18-26(45)64-17-16-37-25(44)14-15-38-33(48)30(47)35(2,3)20-57-63(54,55)60-62(52,53)56-19-24-29(59-61(49,50)51)28(46)34(58-24)42-22-41-27-31(36)39-21-40-32(27)42/h11-12,21-22,24,28-30,34,46-47H,4-10,13-20H2,1-3H3,(H,37,44)(H,38,48)(H,52,53)(H,54,55)(H2,36,39,40)(H2,49,50,51)/p-4/b12-11-/t24-,28-,29-,30+,34-/m1/s1	KADPWMJVUVWQNK-STFCKWFXSA-J	C35H54N7O18P3S
M_3htd5coa_m	3htd5coa	(S)-3-Hydroxy-5Z-Tetradecenoyl-CoA(4-)	m	A	M_coa14_1_5z3ohS_m	coa14_1_5z3ohS		WormJam	CCCCCCCC\C=C/C[C@H](O)CC(=O)SCCNC(=O)CCNC(=O)[C@H](O)C(C)(C)COP([O-])(=O)OP([O-])(=O)OC[C@H]1O[C@H]([C@H](O)[C@@H]1OP([O-])([O-])=O)N1C=NC2=C1N=CN=C2N	InChI=1S/C35H60N7O18P3S/c1-4-5-6-7-8-9-10-11-12-13-23(43)18-26(45)64-17-16-37-25(44)14-15-38-33(48)30(47)35(2,3)20-57-63(54,55)60-62(52,53)56-19-24-29(59-61(49,50)51)28(46)34(58-24)42-22-41-27-31(36)39-21-40-32(27)42/h11-12,21-24,28-30,34,43,46-47H,4-10,13-20H2,1-3H3,(H,37,44)(H,38,48)(H,52,53)(H,54,55)(H2,36,39,40)(H2,49,50,51)/p-4/b12-11-/t23-,24+,28+,29+,30-,34+/m0/s1	KJJPUIFALMAQPF-SUAKZGBESA-J	C35H56N7O18P3S
M_td7coa_m	td7coa	(7Z)-Tetradecenoyl-CoA(4-)	m	A	M_coa14_1_7z_m	coa14_1_7z		WormJam	[H]\C(CCCCCC)=C(/[H])CCCCCC(=O)SCCNC(=O)CCNC(=O)[C@]([H])(O)C(C)(C)COP([O-])(=O)OP([O-])(=O)OC[C@@]1([H])O[C@@]([H])(N2C=NC3=C(N)N=CN=C23)[C@]([H])(O)[C@]1([H])OP([O-])([O-])=O	InChI=1S/C35H60N7O17P3S/c1-4-5-6-7-8-9-10-11-12-13-14-15-26(44)63-19-18-37-25(43)16-17-38-33(47)30(46)35(2,3)21-56-62(53,54)59-61(51,52)55-20-24-29(58-60(48,49)50)28(45)34(57-24)42-23-41-27-31(36)39-22-40-32(27)42/h9-10,22-24,28-30,34,45-46H,4-8,11-21H2,1-3H3,(H,37,43)(H,38,47)(H,51,52)(H,53,54)(H2,36,39,40)(H2,48,49,50)/p-4/b10-9-/t24-,28-,29-,30+,34-/m1/s1	JPIHVKICKVPFFY-TWAFKMGKSA-J	C35H56N7O17P3S
M_3otd7coa_m	3otd7coa	3-Oxo-7Z-Tetradecenoyl-CoA(4-)	m	A	M_coa14_1_7z3o_m	coa14_1_7z3o		WormJam	[H]\C(CCCCCC)=C(/[H])CCCC(=O)CC(=O)SCCNC(=O)CCNC(=O)[C@]([H])(O)C(C)(C)COP([O-])(=O)OP([O-])(=O)OC[C@@]1([H])O[C@@]([H])(N2C=NC3=C(N)N=CN=C23)[C@]([H])(O)[C@]1([H])OP([O-])([O-])=O	InChI=1S/C35H58N7O18P3S/c1-4-5-6-7-8-9-10-11-12-13-23(43)18-26(45)64-17-16-37-25(44)14-15-38-33(48)30(47)35(2,3)20-57-63(54,55)60-62(52,53)56-19-24-29(59-61(49,50)51)28(46)34(58-24)42-22-41-27-31(36)39-21-40-32(27)42/h9-10,21-22,24,28-30,34,46-47H,4-8,11-20H2,1-3H3,(H,37,44)(H,38,48)(H,52,53)(H,54,55)(H2,36,39,40)(H2,49,50,51)/p-4/b10-9-/t24-,28-,29-,30+,34-/m1/s1	BEPLLRGJVXAEJI-TWAFKMGKSA-J	C35H54N7O18P3S
M_3htd7coa_m	3htd7coa	(S)-3-Hydroxy-7Z-Tetradecenoyl-CoA(4-)	m	A	M_coa14_1_7zohS_m	coa14_1_7zohS		WormJam	CCCCCCC=CCCC[C@H](O)CC(=O)SCCNC(=O)CCNC(=O)[C@H](O)C(C)(C)COP(=O)(OP(=O)(OC[C@H]1([C@@H](OP([O-])(=O)[O-])[C@@H](O)[C@@H](O1)N2(C3(N=CN=C(C(N=C2)=3)N))))[O-])[O-]	InChI=1S/C35H60N7O18P3S/c1-4-5-6-7-8-9-10-11-12-13-23(43)18-26(45)64-17-16-37-25(44)14-15-38-33(48)30(47)35(2,3)20-57-63(54,55)60-62(52,53)56-19-24-29(59-61(49,50)51)28(46)34(58-24)42-22-41-27-31(36)39-21-40-32(27)42/h9-10,21-24,28-30,34,43,46-47H,4-8,11-20H2,1-3H3,(H,37,44)(H,38,48)(H,52,53)(H,54,55)(H2,36,39,40)(H2,49,50,51)/p-4/b10-9-/t23-,24+,28+,29+,30-,34+/m0/s1	WGCARZJTIJIWSL-JCJYIPITSA-J	C35H56N7O18P3S
M_td25coa_m	td25coa	(2E,5Z)-Tetradecadienoyl-CoA(4-)	m	A	M_coa14_2_2e5z_m	coa14_2_2e5z		WormJam	CCCCCCCC\C=C/C\C=C\C(=O)SCCNC(=O)CCNC(=O)[C@H](O)C(C)(C)COP([O-])(=O)OP([O-])(=O)OC[C@H]1O[C@H]([C@H](O)[C@@H]1OP([O-])([O-])=O)N1C=NC2=C1N=CN=C2N	InChI=1S/C35H58N7O17P3S/c1-4-5-6-7-8-9-10-11-12-13-14-15-26(44)63-19-18-37-25(43)16-17-38-33(47)30(46)35(2,3)21-56-62(53,54)59-61(51,52)55-20-24-29(58-60(48,49)50)28(45)34(57-24)42-23-41-27-31(36)39-22-40-32(27)42/h11-12,14-15,22-24,28-30,34,45-46H,4-10,13,16-21H2,1-3H3,(H,37,43)(H,38,47)(H,51,52)(H,53,54)(H2,36,39,40)(H2,48,49,50)/p-4/b12-11-,15-14+/t24-,28-,29-,30+,34-/m1/s1	JVEFYXPCQBMMAA-ZMLWRGBOSA-J	C35H54N7O17P3S
M_td27coa_m	td27coa	(2E,7Z)-Tetradecadienoyl-CoA(4-)	m	A	M_coa14_2_2e7z_m	coa14_2_2e7z		WormJam	[H]\C(CCCCCC)=C(/[H])CCC\C([H])=C(/[H])C(=O)SCCNC(=O)CCNC(=O)[C@]([H])(O)C(C)(C)COP([O-])(=O)OP([O-])(=O)OC[C@@]1([H])O[C@@]([H])(N2C=NC3=C(N)N=CN=C23)[C@]([H])(O)[C@]1([H])OP([O-])([O-])=O	InChI=1S/C35H58N7O17P3S/c1-4-5-6-7-8-9-10-11-12-13-14-15-26(44)63-19-18-37-25(43)16-17-38-33(47)30(46)35(2,3)21-56-62(53,54)59-61(51,52)55-20-24-29(58-60(48,49)50)28(45)34(57-24)42-23-41-27-31(36)39-22-40-32(27)42/h9-10,14-15,22-24,28-30,34,45-46H,4-8,11-13,16-21H2,1-3H3,(H,37,43)(H,38,47)(H,51,52)(H,53,54)(H2,36,39,40)(H2,48,49,50)/p-4/b10-9-,15-14+/t24-,28-,29-,30+,34-/m1/s1	MWKSUVQQMPJTPP-DTPVMWFYSA-J	C35H54N7O17P3S
M_fa14p2n6coa_c	fa14p2n6coa	Intermediary fatty acid C14:2 CoA(4-)	c	A	M_coa14_2_5z8z_c	coa14_2_5z8z		WormJam	CCCCC\C=C/C\C=C/CCCC(=O)SCCNC(=O)CCNC(=O)[C@H](O)C(C)(C)COP([O-])(=O)OP([O-])(=O)OC[C@H]1O[C@H]([C@H](O)[C@@H]1OP([O-])([O-])=O)N1C=NC2=C1N=CN=C2N	InChI=1S/C35H58N7O17P3S/c1-4-5-6-7-8-9-10-11-12-13-14-15-26(44)63-19-18-37-25(43)16-17-38-33(47)30(46)35(2,3)21-56-62(53,54)59-61(51,52)55-20-24-29(58-60(48,49)50)28(45)34(57-24)42-23-41-27-31(36)39-22-40-32(27)42/h8-9,11-12,22-24,28-30,34,45-46H,4-7,10,13-21H2,1-3H3,(H,37,43)(H,38,47)(H,51,52)(H,53,54)(H2,36,39,40)(H2,48,49,50)/p-4/b9-8-,12-11-/t24-,28-,29-,30+,34-/m1/s1	MJBZUCVXTFUVFY-PHQNXBNMSA-J	C35H54N7O17P3S
M_fa14p2n6coa_m	fa14p2n6coa	Intermediary fatty acid C14:2 CoA(4-)	m	A	M_coa14_2_5z8z_m	coa14_2_5z8z		WormJam	CCCCC\C=C/C\C=C/CCCC(=O)SCCNC(=O)CCNC(=O)[C@H](O)C(C)(C)COP([O-])(=O)OP([O-])(=O)OC[C@H]1O[C@H]([C@H](O)[C@@H]1OP([O-])([O-])=O)N1C=NC2=C1N=CN=C2N	InChI=1S/C35H58N7O17P3S/c1-4-5-6-7-8-9-10-11-12-13-14-15-26(44)63-19-18-37-25(43)16-17-38-33(47)30(46)35(2,3)21-56-62(53,54)59-61(51,52)55-20-24-29(58-60(48,49)50)28(45)34(57-24)42-23-41-27-31(36)39-22-40-32(27)42/h8-9,11-12,22-24,28-30,34,45-46H,4-7,10,13-21H2,1-3H3,(H,37,43)(H,38,47)(H,51,52)(H,53,54)(H2,36,39,40)(H2,48,49,50)/p-4/b9-8-,12-11-/t24-,28-,29-,30+,34-/m1/s1	MJBZUCVXTFUVFY-PHQNXBNMSA-J	C35H54N7O17P3S
M_td58coa_m	td58coa	(5Z,8Z)-Tetradecadienoyl-CoA(4-)	m	A	M_coa14_2_5z8z_m	coa14_2_5z8z		WormJam	CCCCC\C=C/C\C=C/CCCC(=O)SCCNC(=O)CCNC(=O)[C@H](O)C(C)(C)COP([O-])(=O)OP([O-])(=O)OC[C@H]1O[C@H]([C@H](O)[C@@H]1OP([O-])([O-])=O)N1C=NC2=C1N=CN=C2N	InChI=1S/C35H58N7O17P3S/c1-4-5-6-7-8-9-10-11-12-13-14-15-26(44)63-19-18-37-25(43)16-17-38-33(47)30(46)35(2,3)21-56-62(53,54)59-61(51,52)55-20-24-29(58-60(48,49)50)28(45)34(57-24)42-23-41-27-31(36)39-22-40-32(27)42/h8-9,11-12,22-24,28-30,34,45-46H,4-7,10,13-21H2,1-3H3,(H,37,43)(H,38,47)(H,51,52)(H,53,54)(H2,36,39,40)(H2,48,49,50)/p-4/b9-8-,12-11-/t24-,28-,29-,30+,34-/m1/s1	MJBZUCVXTFUVFY-PHQNXBNMSA-J	C35H54N7O17P3S
M_3oth58coa_m	3oth58coa	3-Oxo-5Z,8Z-Tetradecadienoyl-CoA(4-)	m	A	M_coa14_2_5z8z3o_m	coa14_2_5z8z3o		WormJam	[H]\C(CCCCC)=C(/[H])C\C([H])=C(\[H])CC(=O)CC(=O)SCCNC(=O)CCNC(=O)[C@]([H])(O)C(C)(C)COP([O-])(=O)OP([O-])(=O)OC[C@@]1([H])O[C@@]([H])(N2C=NC3=C(N)N=CN=C23)[C@]([H])(O)[C@]1([H])OP([O-])([O-])=O	InChI=1S/C35H56N7O18P3S/c1-4-5-6-7-8-9-10-11-12-13-23(43)18-26(45)64-17-16-37-25(44)14-15-38-33(48)30(47)35(2,3)20-57-63(54,55)60-62(52,53)56-19-24-29(59-61(49,50)51)28(46)34(58-24)42-22-41-27-31(36)39-21-40-32(27)42/h8-9,11-12,21-22,24,28-30,34,46-47H,4-7,10,13-20H2,1-3H3,(H,37,44)(H,38,48)(H,52,53)(H,54,55)(H2,36,39,40)(H2,49,50,51)/p-4/b9-8-,12-11-/t24-,28-,29-,30+,34-/m1/s1	XOCYFFRISHLAMW-PHQNXBNMSA-J	C35H52N7O18P3S
M_3htd58coa_m	3htd58coa	(S)-3-Hydroxy-5Z,8Z-Tetradecadienoyl-CoA(4-)	m	A	M_coa14_2_5z8z3ohS_m	coa14_2_5z8z3ohS		WormJam	[H]\C(CCCCC)=C(/[H])C\C([H])=C(\[H])C[C@]([H])(O)CC(=O)SCCNC(=O)CCNC(=O)[C@]([H])(O)C(C)(C)COP([O-])(=O)OP([O-])(=O)OC[C@@]1([H])O[C@@]([H])(N2C=NC3=C(N)N=CN=C23)[C@]([H])(O)[C@]1([H])OP([O-])([O-])=O	InChI=1S/C35H58N7O18P3S/c1-4-5-6-7-8-9-10-11-12-13-23(43)18-26(45)64-17-16-37-25(44)14-15-38-33(48)30(47)35(2,3)20-57-63(54,55)60-62(52,53)56-19-24-29(59-61(49,50)51)28(46)34(58-24)42-22-41-27-31(36)39-21-40-32(27)42/h8-9,11-12,21-24,28-30,34,43,46-47H,4-7,10,13-20H2,1-3H3,(H,37,44)(H,38,48)(H,52,53)(H,54,55)(H2,36,39,40)(H2,49,50,51)/p-4/b9-8-,12-11-/t23-,24+,28+,29+,30-,34+/m0/s1	SDWYDRDZISFNSH-ZYWVLTFSSA-J	C35H54N7O18P3S
M_td258coa_m	td258coa	(2E,5Z,8Z)-Tetradecatrienoyl-CoA(4-)	m	A	M_coa14_3_2e5z8z_m	coa14_3_2e5z8z		WormJam	[H]\C(CCCCC)=C(/[H])C\C([H])=C(\[H])C\C([H])=C(/[H])C(=O)SCCNC(=O)CCNC(=O)[C@]([H])(O)C(C)(C)COP([O-])(=O)OP([O-])(=O)OC[C@@]1([H])O[C@@]([H])(N2C=NC3=C(N)N=CN=C23)[C@]([H])(O)[C@]1([H])OP([O-])([O-])=O	InChI=1S/C35H56N7O17P3S/c1-4-5-6-7-8-9-10-11-12-13-14-15-26(44)63-19-18-37-25(43)16-17-38-33(47)30(46)35(2,3)21-56-62(53,54)59-61(51,52)55-20-24-29(58-60(48,49)50)28(45)34(57-24)42-23-41-27-31(36)39-22-40-32(27)42/h8-9,11-12,14-15,22-24,28-30,34,45-46H,4-7,10,13,16-21H2,1-3H3,(H,37,43)(H,38,47)(H,51,52)(H,53,54)(H2,36,39,40)(H2,48,49,50)/p-4/b9-8-,12-11-,15-14+/t24-,28-,29-,30+,34-/m1/s1	JSDPYDDAJCNOIE-VFRDANQJSA-J	C35H52N7O17P3S
M_c17isocoa_c	c17isocoa	15-methylhexadecanoyl-CoA(4-)	c	A	M_coa16_0_15me_c	coa16_0_15me		WormJam	[H][C@@](O)(C(=O)NCCC(=O)NCCSC(=O)CCCCCCCCCCCCCC(C)C)C(C)(C)COP([O-])(=O)OP([O-])(=O)OC[C@]1([H])O[C@]([H])(N2C=NC3=C(N)N=CN=C23)[C@@]([H])(O)[C@@]1([H])OP([O-])([O-])=O	InChI=1S/C38H68N7O17P3S/c1-26(2)16-14-12-10-8-6-5-7-9-11-13-15-17-29(47)66-21-20-40-28(46)18-19-41-36(50)33(49)38(3,4)23-59-65(56,57)62-64(54,55)58-22-27-32(61-63(51,52)53)31(48)37(60-27)45-25-44-30-34(39)42-24-43-35(30)45/h24-27,31-33,37,48-49H,5-23H2,1-4H3,(H,40,46)(H,41,50)(H,54,55)(H,56,57)(H2,39,42,43)(H2,51,52,53)/p-4/t27-,31-,32-,33+,37-/m0/s1	AZUNRVWJJVHLJB-KMQDIOQZSA-J	C38H64N7O17P3S
M_fa17p0isocoa_c	fa17p0isocoa	Fatty acyl (C17:iso) coa(4-)	c	A	M_coa16_0_15me_c	coa16_0_15me		WormJam	[H][C@@](O)(C(=O)NCCC(=O)NCCSC(=O)CCCCCCCCCCCCCC(C)C)C(C)(C)COP([O-])(=O)OP([O-])(=O)OC[C@]1([H])O[C@]([H])(N2C=NC3=C(N)N=CN=C23)[C@@]([H])(O)[C@@]1([H])OP([O-])([O-])=O	InChI=1S/C38H68N7O17P3S/c1-26(2)16-14-12-10-8-6-5-7-9-11-13-15-17-29(47)66-21-20-40-28(46)18-19-41-36(50)33(49)38(3,4)23-59-65(56,57)62-64(54,55)58-22-27-32(61-63(51,52)53)31(48)37(60-27)45-25-44-30-34(39)42-24-43-35(30)45/h24-27,31-33,37,48-49H,5-23H2,1-4H3,(H,40,46)(H,41,50)(H,54,55)(H,56,57)(H2,39,42,43)(H2,51,52,53)/p-4/t27-,31-,32-,33+,37-/m0/s1	AZUNRVWJJVHLJB-KMQDIOQZSA-J	C38H64N7O17P3S
M_c17isocoa_m	c17isocoa	15-methylhexadecanoyl-CoA(4-)	m	A	M_coa16_0_15me_m	coa16_0_15me		WormJam	[H][C@@](O)(C(=O)NCCC(=O)NCCSC(=O)CCCCCCCCCCCCCC(C)C)C(C)(C)COP([O-])(=O)OP([O-])(=O)OC[C@]1([H])O[C@]([H])(N2C=NC3=C(N)N=CN=C23)[C@@]([H])(O)[C@@]1([H])OP([O-])([O-])=O	InChI=1S/C38H68N7O17P3S/c1-26(2)16-14-12-10-8-6-5-7-9-11-13-15-17-29(47)66-21-20-40-28(46)18-19-41-36(50)33(49)38(3,4)23-59-65(56,57)62-64(54,55)58-22-27-32(61-63(51,52)53)31(48)37(60-27)45-25-44-30-34(39)42-24-43-35(30)45/h24-27,31-33,37,48-49H,5-23H2,1-4H3,(H,40,46)(H,41,50)(H,54,55)(H,56,57)(H2,39,42,43)(H2,51,52,53)/p-4/t27-,31-,32-,33+,37-/m0/s1	AZUNRVWJJVHLJB-KMQDIOQZSA-J	C38H64N7O17P3S
M_fa17p0isocoa_m	fa17p0isocoa	Fatty acyl (C17:iso) coa(4-)	m	A	M_coa16_0_15me_m	coa16_0_15me		WormJam	[H][C@@](O)(C(=O)NCCC(=O)NCCSC(=O)CCCCCCCCCCCCCC(C)C)C(C)(C)COP([O-])(=O)OP([O-])(=O)OC[C@]1([H])O[C@]([H])(N2C=NC3=C(N)N=CN=C23)[C@@]([H])(O)[C@@]1([H])OP([O-])([O-])=O	InChI=1S/C38H68N7O17P3S/c1-26(2)16-14-12-10-8-6-5-7-9-11-13-15-17-29(47)66-21-20-40-28(46)18-19-41-36(50)33(49)38(3,4)23-59-65(56,57)62-64(54,55)58-22-27-32(61-63(51,52)53)31(48)37(60-27)45-25-44-30-34(39)42-24-43-35(30)45/h24-27,31-33,37,48-49H,5-23H2,1-4H3,(H,40,46)(H,41,50)(H,54,55)(H,56,57)(H2,39,42,43)(H2,51,52,53)/p-4/t27-,31-,32-,33+,37-/m0/s1	AZUNRVWJJVHLJB-KMQDIOQZSA-J	C38H64N7O17P3S
M_3ohdcoa_c	3ohdcoa	3-Oxohexadecanoyl-CoA(4-)	c	A	M_coa16_0_3o_c	coa16_0_3o		WormJam	CCCCCCCCCCCCCC(=O)CC(=O)SCCNC(=O)CCNC(=O)[C@H](O)C(C)(C)COP([O-])(=O)OP([O-])(=O)OC[C@H]1O[C@H]([C@H](O)[C@@H]1OP([O-])([O-])=O)N1C=NC2=C1N=CN=C2N	InChI=1S/C37H64N7O18P3S/c1-4-5-6-7-8-9-10-11-12-13-14-15-25(45)20-28(47)66-19-18-39-27(46)16-17-40-35(50)32(49)37(2,3)22-59-65(56,57)62-64(54,55)58-21-26-31(61-63(51,52)53)30(48)36(60-26)44-24-43-29-33(38)41-23-42-34(29)44/h23-24,26,30-32,36,48-49H,4-22H2,1-3H3,(H,39,46)(H,40,50)(H,54,55)(H,56,57)(H2,38,41,42)(H2,51,52,53)/p-4/t26-,30-,31-,32+,36-/m1/s1	NQMPLXPCRJOSHL-BBECNAHFSA-J	C37H60N7O18P3S
M_3ohdcoa_m	3ohdcoa	3-Oxohexadecanoyl-CoA(4-)	m	A	M_coa16_0_3o_m	coa16_0_3o		WormJam	CCCCCCCCCCCCCC(=O)CC(=O)SCCNC(=O)CCNC(=O)[C@H](O)C(C)(C)COP([O-])(=O)OP([O-])(=O)OC[C@H]1O[C@H]([C@H](O)[C@@H]1OP([O-])([O-])=O)N1C=NC2=C1N=CN=C2N	InChI=1S/C37H64N7O18P3S/c1-4-5-6-7-8-9-10-11-12-13-14-15-25(45)20-28(47)66-19-18-39-27(46)16-17-40-35(50)32(49)37(2,3)22-59-65(56,57)62-64(54,55)58-21-26-31(61-63(51,52)53)30(48)36(60-26)44-24-43-29-33(38)41-23-42-34(29)44/h23-24,26,30-32,36,48-49H,4-22H2,1-3H3,(H,39,46)(H,40,50)(H,54,55)(H,56,57)(H2,38,41,42)(H2,51,52,53)/p-4/t26-,30-,31-,32+,36-/m1/s1	NQMPLXPCRJOSHL-BBECNAHFSA-J	C37H60N7O18P3S
M_3oc17isocoa_c	3oc17isocoa	3-Oxo-15-methylhexadecanoyl-CoA(4-)	c	A	M_coa16_0_3o15me_c	coa16_0_3o15me		WormJam	[H][C@@](O)(C(=O)NCCC(=O)NCCSC(=O)CC(=O)CCCCCCCCCCCC(C)C)C(C)(C)COP([O-])(=O)OP([O-])(=O)OC[C@]1([H])O[C@]([H])(N2C=NC3=C(N)N=CN=C23)[C@@]([H])(O)[C@@]1([H])OP([O-])([O-])=O	InChI=1S/C38H66N7O18P3S/c1-25(2)14-12-10-8-6-5-7-9-11-13-15-26(46)20-29(48)67-19-18-40-28(47)16-17-41-36(51)33(50)38(3,4)22-60-66(57,58)63-65(55,56)59-21-27-32(62-64(52,53)54)31(49)37(61-27)45-24-44-30-34(39)42-23-43-35(30)45/h23-25,27,31-33,37,49-50H,5-22H2,1-4H3,(H,40,47)(H,41,51)(H,55,56)(H,57,58)(H2,39,42,43)(H2,52,53,54)/p-4/t27-,31-,32-,33+,37-/m0/s1	RNYKJLHCAKTRHT-KMQDIOQZSA-J	C38H62N7O18P3S
M_3oc17isocoa_m	3oc17isocoa	3-Oxo-15-methylhexadecanoyl-CoA(4-)	m	A	M_coa16_0_3o15me_m	coa16_0_3o15me		WormJam	[H][C@@](O)(C(=O)NCCC(=O)NCCSC(=O)CC(=O)CCCCCCCCCCCC(C)C)C(C)(C)COP([O-])(=O)OP([O-])(=O)OC[C@]1([H])O[C@]([H])(N2C=NC3=C(N)N=CN=C23)[C@@]([H])(O)[C@@]1([H])OP([O-])([O-])=O	InChI=1S/C38H66N7O18P3S/c1-25(2)14-12-10-8-6-5-7-9-11-13-15-26(46)20-29(48)67-19-18-40-28(47)16-17-41-36(51)33(50)38(3,4)22-60-66(57,58)63-65(55,56)59-21-27-32(62-64(52,53)54)31(49)37(61-27)45-24-44-30-34(39)42-23-43-35(30)45/h23-25,27,31-33,37,49-50H,5-22H2,1-4H3,(H,40,47)(H,41,51)(H,55,56)(H,57,58)(H2,39,42,43)(H2,52,53,54)/p-4/t27-,31-,32-,33+,37-/m0/s1	RNYKJLHCAKTRHT-KMQDIOQZSA-J	C38H62N7O18P3S
M_3hhdcoa_c	3hhdcoa	(S)-3-Hydroxyhexadecanoyl-CoA(4-)	c	A	M_coa16_0_3ohS_c	coa16_0_3ohS		WormJam	CCCCCCCCCCCCC[C@H](O)CC(=O)SCCNC(=O)CCNC(=O)[C@H](O)C(C)(C)COP([O-])(=O)OP([O-])(=O)OC[C@H]1O[C@H]([C@H](O)[C@@H]1OP([O-])([O-])=O)N1C=NC2=C1N=CN=C2N	InChI=1S/C37H66N7O18P3S/c1-4-5-6-7-8-9-10-11-12-13-14-15-25(45)20-28(47)66-19-18-39-27(46)16-17-40-35(50)32(49)37(2,3)22-59-65(56,57)62-64(54,55)58-21-26-31(61-63(51,52)53)30(48)36(60-26)44-24-43-29-33(38)41-23-42-34(29)44/h23-26,30-32,36,45,48-49H,4-22H2,1-3H3,(H,39,46)(H,40,50)(H,54,55)(H,56,57)(H2,38,41,42)(H2,51,52,53)/p-4/t25-,26+,30+,31+,32-,36+/m0/s1	DEHLMTDDPWDRDR-BCIKBWLNSA-J	C37H62N7O18P3S
M_3hhdcoa_m	3hhdcoa	(S)-3-Hydroxyhexadecanoyl-CoA(4-)	m	A	M_coa16_0_3ohS_m	coa16_0_3ohS		WormJam	CCCCCCCCCCCCC[C@H](O)CC(=O)SCCNC(=O)CCNC(=O)[C@H](O)C(C)(C)COP([O-])(=O)OP([O-])(=O)OC[C@H]1O[C@H]([C@H](O)[C@@H]1OP([O-])([O-])=O)N1C=NC2=C1N=CN=C2N	InChI=1S/C37H66N7O18P3S/c1-4-5-6-7-8-9-10-11-12-13-14-15-25(45)20-28(47)66-19-18-39-27(46)16-17-40-35(50)32(49)37(2,3)22-59-65(56,57)62-64(54,55)58-21-26-31(61-63(51,52)53)30(48)36(60-26)44-24-43-29-33(38)41-23-42-34(29)44/h23-26,30-32,36,45,48-49H,4-22H2,1-3H3,(H,39,46)(H,40,50)(H,54,55)(H,56,57)(H2,38,41,42)(H2,51,52,53)/p-4/t25-,26+,30+,31+,32-,36+/m0/s1	DEHLMTDDPWDRDR-BCIKBWLNSA-J	C37H62N7O18P3S
M_3hc17isocoa_c	3hc17isocoa	(S)-3-Hydroxy-15-methylhexadecanoyl-CoA(4-)	c	A	M_coa16_0_3ohS15me_c	coa16_0_3ohS15me		WormJam	[H][C@](O)(CCCCCCCCCCCC(C)C)CC(=O)SCCNC(=O)CCNC(=O)[C@]([H])(O)C(C)(C)COP([O-])(=O)OP([O-])(=O)OC[C@@]1([H])O[C@@]([H])(N2C=NC3=C(N)N=CN=C23)[C@]([H])(O)[C@]1([H])OP([O-])([O-])=O	InChI=1S/C38H68N7O18P3S/c1-25(2)14-12-10-8-6-5-7-9-11-13-15-26(46)20-29(48)67-19-18-40-28(47)16-17-41-36(51)33(50)38(3,4)22-60-66(57,58)63-65(55,56)59-21-27-32(62-64(52,53)54)31(49)37(61-27)45-24-44-30-34(39)42-23-43-35(30)45/h23-27,31-33,37,46,49-50H,5-22H2,1-4H3,(H,40,47)(H,41,51)(H,55,56)(H,57,58)(H2,39,42,43)(H2,52,53,54)/p-4/t26-,27+,31+,32+,33-,37+/m0/s1	UXWUSXRGWGOULX-LEUMEZKXSA-J	C38H64N7O18P3S
M_3hc17isocoa_m	3hc17isocoa	(S)-3-Hydroxy-15-methylhexadecanoyl-CoA(4-)	m	A	M_coa16_0_3ohS15me_m	coa16_0_3ohS15me		WormJam	[H][C@](O)(CCCCCCCCCCCC(C)C)CC(=O)SCCNC(=O)CCNC(=O)[C@]([H])(O)C(C)(C)COP([O-])(=O)OP([O-])(=O)OC[C@@]1([H])O[C@@]([H])(N2C=NC3=C(N)N=CN=C23)[C@]([H])(O)[C@]1([H])OP([O-])([O-])=O	InChI=1S/C38H68N7O18P3S/c1-25(2)14-12-10-8-6-5-7-9-11-13-15-26(46)20-29(48)67-19-18-40-28(47)16-17-41-36(51)33(50)38(3,4)22-60-66(57,58)63-65(55,56)59-21-27-32(62-64(52,53)54)31(49)37(61-27)45-24-44-30-34(39)42-23-43-35(30)45/h23-27,31-33,37,46,49-50H,5-22H2,1-4H3,(H,40,47)(H,41,51)(H,55,56)(H,57,58)(H2,39,42,43)(H2,52,53,54)/p-4/t26-,27+,31+,32+,33-,37+/m0/s1	UXWUSXRGWGOULX-LEUMEZKXSA-J	C38H64N7O18P3S
M_pmtcoa_c	pmtcoa	Palmitoyl-CoA (4-)	c	A	M_coa16_0_c	coa16_0		WormJam	CCCCCCCCCCCCCCCC(=O)SCCNC(=O)CCNC(=O)[C@H](O)C(C)(C)COP([O-])(=O)OP([O-])(=O)OC[C@H]1O[C@H]([C@H](O)[C@@H]1OP([O-])([O-])=O)N1C=NC2=C1N=CN=C2N	InChI=1S/C37H66N7O17P3S/c1-4-5-6-7-8-9-10-11-12-13-14-15-16-17-28(46)65-21-20-39-27(45)18-19-40-35(49)32(48)37(2,3)23-58-64(55,56)61-63(53,54)57-22-26-31(60-62(50,51)52)30(47)36(59-26)44-25-43-29-33(38)41-24-42-34(29)44/h24-26,30-32,36,47-48H,4-23H2,1-3H3,(H,39,45)(H,40,49)(H,53,54)(H,55,56)(H2,38,41,42)(H2,50,51,52)/p-4/t26-,30-,31-,32+,36-/m1/s1	MNBKLUUYKPBKDU-BBECNAHFSA-J	C37H62N7O17P3S
M_pmtcoa_m	pmtcoa	Palmitoyl-CoA (4-)	m	A	M_coa16_0_m	coa16_0		WormJam	CCCCCCCCCCCCCCCC(=O)SCCNC(=O)CCNC(=O)[C@H](O)C(C)(C)COP([O-])(=O)OP([O-])(=O)OC[C@H]1O[C@H]([C@H](O)[C@@H]1OP([O-])([O-])=O)N1C=NC2=C1N=CN=C2N	InChI=1S/C37H66N7O17P3S/c1-4-5-6-7-8-9-10-11-12-13-14-15-16-17-28(46)65-21-20-39-27(45)18-19-40-35(49)32(48)37(2,3)23-58-64(55,56)61-63(53,54)57-22-26-31(60-62(50,51)52)30(47)36(59-26)44-25-43-29-33(38)41-24-42-34(29)44/h24-26,30-32,36,47-48H,4-23H2,1-3H3,(H,39,45)(H,40,49)(H,53,54)(H,55,56)(H2,38,41,42)(H2,50,51,52)/p-4/t26-,30-,31-,32+,36-/m1/s1	MNBKLUUYKPBKDU-BBECNAHFSA-J	C37H62N7O17P3S
M_pmtcoa_n	pmtcoa	Palmitoyl-CoA (4-)	n	A	M_coa16_0_n	coa16_0		WormJam	CCCCCCCCCCCCCCCC(=O)SCCNC(=O)CCNC(=O)[C@H](O)C(C)(C)COP([O-])(=O)OP([O-])(=O)OC[C@H]1O[C@H]([C@H](O)[C@@H]1OP([O-])([O-])=O)N1C=NC2=C1N=CN=C2N	InChI=1S/C37H66N7O17P3S/c1-4-5-6-7-8-9-10-11-12-13-14-15-16-17-28(46)65-21-20-39-27(45)18-19-40-35(49)32(48)37(2,3)23-58-64(55,56)61-63(53,54)57-22-26-31(60-62(50,51)52)30(47)36(59-26)44-25-43-29-33(38)41-24-42-34(29)44/h24-26,30-32,36,47-48H,4-23H2,1-3H3,(H,39,45)(H,40,49)(H,53,54)(H,55,56)(H2,38,41,42)(H2,50,51,52)/p-4/t26-,30-,31-,32+,36-/m1/s1	MNBKLUUYKPBKDU-BBECNAHFSA-J	C37H62N7O17P3S
M_hdd2coa_c	hdd2coa	trans-Hexadec-2-enoyl-CoA(4-)	c	A	M_coa16_1_2e_c	coa16_1_2e		WormJam	CCCCCCCCCCCCC\C=C\C(=O)SCCNC(=O)CCNC(=O)[C@H](O)C(C)(C)COP([O-])(=O)OP([O-])(=O)OC[C@H]1O[C@H]([C@H](O)[C@@H]1OP([O-])([O-])=O)N1C=NC2=C1N=CN=C2N	InChI=1S/C37H64N7O17P3S/c1-4-5-6-7-8-9-10-11-12-13-14-15-16-17-28(46)65-21-20-39-27(45)18-19-40-35(49)32(48)37(2,3)23-58-64(55,56)61-63(53,54)57-22-26-31(60-62(50,51)52)30(47)36(59-26)44-25-43-29-33(38)41-24-42-34(29)44/h16-17,24-26,30-32,36,47-48H,4-15,18-23H2,1-3H3,(H,39,45)(H,40,49)(H,53,54)(H,55,56)(H2,38,41,42)(H2,50,51,52)/p-4/b17-16+/t26-,30-,31-,32+,36-/m1/s1	JUPAQFRKPHPXLD-MSHHSVQMSA-J	C37H60N7O17P3S
M_hdd2coa_m	hdd2coa	trans-Hexadec-2-enoyl-CoA(4-)	m	A	M_coa16_1_2e_m	coa16_1_2e		WormJam	CCCCCCCCCCCCC\C=C\C(=O)SCCNC(=O)CCNC(=O)[C@H](O)C(C)(C)COP([O-])(=O)OP([O-])(=O)OC[C@H]1O[C@H]([C@H](O)[C@@H]1OP([O-])([O-])=O)N1C=NC2=C1N=CN=C2N	InChI=1S/C37H64N7O17P3S/c1-4-5-6-7-8-9-10-11-12-13-14-15-16-17-28(46)65-21-20-39-27(45)18-19-40-35(49)32(48)37(2,3)23-58-64(55,56)61-63(53,54)57-22-26-31(60-62(50,51)52)30(47)36(59-26)44-25-43-29-33(38)41-24-42-34(29)44/h16-17,24-26,30-32,36,47-48H,4-15,18-23H2,1-3H3,(H,39,45)(H,40,49)(H,53,54)(H,55,56)(H2,38,41,42)(H2,50,51,52)/p-4/b17-16+/t26-,30-,31-,32+,36-/m1/s1	JUPAQFRKPHPXLD-MSHHSVQMSA-J	C37H60N7O17P3S
M_c17iso2ecoa_c	c17iso2ecoa	trans-15-methylhexadec-2-enoyl-CoA(4-)	c	A	M_coa16_1_2e15me_c	coa16_1_2e15me		WormJam	[H]\C(CCCCCCCCCCCC(C)C)=C(\[H])C(=O)SCCNC(=O)CCNC(=O)[C@@]([H])(O)C(C)(C)COP([O-])(=O)OP([O-])(=O)OC[C@]1([H])O[C@]([H])(N2C=NC3=C(N)N=CN=C23)[C@@]([H])(O)[C@@]1([H])OP([O-])([O-])=O	InChI=1S/C38H66N7O17P3S/c1-26(2)16-14-12-10-8-6-5-7-9-11-13-15-17-29(47)66-21-20-40-28(46)18-19-41-36(50)33(49)38(3,4)23-59-65(56,57)62-64(54,55)58-22-27-32(61-63(51,52)53)31(48)37(60-27)45-25-44-30-34(39)42-24-43-35(30)45/h15,17,24-27,31-33,37,48-49H,5-14,16,18-23H2,1-4H3,(H,40,46)(H,41,50)(H,54,55)(H,56,57)(H2,39,42,43)(H2,51,52,53)/p-4/b17-15+/t27-,31-,32-,33+,37-/m0/s1	VBRJJZPJXKSQLS-SAJWEFFBSA-J	C38H62N7O17P3S
M_c17iso2ecoa_m	c17iso2ecoa	trans-15-methylhexadec-2-enoyl-CoA(4-)	m	A	M_coa16_1_2e15me_m	coa16_1_2e15me		WormJam	[H]\C(CCCCCCCCCCCC(C)C)=C(\[H])C(=O)SCCNC(=O)CCNC(=O)[C@@]([H])(O)C(C)(C)COP([O-])(=O)OP([O-])(=O)OC[C@]1([H])O[C@]([H])(N2C=NC3=C(N)N=CN=C23)[C@@]([H])(O)[C@@]1([H])OP([O-])([O-])=O	InChI=1S/C38H66N7O17P3S/c1-26(2)16-14-12-10-8-6-5-7-9-11-13-15-17-29(47)66-21-20-40-28(46)18-19-41-36(50)33(49)38(3,4)23-59-65(56,57)62-64(54,55)58-22-27-32(61-63(51,52)53)31(48)37(60-27)45-25-44-30-34(39)42-24-43-35(30)45/h15,17,24-27,31-33,37,48-49H,5-14,16,18-23H2,1-4H3,(H,40,46)(H,41,50)(H,54,55)(H,56,57)(H2,39,42,43)(H2,51,52,53)/p-4/b17-15+/t27-,31-,32-,33+,37-/m0/s1	VBRJJZPJXKSQLS-SAJWEFFBSA-J	C38H62N7O17P3S
M_hd7coa_m	hd7coa	(7Z)-Hexadecenoyl-CoA(4-)	m	A	M_coa16_1_7z_m	coa16_1_7z		WormJam	CCCCCCCC\C=C/CCCCCC(=O)SCCNC(=O)CCNC(=O)[C@H](O)C(C)(C)COP([O-])(=O)OP([O-])(=O)OC[C@H]1O[C@H]([C@H](O)[C@@H]1OP([O-])([O-])=O)N1C=NC2=C1N=CN=C2N	InChI=1S/C37H64N7O17P3S/c1-4-5-6-7-8-9-10-11-12-13-14-15-16-17-28(46)65-21-20-39-27(45)18-19-40-35(49)32(48)37(2,3)23-58-64(55,56)61-63(53,54)57-22-26-31(60-62(50,51)52)30(47)36(59-26)44-25-43-29-33(38)41-24-42-34(29)44/h11-12,24-26,30-32,36,47-48H,4-10,13-23H2,1-3H3,(H,39,45)(H,40,49)(H,53,54)(H,55,56)(H2,38,41,42)(H2,50,51,52)/p-4/b12-11-/t26-,30-,31-,32+,36-/m1/s1	MJWMOLDKMBISOB-YDGGZUKGSA-J	C37H60N7O17P3S
M_3ohd7coa_m	3ohd7coa	3-Oxo-7Z-Hexadecenoyl-CoA(4-)	m	A	M_coa16_1_7z3o_m	coa16_1_7z3o		WormJam	CCCCCCCC\C=C/CCCC(=O)CC(=O)SCCNC(=O)CCNC(=O)[C@H](O)C(C)(C)COP([O-])(=O)OP([O-])(=O)OC[C@H]1O[C@H]([C@H](O)[C@@H]1OP([O-])([O-])=O)N1C=NC2=C1N=CN=C2N	InChI=1S/C37H62N7O18P3S/c1-4-5-6-7-8-9-10-11-12-13-14-15-25(45)20-28(47)66-19-18-39-27(46)16-17-40-35(50)32(49)37(2,3)22-59-65(56,57)62-64(54,55)58-21-26-31(61-63(51,52)53)30(48)36(60-26)44-24-43-29-33(38)41-23-42-34(29)44/h11-12,23-24,26,30-32,36,48-49H,4-10,13-22H2,1-3H3,(H,39,46)(H,40,50)(H,54,55)(H,56,57)(H2,38,41,42)(H2,51,52,53)/p-4/b12-11-/t26-,30-,31-,32+,36-/m1/s1	BUCIFQOXNYHEOO-YDGGZUKGSA-J	C37H58N7O18P3S
M_3hhd7coa_m	3hhd7coa	(S)-3-Hydroxy-7Z-Hexadecenoyl-CoA(4-)	m	A	M_coa16_1_7z3ohS_m	coa16_1_7z3ohS		WormJam	CCCCCCCC\C=C/CCC[C@H](O)CC(=O)SCCNC(=O)CCNC(=O)[C@H](O)C(C)(C)COP([O-])(=O)OP([O-])(=O)OC[C@H]1O[C@H]([C@H](O)[C@@H]1OP([O-])([O-])=O)N1C=NC2=C1N=CN=C2N	InChI=1S/C37H64N7O18P3S/c1-4-5-6-7-8-9-10-11-12-13-14-15-25(45)20-28(47)66-19-18-39-27(46)16-17-40-35(50)32(49)37(2,3)22-59-65(56,57)62-64(54,55)58-21-26-31(61-63(51,52)53)30(48)36(60-26)44-24-43-29-33(38)41-23-42-34(29)44/h11-12,23-26,30-32,36,45,48-49H,4-10,13-22H2,1-3H3,(H,39,46)(H,40,50)(H,54,55)(H,56,57)(H2,38,41,42)(H2,51,52,53)/p-4/b12-11-/t25-,26+,30+,31+,32-,36+/m0/s1	KZLHPKRIEDLQGG-SQUPIXLDSA-J	C37H60N7O18P3S
M_fa16p1n7coa_c	fa16p1n7coa	Palmitoleyl-CoA(4-)	c	A	M_coa16_1_9z_c	coa16_1_9z		WormJam	CCCCCC\C=C/CCCCCCCC(=O)SCCNC(=O)CCNC(=O)[C@H](O)C(C)(C)COP([O-])(=O)OP([O-])(=O)OC[C@H]1O[C@H]([C@H](O)[C@@H]1OP([O-])([O-])=O)N1C=NC2=C1N=CN=C2N	InChI=1S/C37H64N7O17P3S/c1-4-5-6-7-8-9-10-11-12-13-14-15-16-17-28(46)65-21-20-39-27(45)18-19-40-35(49)32(48)37(2,3)23-58-64(55,56)61-63(53,54)57-22-26-31(60-62(50,51)52)30(47)36(59-26)44-25-43-29-33(38)41-24-42-34(29)44/h9-10,24-26,30-32,36,47-48H,4-8,11-23H2,1-3H3,(H,39,45)(H,40,49)(H,53,54)(H,55,56)(H2,38,41,42)(H2,50,51,52)/p-4/b10-9-/t26-,30-,31-,32+,36-/m1/s1	QBYOCCWNZAOZTL-MDMKAECGSA-J	C37H60N7O17P3S
M_fa16p1n7coa_m	fa16p1n7coa	Palmitoleyl-CoA(4-)	m	A	M_coa16_1_9z_m	coa16_1_9z		WormJam	CCCCCC\C=C/CCCCCCCC(=O)SCCNC(=O)CCNC(=O)[C@H](O)C(C)(C)COP([O-])(=O)OP([O-])(=O)OC[C@H]1O[C@H]([C@H](O)[C@@H]1OP([O-])([O-])=O)N1C=NC2=C1N=CN=C2N	InChI=1S/C37H64N7O17P3S/c1-4-5-6-7-8-9-10-11-12-13-14-15-16-17-28(46)65-21-20-39-27(45)18-19-40-35(49)32(48)37(2,3)23-58-64(55,56)61-63(53,54)57-22-26-31(60-62(50,51)52)30(47)36(59-26)44-25-43-29-33(38)41-24-42-34(29)44/h9-10,24-26,30-32,36,47-48H,4-8,11-23H2,1-3H3,(H,39,45)(H,40,49)(H,53,54)(H,55,56)(H2,38,41,42)(H2,50,51,52)/p-4/b10-9-/t26-,30-,31-,32+,36-/m1/s1	QBYOCCWNZAOZTL-MDMKAECGSA-J	C37H60N7O17P3S
M_3ohd9coa_m	3ohd9coa	3-Oxo-9Z-Hexadecenoyl-CoA(4-)	m	A	M_coa16_1_9z3o_m	coa16_1_9z3o		WormJam	[H]\C(CCCCCC)=C(/[H])CCCCCC(=O)CC(=O)SCCNC(=O)CCNC(=O)[C@]([H])(O)C(C)(C)COP([O-])(=O)OP([O-])(=O)OC[C@@]1([H])O[C@@]([H])(N2C=NC3=C(N)N=CN=C23)[C@]([H])(O)[C@]1([H])OP([O-])([O-])=O	InChI=1S/C37H62N7O18P3S/c1-4-5-6-7-8-9-10-11-12-13-14-15-25(45)20-28(47)66-19-18-39-27(46)16-17-40-35(50)32(49)37(2,3)22-59-65(56,57)62-64(54,55)58-21-26-31(61-63(51,52)53)30(48)36(60-26)44-24-43-29-33(38)41-23-42-34(29)44/h9-10,23-24,26,30-32,36,48-49H,4-8,11-22H2,1-3H3,(H,39,46)(H,40,50)(H,54,55)(H,56,57)(H2,38,41,42)(H2,51,52,53)/p-4/b10-9-/t26-,30-,31-,32+,36-/m1/s1	JDNARGYWMLYADA-MDMKAECGSA-J	C37H58N7O18P3S
M_3hhd9coa_m	3hhd9coa	(S)-3-Hydroxy-9Z-Hexadecenoyl-CoA(4-)	m	A	M_coa16_1_9z3ohS_m	coa16_1_9z3ohS		WormJam	[H]\C(CCCCCC)=C(/[H])CCCCC[C@]([H])(O)CC(=O)SCCNC(=O)CCNC(=O)[C@]([H])(O)C(C)(C)COP([O-])(=O)OP([O-])(=O)OC[C@@]1([H])O[C@@]([H])(N2C=NC3=C(N)N=CN=C23)[C@]([H])(O)[C@]1([H])OP([O-])([O-])=O	InChI=1S/C37H64N7O18P3S/c1-4-5-6-7-8-9-10-11-12-13-14-15-25(45)20-28(47)66-19-18-39-27(46)16-17-40-35(50)32(49)37(2,3)22-59-65(56,57)62-64(54,55)58-21-26-31(61-63(51,52)53)30(48)36(60-26)44-24-43-29-33(38)41-23-42-34(29)44/h9-10,23-26,30-32,36,45,48-49H,4-8,11-22H2,1-3H3,(H,39,46)(H,40,50)(H,54,55)(H,56,57)(H2,38,41,42)(H2,51,52,53)/p-4/b10-9-/t25-,26+,30+,31+,32-,36+/m0/s1	ZIRSQPAPHGZDIL-VSCXGISKSA-J	C37H60N7O18P3S
M_hd27coa_m	hd27coa	(2E,7Z)-Hexadecadienoyl-CoA(4-)	m	A	M_coa16_2_2e7z_m	coa16_2_2e7z		WormJam	CCCCCCCC\C=C/CCC\C=C\C(=O)SCCNC(=O)CCNC(=O)[C@H](O)C(C)(C)COP([O-])(=O)OP([O-])(=O)OC[C@H]1O[C@H]([C@H](O)[C@@H]1OP([O-])([O-])=O)N1C=NC2=C1N=CN=C2N	InChI=1S/C37H62N7O17P3S/c1-4-5-6-7-8-9-10-11-12-13-14-15-16-17-28(46)65-21-20-39-27(45)18-19-40-35(49)32(48)37(2,3)23-58-64(55,56)61-63(53,54)57-22-26-31(60-62(50,51)52)30(47)36(59-26)44-25-43-29-33(38)41-24-42-34(29)44/h11-12,16-17,24-26,30-32,36,47-48H,4-10,13-15,18-23H2,1-3H3,(H,39,45)(H,40,49)(H,53,54)(H,55,56)(H2,38,41,42)(H2,50,51,52)/p-4/b12-11-,17-16+/t26-,30-,31-,32+,36-/m1/s1	YQARRKBGBKPBCX-DVZFGLDUSA-J	C37H58N7O17P3S
M_hd29coa_m	hd29coa	(2E,9Z)-Hexadecadienoyl-CoA(4-)	m	A	M_coa16_2_2e9z_m	coa16_2_2e9z		WormJam	CCCCCC\C=C/CCCCC\C=C\C(=O)SCCNC(=O)CCNC(=O)[C@H](O)C(C)(C)COP([O-])(=O)OP([O-])(=O)OC[C@H]1O[C@H]([C@H](O)[C@@H]1OP([O-])([O-])=O)N1C=NC2=C1N=CN=C2N	InChI=1S/C37H62N7O17P3S/c1-4-5-6-7-8-9-10-11-12-13-14-15-16-17-28(46)65-21-20-39-27(45)18-19-40-35(49)32(48)37(2,3)23-58-64(55,56)61-63(53,54)57-22-26-31(60-62(50,51)52)30(47)36(59-26)44-25-43-29-33(38)41-24-42-34(29)44/h9-10,16-17,24-26,30-32,36,47-48H,4-8,11-15,18-23H2,1-3H3,(H,39,45)(H,40,49)(H,53,54)(H,55,56)(H2,38,41,42)(H2,50,51,52)/p-4/b10-9-,17-16+/t26-,30-,31-,32+,36-/m1/s1	BEQWCBBSKHMRCA-HENMZMGOSA-J	C37H58N7O17P3S
M_hd710coa_m	hd710coa	(7Z,10Z)-Hexadecadienoyl-CoA(4-)	m	A	M_coa16_2_7z10z_m	coa16_2_7z10z		WormJam	[H]\C(CCCCC)=C(/[H])C\C([H])=C(\[H])CCCCCC(=O)SCCNC(=O)CCNC(=O)[C@]([H])(O)C(C)(C)COP([O-])(=O)OP([O-])(=O)OC[C@@]1([H])O[C@@]([H])(N2C=NC3=C(N)N=CN=C23)[C@]([H])(O)[C@]1([H])OP([O-])([O-])=O	InChI=1S/C37H62N7O17P3S/c1-4-5-6-7-8-9-10-11-12-13-14-15-16-17-28(46)65-21-20-39-27(45)18-19-40-35(49)32(48)37(2,3)23-58-64(55,56)61-63(53,54)57-22-26-31(60-62(50,51)52)30(47)36(59-26)44-25-43-29-33(38)41-24-42-34(29)44/h8-9,11-12,24-26,30-32,36,47-48H,4-7,10,13-23H2,1-3H3,(H,39,45)(H,40,49)(H,53,54)(H,55,56)(H2,38,41,42)(H2,50,51,52)/p-4/b9-8-,12-11-/t26-,30-,31-,32+,36-/m1/s1	OKKMIEAMIHILAM-BBQXBXLMSA-J	C37H58N7O17P3S
M_3ohd710coa_m	3ohd710coa	3-Oxo-7Z,10Z-Hexadecadienoyl-CoA(4-)	m	A	M_coa16_2_7z10z3o_m	coa16_2_7z10z3o		WormJam	[H]\C(CCCCC)=C(/[H])C\C([H])=C(\[H])CCCC(=O)CC(=O)SCCNC(=O)CCNC(=O)[C@]([H])(O)C(C)(C)COP([O-])(=O)OP([O-])(=O)OC[C@@]1([H])O[C@@]([H])(N2C=NC3=C(N)N=CN=C23)[C@]([H])(O)[C@]1([H])OP([O-])([O-])=O	InChI=1S/C37H60N7O18P3S/c1-4-5-6-7-8-9-10-11-12-13-14-15-25(45)20-28(47)66-19-18-39-27(46)16-17-40-35(50)32(49)37(2,3)22-59-65(56,57)62-64(54,55)58-21-26-31(61-63(51,52)53)30(48)36(60-26)44-24-43-29-33(38)41-23-42-34(29)44/h8-9,11-12,23-24,26,30-32,36,48-49H,4-7,10,13-22H2,1-3H3,(H,39,46)(H,40,50)(H,54,55)(H,56,57)(H2,38,41,42)(H2,51,52,53)/p-4/b9-8-,12-11-/t26-,30-,31-,32+,36-/m1/s1	KNNRGBNFOIBVKN-BBQXBXLMSA-J	C37H56N7O18P3S
M_3hhd710coa_m	3hhd710coa	(S)-3-Hydroxy-7Z,10Z-Hexadecadienoyl-CoA(4-)	m	A	M_coa16_2_7z10z3ohS_m	coa16_2_7z10z3ohS		WormJam	[H]\C(CCCCC)=C(/[H])C\C([H])=C(\[H])CCC[C@]([H])(O)CC(=O)SCCNC(=O)CCNC(=O)[C@]([H])(O)C(C)(C)COP([O-])(=O)OP([O-])(=O)OC[C@@]1([H])O[C@@]([H])(N2C=NC3=C(N)N=CN=C23)[C@]([H])(O)[C@]1([H])OP([O-])([O-])=O	InChI=1S/C37H62N7O18P3S/c1-4-5-6-7-8-9-10-11-12-13-14-15-25(45)20-28(47)66-19-18-39-27(46)16-17-40-35(50)32(49)37(2,3)22-59-65(56,57)62-64(54,55)58-21-26-31(61-63(51,52)53)30(48)36(60-26)44-24-43-29-33(38)41-23-42-34(29)44/h8-9,11-12,23-26,30-32,36,45,48-49H,4-7,10,13-22H2,1-3H3,(H,39,46)(H,40,50)(H,54,55)(H,56,57)(H2,38,41,42)(H2,51,52,53)/p-4/b9-8-,12-11-/t25-,26+,30+,31+,32-,36+/m0/s1	FODZOBVFWXSQFM-WLGIVQMXSA-J	C37H58N7O18P3S
M_c19isocoa_c	c19isocoa	17-methyloctadecanoyl-CoA(4-)	c	A	M_coa18_0_17me_c	coa18_0_17me		WormJam	[H][C@@](O)(C(=O)NCCC(=O)NCCSC(=O)CCCCCCCCCCCCCCCC(C)C)C(C)(C)COP([O-])(=O)OP([O-])(=O)OC[C@]1([H])O[C@]([H])(N2C=NC3=C(N)N=CN=C23)[C@@]([H])(O)[C@@]1([H])OP([O-])([O-])=O	InChI=1S/C40H72N7O17P3S/c1-28(2)18-16-14-12-10-8-6-5-7-9-11-13-15-17-19-31(49)68-23-22-42-30(48)20-21-43-38(52)35(51)40(3,4)25-61-67(58,59)64-66(56,57)60-24-29-34(63-65(53,54)55)33(50)39(62-29)47-27-46-32-36(41)44-26-45-37(32)47/h26-29,33-35,39,50-51H,5-25H2,1-4H3,(H,42,48)(H,43,52)(H,56,57)(H,58,59)(H2,41,44,45)(H2,53,54,55)/p-4/t29-,33-,34-,35+,39-/m0/s1	AXKMONXYDZCRKO-MJVJSIPZSA-J	C40H68N7O17P3S
M_c19isocoa_m	c19isocoa	17-methyloctadecanoyl-CoA(4-)	m	A	M_coa18_0_17me_m	coa18_0_17me		WormJam	[H][C@@](O)(C(=O)NCCC(=O)NCCSC(=O)CCCCCCCCCCCCCCCC(C)C)C(C)(C)COP([O-])(=O)OP([O-])(=O)OC[C@]1([H])O[C@]([H])(N2C=NC3=C(N)N=CN=C23)[C@@]([H])(O)[C@@]1([H])OP([O-])([O-])=O	InChI=1S/C40H72N7O17P3S/c1-28(2)18-16-14-12-10-8-6-5-7-9-11-13-15-17-19-31(49)68-23-22-42-30(48)20-21-43-38(52)35(51)40(3,4)25-61-67(58,59)64-66(56,57)60-24-29-34(63-65(53,54)55)33(50)39(62-29)47-27-46-32-36(41)44-26-45-37(32)47/h26-29,33-35,39,50-51H,5-25H2,1-4H3,(H,42,48)(H,43,52)(H,56,57)(H,58,59)(H2,41,44,45)(H2,53,54,55)/p-4/t29-,33-,34-,35+,39-/m0/s1	AXKMONXYDZCRKO-MJVJSIPZSA-J	C40H68N7O17P3S
M_3ohodcoa_c	3ohodcoa	3-Oxo-stearoyl-CoA(4-)	c	A	M_coa18_0_3o_c	coa18_0_3o		WormJam	CCCCCCCCCCCCCCCC(=O)CC(=O)SCCNC(=O)CCNC(=O)[C@H](O)C(C)(C)COP([O-])(=O)OP([O-])(=O)OC[C@H]1O[C@H]([C@H](O)[C@@H]1OP([O-])([O-])=O)N1C=NC2=C1N=CN=C2N	InChI=1S/C39H68N7O18P3S/c1-4-5-6-7-8-9-10-11-12-13-14-15-16-17-27(47)22-30(49)68-21-20-41-29(48)18-19-42-37(52)34(51)39(2,3)24-61-67(58,59)64-66(56,57)60-23-28-33(63-65(53,54)55)32(50)38(62-28)46-26-45-31-35(40)43-25-44-36(31)46/h25-26,28,32-34,38,50-51H,4-24H2,1-3H3,(H,41,48)(H,42,52)(H,56,57)(H,58,59)(H2,40,43,44)(H2,53,54,55)/p-4/t28-,32-,33-,34+,38-/m1/s1	LGOGWHDPDVAUNY-LFZQUHGESA-J	C39H64N7O18P3S
M_3oodcoa_c	3oodcoa	3-Oxo-octadecanoyl-CoA(4-)	c	A	M_coa18_0_3o_c	coa18_0_3o		WormJam	CCCCCCCCCCCCCCCC(=O)CC(=O)SCCNC(=O)CCNC(=O)[C@H](O)C(C)(C)COP([O-])(=O)OP([O-])(=O)OC[C@H]1O[C@H]([C@H](O)[C@@H]1OP([O-])([O-])=O)N1C=NC2=C1N=CN=C2N	InChI=1S/C39H68N7O18P3S/c1-4-5-6-7-8-9-10-11-12-13-14-15-16-17-27(47)22-30(49)68-21-20-41-29(48)18-19-42-37(52)34(51)39(2,3)24-61-67(58,59)64-66(56,57)60-23-28-33(63-65(53,54)55)32(50)38(62-28)46-26-45-31-35(40)43-25-44-36(31)46/h25-26,28,32-34,38,50-51H,4-24H2,1-3H3,(H,41,48)(H,42,52)(H,56,57)(H,58,59)(H2,40,43,44)(H2,53,54,55)/p-4/t28-,32-,33-,34+,38-/m1/s1	LGOGWHDPDVAUNY-LFZQUHGESA-J	C39H64N7O18P3S
M_3ohodcoa_m	3ohodcoa	3-Oxo-stearoyl-CoA(4-)	m	A	M_coa18_0_3o_m	coa18_0_3o		WormJam	CCCCCCCCCCCCCCCC(=O)CC(=O)SCCNC(=O)CCNC(=O)[C@H](O)C(C)(C)COP([O-])(=O)OP([O-])(=O)OC[C@H]1O[C@H]([C@H](O)[C@@H]1OP([O-])([O-])=O)N1C=NC2=C1N=CN=C2N	InChI=1S/C39H68N7O18P3S/c1-4-5-6-7-8-9-10-11-12-13-14-15-16-17-27(47)22-30(49)68-21-20-41-29(48)18-19-42-37(52)34(51)39(2,3)24-61-67(58,59)64-66(56,57)60-23-28-33(63-65(53,54)55)32(50)38(62-28)46-26-45-31-35(40)43-25-44-36(31)46/h25-26,28,32-34,38,50-51H,4-24H2,1-3H3,(H,41,48)(H,42,52)(H,56,57)(H,58,59)(H2,40,43,44)(H2,53,54,55)/p-4/t28-,32-,33-,34+,38-/m1/s1	LGOGWHDPDVAUNY-LFZQUHGESA-J	C39H64N7O18P3S
M_3oc19isocoa_c	3oc19isocoa	3-Oxo-17-methyloctadecanoyl-CoA(4-)	c	A	M_coa18_0_3o17me_c	coa18_0_3o17me		WormJam	[H][C@@](O)(C(=O)NCCC(=O)NCCSC(=O)CC(=O)CCCCCCCCCCCCCC(C)C)C(C)(C)COP([O-])(=O)OP([O-])(=O)OC[C@]1([H])O[C@]([H])(N2C=NC3=C(N)N=CN=C23)[C@@]([H])(O)[C@@]1([H])OP([O-])([O-])=O	InChI=1S/C40H70N7O18P3S/c1-27(2)16-14-12-10-8-6-5-7-9-11-13-15-17-28(48)22-31(50)69-21-20-42-30(49)18-19-43-38(53)35(52)40(3,4)24-62-68(59,60)65-67(57,58)61-23-29-34(64-66(54,55)56)33(51)39(63-29)47-26-46-32-36(41)44-25-45-37(32)47/h25-27,29,33-35,39,51-52H,5-24H2,1-4H3,(H,42,49)(H,43,53)(H,57,58)(H,59,60)(H2,41,44,45)(H2,54,55,56)/p-4/t29-,33-,34-,35+,39-/m0/s1	VDWTVJZJJZRUJG-MJVJSIPZSA-J	C40H66N7O18P3S
M_3oc19isocoa_m	3oc19isocoa	3-Oxo-17-methyloctadecanoyl-CoA(4-)	m	A	M_coa18_0_3o17me_m	coa18_0_3o17me		WormJam	[H][C@@](O)(C(=O)NCCC(=O)NCCSC(=O)CC(=O)CCCCCCCCCCCCCC(C)C)C(C)(C)COP([O-])(=O)OP([O-])(=O)OC[C@]1([H])O[C@]([H])(N2C=NC3=C(N)N=CN=C23)[C@@]([H])(O)[C@@]1([H])OP([O-])([O-])=O	InChI=1S/C40H70N7O18P3S/c1-27(2)16-14-12-10-8-6-5-7-9-11-13-15-17-28(48)22-31(50)69-21-20-42-30(49)18-19-43-38(53)35(52)40(3,4)24-62-68(59,60)65-67(57,58)61-23-29-34(64-66(54,55)56)33(51)39(63-29)47-26-46-32-36(41)44-25-45-37(32)47/h25-27,29,33-35,39,51-52H,5-24H2,1-4H3,(H,42,49)(H,43,53)(H,57,58)(H,59,60)(H2,41,44,45)(H2,54,55,56)/p-4/t29-,33-,34-,35+,39-/m0/s1	VDWTVJZJJZRUJG-MJVJSIPZSA-J	C40H66N7O18P3S
M_3hodcoa_c	3hodcoa	(S)-3-Hydroxyoctadecanoyl-CoA(4-)	c	A	M_coa18_0_3ohS_c	coa18_0_3ohS		WormJam	CCCCCCCCCCCCCCC[C@H](O)CC(=O)SCCNC(=O)CCNC(=O)[C@H](O)C(C)(C)COP([O-])(=O)OP([O-])(=O)OC[C@H]1O[C@H]([C@H](O)[C@@H]1OP([O-])([O-])=O)N1C=NC2=C1N=CN=C2N	InChI=1S/C39H70N7O18P3S/c1-4-5-6-7-8-9-10-11-12-13-14-15-16-17-27(47)22-30(49)68-21-20-41-29(48)18-19-42-37(52)34(51)39(2,3)24-61-67(58,59)64-66(56,57)60-23-28-33(63-65(53,54)55)32(50)38(62-28)46-26-45-31-35(40)43-25-44-36(31)46/h25-28,32-34,38,47,50-51H,4-24H2,1-3H3,(H,41,48)(H,42,52)(H,56,57)(H,58,59)(H2,40,43,44)(H2,53,54,55)/p-4/t27-,28+,32+,33+,34-,38+/m0/s1	WZMAIEGYXCOYSH-SFKGBVSGSA-J	C39H66N7O18P3S
M_3hodcoa_m	3hodcoa	(S)-3-Hydroxyoctadecanoyl-CoA(4-)	m	A	M_coa18_0_3ohS_m	coa18_0_3ohS		WormJam	CCCCCCCCCCCCCCC[C@H](O)CC(=O)SCCNC(=O)CCNC(=O)[C@H](O)C(C)(C)COP([O-])(=O)OP([O-])(=O)OC[C@H]1O[C@H]([C@H](O)[C@@H]1OP([O-])([O-])=O)N1C=NC2=C1N=CN=C2N	InChI=1S/C39H70N7O18P3S/c1-4-5-6-7-8-9-10-11-12-13-14-15-16-17-27(47)22-30(49)68-21-20-41-29(48)18-19-42-37(52)34(51)39(2,3)24-61-67(58,59)64-66(56,57)60-23-28-33(63-65(53,54)55)32(50)38(62-28)46-26-45-31-35(40)43-25-44-36(31)46/h25-28,32-34,38,47,50-51H,4-24H2,1-3H3,(H,41,48)(H,42,52)(H,56,57)(H,58,59)(H2,40,43,44)(H2,53,54,55)/p-4/t27-,28+,32+,33+,34-,38+/m0/s1	WZMAIEGYXCOYSH-SFKGBVSGSA-J	C39H66N7O18P3S
M_3hc19isocoa_c	3hc19isocoa	(S)-3-Hydroxy-17-methyloctadecanoyl-CoA(4-)	c	A	M_coa18_0_3ohS17me_c	coa18_0_3ohS17me		WormJam	[H][C@](O)(CCCCCCCCCCCCCC(C)C)CC(=O)SCCNC(=O)CCNC(=O)[C@]([H])(O)C(C)(C)COP([O-])(=O)OP([O-])(=O)OC[C@@]1([H])O[C@@]([H])(N2C=NC3=C(N)N=CN=C23)[C@]([H])(O)[C@]1([H])OP([O-])([O-])=O	InChI=1S/C40H72N7O18P3S/c1-27(2)16-14-12-10-8-6-5-7-9-11-13-15-17-28(48)22-31(50)69-21-20-42-30(49)18-19-43-38(53)35(52)40(3,4)24-62-68(59,60)65-67(57,58)61-23-29-34(64-66(54,55)56)33(51)39(63-29)47-26-46-32-36(41)44-25-45-37(32)47/h25-29,33-35,39,48,51-52H,5-24H2,1-4H3,(H,42,49)(H,43,53)(H,57,58)(H,59,60)(H2,41,44,45)(H2,54,55,56)/p-4/t28-,29+,33+,34+,35-,39+/m0/s1	WOXOTWGGWCTWQY-BFNXGVQDSA-J	C40H68N7O18P3S
M_3hc19isocoa_m	3hc19isocoa	(S)-3-Hydroxy-17-methyloctadecanoyl-CoA(4-)	m	A	M_coa18_0_3ohS17me_m	coa18_0_3ohS17me		WormJam	[H][C@](O)(CCCCCCCCCCCCCC(C)C)CC(=O)SCCNC(=O)CCNC(=O)[C@]([H])(O)C(C)(C)COP([O-])(=O)OP([O-])(=O)OC[C@@]1([H])O[C@@]([H])(N2C=NC3=C(N)N=CN=C23)[C@]([H])(O)[C@]1([H])OP([O-])([O-])=O	InChI=1S/C40H72N7O18P3S/c1-27(2)16-14-12-10-8-6-5-7-9-11-13-15-17-28(48)22-31(50)69-21-20-42-30(49)18-19-43-38(53)35(52)40(3,4)24-62-68(59,60)65-67(57,58)61-23-29-34(64-66(54,55)56)33(51)39(63-29)47-26-46-32-36(41)44-25-45-37(32)47/h25-29,33-35,39,48,51-52H,5-24H2,1-4H3,(H,42,49)(H,43,53)(H,57,58)(H,59,60)(H2,41,44,45)(H2,54,55,56)/p-4/t28-,29+,33+,34+,35-,39+/m0/s1	WOXOTWGGWCTWQY-BFNXGVQDSA-J	C40H68N7O18P3S
M_stcoa_c	stcoa	Stearoyl-CoA(4-)	c	A	M_coa18_0_c	coa18_0		WormJam	CCCCCCCCCCCCCCCCCC(=O)SCCNC(=O)CCNC(=O)[C@H](O)C(C)(C)COP([O-])(=O)OP([O-])(=O)OC[C@H]1O[C@H]([C@H](O)[C@@H]1OP([O-])([O-])=O)N1C=NC2=C1N=CN=C2N	InChI=1S/C39H70N7O17P3S/c1-4-5-6-7-8-9-10-11-12-13-14-15-16-17-18-19-30(48)67-23-22-41-29(47)20-21-42-37(51)34(50)39(2,3)25-60-66(57,58)63-65(55,56)59-24-28-33(62-64(52,53)54)32(49)38(61-28)46-27-45-31-35(40)43-26-44-36(31)46/h26-28,32-34,38,49-50H,4-25H2,1-3H3,(H,41,47)(H,42,51)(H,55,56)(H,57,58)(H2,40,43,44)(H2,52,53,54)/p-4/t28-,32-,33-,34+,38-/m1/s1	SIARJEKBADXQJG-LFZQUHGESA-J	C39H66N7O17P3S
M_stcoa_m	stcoa	Stearoyl-CoA(4-)	m	A	M_coa18_0_m	coa18_0		WormJam	CCCCCCCCCCCCCCCCCC(=O)SCCNC(=O)CCNC(=O)[C@H](O)C(C)(C)COP([O-])(=O)OP([O-])(=O)OC[C@H]1O[C@H]([C@H](O)[C@@H]1OP([O-])([O-])=O)N1C=NC2=C1N=CN=C2N	InChI=1S/C39H70N7O17P3S/c1-4-5-6-7-8-9-10-11-12-13-14-15-16-17-18-19-30(48)67-23-22-41-29(47)20-21-42-37(51)34(50)39(2,3)25-60-66(57,58)63-65(55,56)59-24-28-33(62-64(52,53)54)32(49)38(61-28)46-27-45-31-35(40)43-26-44-36(31)46/h26-28,32-34,38,49-50H,4-25H2,1-3H3,(H,41,47)(H,42,51)(H,55,56)(H,57,58)(H2,40,43,44)(H2,52,53,54)/p-4/t28-,32-,33-,34+,38-/m1/s1	SIARJEKBADXQJG-LFZQUHGESA-J	C39H66N7O17P3S
M_3hod11coa_m	3hod11coa	(S)-3-Hydroxy-11Z-Octadecenoyl-CoA(4-)	m	A	M_coa18_1_11z_3ohS_m	coa18_1_11z_3ohS		WormJam	CCCCCC\C=C/CCCCCCC[C@@H](O)CC(=O)SCCNC(=O)CCNC(=O)[C@H](O)C(C)(C)COP([O-])(=O)OP([O-])(=O)OC[C@H]1O[C@H]([C@H](O)[C@@H]1OP([O-])([O-])=O)n1cnc2c(N)ncnc12	InChI=1S/C39H68N7O18P3S/c1-4-5-6-7-8-9-10-11-12-13-14-15-16-17-27(47)22-30(49)68-21-20-41-29(48)18-19-42-37(52)34(51)39(2,3)24-61-67(58,59)64-66(56,57)60-23-28-33(63-65(53,54)55)32(50)38(62-28)46-26-45-31-35(40)43-25-44-36(31)46/h9-10,25-28,32-34,38,47,50-51H,4-8,11-24H2,1-3H3,(H,41,48)(H,42,52)(H,56,57)(H,58,59)(H2,40,43,44)(H2,53,54,55)/p-4/b10-9-/t27-,28-,32-,33-,34+,38-/m1/s1	SCDXBWNPJAGEEK-ORSZBQJQSA-J	C39H64N7O18P3S
M_vaccoa_m	vaccoa	cis-Vaccenoyl-CoA(4-)	m	A	M_coa18_1_11z_m	coa18_1_11z		WormJam	CCCCCC\C=C/CCCCCCCCCC(=O)SCCNC(=O)CCNC(=O)[C@H](O)C(C)(C)COP([O-])(=O)OP([O-])(=O)OC[C@H]1O[C@H]([C@H](O)[C@@H]1OP([O-])([O-])=O)N1C=NC2=C1N=CN=C2N	InChI=1S/C39H68N7O17P3S/c1-4-5-6-7-8-9-10-11-12-13-14-15-16-17-18-19-30(48)67-23-22-41-29(47)20-21-42-37(51)34(50)39(2,3)25-60-66(57,58)63-65(55,56)59-24-28-33(62-64(52,53)54)32(49)38(61-28)46-27-45-31-35(40)43-26-44-36(31)46/h9-10,26-28,32-34,38,49-50H,4-8,11-25H2,1-3H3,(H,41,47)(H,42,51)(H,55,56)(H,57,58)(H2,40,43,44)(H2,52,53,54)/p-4/b10-9-/t28-,32-,33-,34+,38-/m1/s1	HEJOXXLSCAQQGQ-SAIINBSPSA-J	C39H64N7O17P3S
M_3ood11coa_c	3ood11coa	(11Z)-3-oxooctadecenoyl-CoA(4-)	c	A	M_coa18_1_11z3o_c	coa18_1_11z3o		WormJam	CCCCCC\C=C/CCCCCCCC(=O)CC(=O)SCCNC(=O)CCNC(=O)[C@H](O)C(C)(C)COP([O-])(=O)OP([O-])(=O)OC[C@H]1O[C@H]([C@H](O)[C@@H]1OP([O-])([O-])=O)n1cnc2c(N)ncnc12	InChI=1S/C39H66N7O18P3S/c1-4-5-6-7-8-9-10-11-12-13-14-15-16-17-27(47)22-30(49)68-21-20-41-29(48)18-19-42-37(52)34(51)39(2,3)24-61-67(58,59)64-66(56,57)60-23-28-33(63-65(53,54)55)32(50)38(62-28)46-26-45-31-35(40)43-25-44-36(31)46/h9-10,25-26,28,32-34,38,50-51H,4-8,11-24H2,1-3H3,(H,41,48)(H,42,52)(H,56,57)(H,58,59)(H2,40,43,44)(H2,53,54,55)/p-4/b10-9-/t28-,32-,33-,34+,38-/m1/s1	OUROWZUTGFHRJE-SAIINBSPSA-J	C39H62N7O18P3S
M_3ood11coa_m	3ood11coa	3-Oxo-11Z-Octadecenoyl-CoA(4-)	m	A	M_coa18_1_11z3o_m	coa18_1_11z3o		WormJam	CCCCCC\C=C/CCCCCCCC(=O)CC(=O)SCCNC(=O)CCNC(=O)[C@H](O)C(C)(C)COP([O-])(=O)OP([O-])(=O)OC[C@H]1O[C@H]([C@H](O)[C@@H]1OP([O-])([O-])=O)N1C=NC2=C1N=CN=C2N	InChI=1S/C39H66N7O18P3S/c1-4-5-6-7-8-9-10-11-12-13-14-15-16-17-27(47)22-30(49)68-21-20-41-29(48)18-19-42-37(52)34(51)39(2,3)24-61-67(58,59)64-66(56,57)60-23-28-33(63-65(53,54)55)32(50)38(62-28)46-26-45-31-35(40)43-25-44-36(31)46/h9-10,25-26,28,32-34,38,50-51H,4-8,11-24H2,1-3H3,(H,41,48)(H,42,52)(H,56,57)(H,58,59)(H2,40,43,44)(H2,53,54,55)/p-4/b10-9-/t28-,32-,33-,34+,38-/m1/s1	OUROWZUTGFHRJE-SAIINBSPSA-J	C39H62N7O18P3S
M_3hod11coa_c	3hod11coa	(3R,11Z)-3-hydroxyoctadecenoyl-CoA(4-)	c	A	M_coa18_1_11z3ohR_c	coa18_1_11z3ohR		WormJam	CCCCCC\C=C/CCCCCCC[C@@H](O)CC(=O)SCCNC(=O)CCNC(=O)[C@H](O)C(C)(C)COP([O-])(=O)OP([O-])(=O)OC[C@H]1O[C@H]([C@H](O)[C@@H]1OP([O-])([O-])=O)n1cnc2c(N)ncnc12	InChI=1S/C39H68N7O18P3S/c1-4-5-6-7-8-9-10-11-12-13-14-15-16-17-27(47)22-30(49)68-21-20-41-29(48)18-19-42-37(52)34(51)39(2,3)24-61-67(58,59)64-66(56,57)60-23-28-33(63-65(53,54)55)32(50)38(62-28)46-26-45-31-35(40)43-25-44-36(31)46/h9-10,25-28,32-34,38,47,50-51H,4-8,11-24H2,1-3H3,(H,41,48)(H,42,52)(H,56,57)(H,58,59)(H2,40,43,44)(H2,53,54,55)/p-4/b10-9-/t27-,28-,32-,33-,34+,38-/m1/s1	SCDXBWNPJAGEEK-ORSZBQJQSA-J	C39H64N7O18P3S
M_od2coa_c	od2coa	trans-Octadec-2-enoyl-CoA(4-)	c	A	M_coa18_1_2e_c	coa18_1_2e		WormJam	CCCCCCCCCCCCCCC\C=C\C(=O)SCCNC(=O)CCNC(=O)[C@H](O)C(C)(C)COP([O-])(=O)OP([O-])(=O)OC[C@H]1O[C@H]([C@H](O)[C@@H]1OP([O-])([O-])=O)N1C=NC2=C1N=CN=C2N	InChI=1S/C39H68N7O17P3S/c1-4-5-6-7-8-9-10-11-12-13-14-15-16-17-18-19-30(48)67-23-22-41-29(47)20-21-42-37(51)34(50)39(2,3)25-60-66(57,58)63-65(55,56)59-24-28-33(62-64(52,53)54)32(49)38(61-28)46-27-45-31-35(40)43-26-44-36(31)46/h18-19,26-28,32-34,38,49-50H,4-17,20-25H2,1-3H3,(H,41,47)(H,42,51)(H,55,56)(H,57,58)(H2,40,43,44)(H2,52,53,54)/p-4/b19-18+/t28-,32-,33-,34+,38-/m1/s1	NBCCUIHOHUKBMK-ZDDAFBBHSA-J	C39H64N7O17P3S
M_od2coa_m	od2coa	trans-Octadec-2-enoyl-CoA(4-)	m	A	M_coa18_1_2e_m	coa18_1_2e		WormJam	CCCCCCCCCCCCCCC\C=C\C(=O)SCCNC(=O)CCNC(=O)[C@H](O)C(C)(C)COP([O-])(=O)OP([O-])(=O)OC[C@H]1O[C@H]([C@H](O)[C@@H]1OP([O-])([O-])=O)N1C=NC2=C1N=CN=C2N	InChI=1S/C39H68N7O17P3S/c1-4-5-6-7-8-9-10-11-12-13-14-15-16-17-18-19-30(48)67-23-22-41-29(47)20-21-42-37(51)34(50)39(2,3)25-60-66(57,58)63-65(55,56)59-24-28-33(62-64(52,53)54)32(49)38(61-28)46-27-45-31-35(40)43-26-44-36(31)46/h18-19,26-28,32-34,38,49-50H,4-17,20-25H2,1-3H3,(H,41,47)(H,42,51)(H,55,56)(H,57,58)(H2,40,43,44)(H2,52,53,54)/p-4/b19-18+/t28-,32-,33-,34+,38-/m1/s1	NBCCUIHOHUKBMK-ZDDAFBBHSA-J	C39H64N7O17P3S
M_c19iso2ecoa_c	c19iso2ecoa	trans-17-methyloctadec-2-enoyl-CoA(4-)	c	A	M_coa18_1_2e17me_c	coa18_1_2e17me		WormJam	[H]\C(CCCCCCCCCCCCCC(C)C)=C(\[H])C(=O)SCCNC(=O)CCNC(=O)[C@@]([H])(O)C(C)(C)COP([O-])(=O)OP([O-])(=O)OC[C@]1([H])O[C@]([H])(N2C=NC3=C(N)N=CN=C23)[C@@]([H])(O)[C@@]1([H])OP([O-])([O-])=O	InChI=1S/C40H70N7O17P3S/c1-28(2)18-16-14-12-10-8-6-5-7-9-11-13-15-17-19-31(49)68-23-22-42-30(48)20-21-43-38(52)35(51)40(3,4)25-61-67(58,59)64-66(56,57)60-24-29-34(63-65(53,54)55)33(50)39(62-29)47-27-46-32-36(41)44-26-45-37(32)47/h17,19,26-29,33-35,39,50-51H,5-16,18,20-25H2,1-4H3,(H,42,48)(H,43,52)(H,56,57)(H,58,59)(H2,41,44,45)(H2,53,54,55)/p-4/b19-17+/t29-,33-,34-,35+,39-/m0/s1	XIRFRLXMKPYSCG-YYXAZNKVSA-J	C40H66N7O17P3S
M_c19iso2ecoa_m	c19iso2ecoa	trans-17-methyloctadec-2-enoyl-CoA(4-)	m	A	M_coa18_1_2e17me_m	coa18_1_2e17me		WormJam	[H]\C(CCCCCCCCCCCCCC(C)C)=C(\[H])C(=O)SCCNC(=O)CCNC(=O)[C@@]([H])(O)C(C)(C)COP([O-])(=O)OP([O-])(=O)OC[C@]1([H])O[C@]([H])(N2C=NC3=C(N)N=CN=C23)[C@@]([H])(O)[C@@]1([H])OP([O-])([O-])=O	InChI=1S/C40H70N7O17P3S/c1-28(2)18-16-14-12-10-8-6-5-7-9-11-13-15-17-19-31(49)68-23-22-42-30(48)20-21-43-38(52)35(51)40(3,4)25-61-67(58,59)64-66(56,57)60-24-29-34(63-65(53,54)55)33(50)39(62-29)47-27-46-32-36(41)44-26-45-37(32)47/h17,19,26-29,33-35,39,50-51H,5-16,18,20-25H2,1-4H3,(H,42,48)(H,43,52)(H,56,57)(H,58,59)(H2,41,44,45)(H2,53,54,55)/p-4/b19-17+/t29-,33-,34-,35+,39-/m0/s1	XIRFRLXMKPYSCG-YYXAZNKVSA-J	C40H66N7O17P3S
M_odecoa_c	odecoa	Oleoyl-CoA(4-)	c	A	M_coa18_1_9z_c	coa18_1_9z		WormJam	CCCCCCCC\C=C/CCCCCCCC(=O)SCCNC(=O)CCNC(=O)[C@H](O)C(C)(C)COP([O-])(=O)OP([O-])(=O)OC[C@H]1O[C@H]([C@H](O)[C@@H]1OP([O-])([O-])=O)N1C=NC2=C1N=CN=C2N	InChI=1S/C39H68N7O17P3S/c1-4-5-6-7-8-9-10-11-12-13-14-15-16-17-18-19-30(48)67-23-22-41-29(47)20-21-42-37(51)34(50)39(2,3)25-60-66(57,58)63-65(55,56)59-24-28-33(62-64(52,53)54)32(49)38(61-28)46-27-45-31-35(40)43-26-44-36(31)46/h11-12,26-28,32-34,38,49-50H,4-10,13-25H2,1-3H3,(H,41,47)(H,42,51)(H,55,56)(H,57,58)(H2,40,43,44)(H2,52,53,54)/p-4/b12-11-/t28-,32-,33-,34+,38-/m1/s1	XDUHQPOXLUAVEE-BPMMELMSSA-J	C39H64N7O17P3S
M_odecoa_m	odecoa	Oleoyl-CoA(4-)	m	A	M_coa18_1_9z_m	coa18_1_9z		WormJam	CCCCCCCC\C=C/CCCCCCCC(=O)SCCNC(=O)CCNC(=O)[C@H](O)C(C)(C)COP([O-])(=O)OP([O-])(=O)OC[C@H]1O[C@H]([C@H](O)[C@@H]1OP([O-])([O-])=O)N1C=NC2=C1N=CN=C2N	InChI=1S/C39H68N7O17P3S/c1-4-5-6-7-8-9-10-11-12-13-14-15-16-17-18-19-30(48)67-23-22-41-29(47)20-21-42-37(51)34(50)39(2,3)25-60-66(57,58)63-65(55,56)59-24-28-33(62-64(52,53)54)32(49)38(61-28)46-27-45-31-35(40)43-26-44-36(31)46/h11-12,26-28,32-34,38,49-50H,4-10,13-25H2,1-3H3,(H,41,47)(H,42,51)(H,55,56)(H,57,58)(H2,40,43,44)(H2,52,53,54)/p-4/b12-11-/t28-,32-,33-,34+,38-/m1/s1	XDUHQPOXLUAVEE-BPMMELMSSA-J	C39H64N7O17P3S
M_3ood9coa_m	3ood9coa	3-Oxo-Oleoyl-CoA(4-)	m	A	M_coa18_1_9z3o_m	coa18_1_9z3o		WormJam	CCCCCCCC\C=C/CCCCCC(=O)CC(=O)SCCNC(=O)CCNC(=O)[C@H](O)C(C)(C)COP([O-])(=O)OP([O-])(=O)OC[C@H]1O[C@H]([C@H](O)[C@@H]1OP([O-])([O-])=O)N1C=NC2=C1N=CN=C2N	InChI=1S/C39H66N7O18P3S/c1-4-5-6-7-8-9-10-11-12-13-14-15-16-17-27(47)22-30(49)68-21-20-41-29(48)18-19-42-37(52)34(51)39(2,3)24-61-67(58,59)64-66(56,57)60-23-28-33(63-65(53,54)55)32(50)38(62-28)46-26-45-31-35(40)43-25-44-36(31)46/h11-12,25-26,28,32-34,38,50-51H,4-10,13-24H2,1-3H3,(H,41,48)(H,42,52)(H,56,57)(H,58,59)(H2,40,43,44)(H2,53,54,55)/p-4/b12-11-/t28-,32-,33-,34+,38-/m1/s1	AVEYYKDEKGJVBU-BPMMELMSSA-J	C39H62N7O18P3S
M_3hod9coa_m	3hod9coa	(S)-3-Hydroxyoleoyl-CoA(4-)	m	A	M_coa18_1_9z3ohS_m	coa18_1_9z3ohS		WormJam	CCCCCCCC\C=C/CCCCC[C@H](O)CC(=O)SCCNC(=O)CCNC(=O)[C@H](O)C(C)(C)COP([O-])(=O)OP([O-])(=O)OC[C@H]1O[C@H]([C@H](O)[C@@H]1OP([O-])([O-])=O)N1C=NC2=C1N=CN=C2N	InChI=1S/C39H68N7O18P3S/c1-4-5-6-7-8-9-10-11-12-13-14-15-16-17-27(47)22-30(49)68-21-20-41-29(48)18-19-42-37(52)34(51)39(2,3)24-61-67(58,59)64-66(56,57)60-23-28-33(63-65(53,54)55)32(50)38(62-28)46-26-45-31-35(40)43-25-44-36(31)46/h11-12,25-28,32-34,38,47,50-51H,4-10,13-24H2,1-3H3,(H,41,48)(H,42,52)(H,56,57)(H,58,59)(H2,40,43,44)(H2,53,54,55)/p-4/b12-11-/t27-,28+,32+,33+,34-,38+/m0/s1	LHAYYTCFPMUQNR-DFXYPYGHSA-J	C39H64N7O18P3S
M_od211coa_c	od211coa	(2E,11Z)-octadecadienoyl-CoA(4-)	c	A	M_coa18_2_2e11z_c	coa18_2_2e11z		WormJam	CCCCCC\C=C/CCCCCCC\C=C\C(=O)SCCNC(=O)CCNC(=O)[C@H](O)C(C)(C)COP([O-])(=O)OP([O-])(=O)OC[C@H]1O[C@H]([C@H](O)[C@@H]1OP([O-])([O-])=O)n1cnc2c(N)ncnc12	InChI=1S/C39H66N7O17P3S/c1-4-5-6-7-8-9-10-11-12-13-14-15-16-17-18-19-30(48)67-23-22-41-29(47)20-21-42-37(51)34(50)39(2,3)25-60-66(57,58)63-65(55,56)59-24-28-33(62-64(52,53)54)32(49)38(61-28)46-27-45-31-35(40)43-26-44-36(31)46/h9-10,18-19,26-28,32-34,38,49-50H,4-8,11-17,20-25H2,1-3H3,(H,41,47)(H,42,51)(H,55,56)(H,57,58)(H2,40,43,44)(H2,52,53,54)/p-4/b10-9-,19-18+/t28-,32-,33-,34+,38-/m1/s1	OPMPWWFMNYWBGF-PKYBCSRXSA-J	C39H62N7O17P3S
M_od211coa_m	od211coa	(2E,11Z)-octadecadienoyl-CoA(4-)	m	A	M_coa18_2_2e11Z_m	coa18_2_2e11Z		WormJam	CCCCCC\C=C/CCCCCCC\C=C\C(=O)SCCNC(=O)CCNC(=O)[C@H](O)C(C)(C)COP([O-])(=O)OP([O-])(=O)OC[C@H]1O[C@H]([C@H](O)[C@@H]1OP([O-])([O-])=O)N1C=NC2=C1N=CN=C2N	InChI=1S/C39H66N7O17P3S/c1-4-5-6-7-8-9-10-11-12-13-14-15-16-17-18-19-30(48)67-23-22-41-29(47)20-21-42-37(51)34(50)39(2,3)25-60-66(57,58)63-65(55,56)59-24-28-33(62-64(52,53)54)32(49)38(61-28)46-27-45-31-35(40)43-26-44-36(31)46/h9-10,18-19,26-28,32-34,38,49-50H,4-8,11-17,20-25H2,1-3H3,(H,41,47)(H,42,51)(H,55,56)(H,57,58)(H2,40,43,44)(H2,52,53,54)/p-4/b10-9-,19-18+/t28-,32-,33-,34+,38-/m1/s1	OPMPWWFMNYWBGF-PKYBCSRXSA-J	C39H62N7O17P3S
M_od29coa_m	od29coa	(2E,9Z)-octadecadienoyl-CoA(4-)	m	A	M_coa18_2_2e9z_m	coa18_2_2e9z		WormJam	CCCCCCCC\C=C/CCCCC\C=C\C(=O)SCCNC(=O)CCNC(=O)[C@H](O)C(C)(C)COP([O-])(=O)OP([O-])(=O)OC[C@H]1O[C@H]([C@H](O)[C@@H]1OP([O-])([O-])=O)N1C=NC2=C1N=CN=C2N	InChI=1S/C39H66N7O17P3S/c1-4-5-6-7-8-9-10-11-12-13-14-15-16-17-18-19-30(48)67-23-22-41-29(47)20-21-42-37(51)34(50)39(2,3)25-60-66(57,58)63-65(55,56)59-24-28-33(62-64(52,53)54)32(49)38(61-28)46-27-45-31-35(40)43-26-44-36(31)46/h11-12,18-19,26-28,32-34,38,49-50H,4-10,13-17,20-25H2,1-3H3,(H,41,47)(H,42,51)(H,55,56)(H,57,58)(H2,40,43,44)(H2,52,53,54)/p-4/b12-11-,19-18+/t28-,32-,33-,34+,38-/m1/s1	REOYMONHGHULEY-PPSVNWDXSA-J	C39H62N7O17P3S
M_3ood912coa_m	3ood912coa	3-Oxo-(9Z,12Z)-Octadecadienoyl-CoA(4-)	m	A	M_coa18_2_9z12z3o_m	coa18_2_9z12z3o		WormJam	CCCCC\C=C/C\C=C/CCCCCC(=O)CC(=O)SCCNC(=O)CCNC(=O)[C@H](O)C(C)(C)COP([O-])(=O)OP([O-])(=O)OC[C@H]1O[C@H]([C@H](O)[C@@H]1OP([O-])([O-])=O)N1C=NC2=C1N=CN=C2N	InChI=1S/C39H64N7O18P3S/c1-4-5-6-7-8-9-10-11-12-13-14-15-16-17-27(47)22-30(49)68-21-20-41-29(48)18-19-42-37(52)34(51)39(2,3)24-61-67(58,59)64-66(56,57)60-23-28-33(63-65(53,54)55)32(50)38(62-28)46-26-45-31-35(40)43-25-44-36(31)46/h8-9,11-12,25-26,28,32-34,38,50-51H,4-7,10,13-24H2,1-3H3,(H,41,48)(H,42,52)(H,56,57)(H,58,59)(H2,40,43,44)(H2,53,54,55)/p-4/b9-8-,12-11-/t28-,32-,33-,34+,38-/m1/s1	XROJENOQBXZHJA-RRNJGNTNSA-J	C39H60N7O18P3S
M_3hod912coa_m	3hod912coa	(S)-3-Hydroxy-9Z,12Z-Octadecadienoyl-CoA(4-)	m	A	M_coa18_2_9z12z3ohS_m	coa18_2_9z12z3ohS		WormJam	[H]\C(CCCCC)=C(/[H])C\C([H])=C(\[H])CCCCC[C@]([H])(O)CC(=O)SCCNC(=O)CCNC(=O)[C@]([H])(O)C(C)(C)COP([O-])(=O)OP([O-])(=O)OC[C@@]1([H])O[C@@]([H])(N2C=NC3=C(N)N=CN=C23)[C@]([H])(O)[C@]1([H])OP([O-])([O-])=O	InChI=1S/C39H66N7O18P3S/c1-4-5-6-7-8-9-10-11-12-13-14-15-16-17-27(47)22-30(49)68-21-20-41-29(48)18-19-42-37(52)34(51)39(2,3)24-61-67(58,59)64-66(56,57)60-23-28-33(63-65(53,54)55)32(50)38(62-28)46-26-45-31-35(40)43-25-44-36(31)46/h8-9,11-12,25-28,32-34,38,47,50-51H,4-7,10,13-24H2,1-3H3,(H,41,48)(H,42,52)(H,56,57)(H,58,59)(H2,40,43,44)(H2,53,54,55)/p-4/b9-8-,12-11-/t27-,28+,32+,33+,34-,38+/m0/s1	ICMPOMMDSLXBOC-LLYFYEKVSA-J	C39H62N7O18P3S
M_od2912coa_m	od2912coa	(2E,9Z,12Z)-octadecatrienoyl-CoA(4-)	m	A	M_coa18_3_2e9z12z_m	coa18_3_2e9z12z		WormJam	CCCCC\C=C/C\C=C/CCCCC\C=C\C(=O)SCCNC(=O)CCNC(=O)[C@H](O)C(C)(C)COP([O-])(=O)OP([O-])(=O)OC[C@H]1O[C@H]([C@H](O)[C@@H]1OP([O-])([O-])=O)N1C=NC2=C1N=CN=C2N	InChI=1S/C39H64N7O17P3S/c1-4-5-6-7-8-9-10-11-12-13-14-15-16-17-18-19-30(48)67-23-22-41-29(47)20-21-42-37(51)34(50)39(2,3)25-60-66(57,58)63-65(55,56)59-24-28-33(62-64(52,53)54)32(49)38(61-28)46-27-45-31-35(40)43-26-44-36(31)46/h8-9,11-12,18-19,26-28,32-34,38,49-50H,4-7,10,13-17,20-25H2,1-3H3,(H,41,47)(H,42,51)(H,55,56)(H,57,58)(H2,40,43,44)(H2,52,53,54)/p-4/b9-8-,12-11-,19-18+/t28-,32-,33-,34+,38-…	XNZJYLZAYIJRPB-KMRZWPGYSA-J	C39H60N7O17P3S
M_lnlncgcoa_c	lnlncgcoa	gamma-linolenoyl-CoA(4-)	c	A	M_coa18_3_6z9z12_c	coa18_3_6z9z12		WormJam	CCCCC\C=C/C\C=C/C\C=C/CCCCC(=O)SCCNC(=O)CCNC(=O)[C@H](O)C(C)(C)COP([O-])(=O)OP([O-])(=O)OC[C@H]1O[C@H]([C@H](O)[C@@H]1OP([O-])([O-])=O)N1C=NC2=C1N=CN=C2N	InChI=1S/C39H64N7O17P3S/c1-4-5-6-7-8-9-10-11-12-13-14-15-16-17-18-19-30(48)67-23-22-41-29(47)20-21-42-37(51)34(50)39(2,3)25-60-66(57,58)63-65(55,56)59-24-28-33(62-64(52,53)54)32(49)38(61-28)46-27-45-31-35(40)43-26-44-36(31)46/h8-9,11-12,14-15,26-28,32-34,38,49-50H,4-7,10,13,16-25H2,1-3H3,(H,41,47)(H,42,51)(H,55,56)(H,57,58)(H2,40,43,44)(H2,52,53,54)/p-4/b9-8-,12-11-,15-14-/t28-,32-,33-,34+,38-/m1…	XZQYPTBYQYZGRU-FHDVEODPSA-J	C39H60N7O17P3S
M_lnlncgcoa_m	lnlncgcoa	gamma-linolenoyl-CoA(4-)	m	A	M_coa18_3_6z9z12_m	coa18_3_6z9z12		WormJam	CCCCC\C=C/C\C=C/C\C=C/CCCCC(=O)SCCNC(=O)CCNC(=O)[C@H](O)C(C)(C)COP([O-])(=O)OP([O-])(=O)OC[C@H]1O[C@H]([C@H](O)[C@@H]1OP([O-])([O-])=O)N1C=NC2=C1N=CN=C2N	InChI=1S/C39H64N7O17P3S/c1-4-5-6-7-8-9-10-11-12-13-14-15-16-17-18-19-30(48)67-23-22-41-29(47)20-21-42-37(51)34(50)39(2,3)25-60-66(57,58)63-65(55,56)59-24-28-33(62-64(52,53)54)32(49)38(61-28)46-27-45-31-35(40)43-26-44-36(31)46/h8-9,11-12,14-15,26-28,32-34,38,49-50H,4-7,10,13,16-25H2,1-3H3,(H,41,47)(H,42,51)(H,55,56)(H,57,58)(H2,40,43,44)(H2,52,53,54)/p-4/b9-8-,12-11-,15-14-/t28-,32-,33-,34+,38-/m1…	XZQYPTBYQYZGRU-FHDVEODPSA-J	C39H60N7O17P3S
M_lnlncacoa_c	lnlncacoa	alpha-Linolenoyl-CoA(4-)	c	A	M_coa18_3_9z12z15z_c	coa18_3_9z12z15z		WormJam	CC\C=C/C\C=C/C\C=C/CCCCCCCC(=O)SCCNC(=O)CCNC(=O)[C@H](O)C(C)(C)COP([O-])(=O)OP([O-])(=O)OC[C@H]1O[C@H]([C@H](O)[C@@H]1OP([O-])([O-])=O)N1C=NC2=C1N=CN=C2N	InChI=1S/C39H64N7O17P3S/c1-4-5-6-7-8-9-10-11-12-13-14-15-16-17-18-19-30(48)67-23-22-41-29(47)20-21-42-37(51)34(50)39(2,3)25-60-66(57,58)63-65(55,56)59-24-28-33(62-64(52,53)54)32(49)38(61-28)46-27-45-31-35(40)43-26-44-36(31)46/h5-6,8-9,11-12,26-28,32-34,38,49-50H,4,7,10,13-25H2,1-3H3,(H,41,47)(H,42,51)(H,55,56)(H,57,58)(H2,40,43,44)(H2,52,53,54)/p-4/b6-5-,9-8-,12-11-/t28-,32-,33-,34+,38-/m1/s1	OMKFKBGZHNJNEX-PQBHNYBOSA-J	C39H60N7O17P3S
M_lnlncacoa_m	lnlncacoa	alpha-Linolenoyl-CoA(4-)	m	A	M_coa18_3_9z12z15z_m	coa18_3_9z12z15z		WormJam	CC\C=C/C\C=C/C\C=C/CCCCCCCC(=O)SCCNC(=O)CCNC(=O)[C@H](O)C(C)(C)COP([O-])(=O)OP([O-])(=O)OC[C@H]1O[C@H]([C@H](O)[C@@H]1OP([O-])([O-])=O)N1C=NC2=C1N=CN=C2N	InChI=1S/C39H64N7O17P3S/c1-4-5-6-7-8-9-10-11-12-13-14-15-16-17-18-19-30(48)67-23-22-41-29(47)20-21-42-37(51)34(50)39(2,3)25-60-66(57,58)63-65(55,56)59-24-28-33(62-64(52,53)54)32(49)38(61-28)46-27-45-31-35(40)43-26-44-36(31)46/h5-6,8-9,11-12,26-28,32-34,38,49-50H,4,7,10,13-25H2,1-3H3,(H,41,47)(H,42,51)(H,55,56)(H,57,58)(H2,40,43,44)(H2,52,53,54)/p-4/b6-5-,9-8-,12-11-/t28-,32-,33-,34+,38-/m1/s1	OMKFKBGZHNJNEX-PQBHNYBOSA-J	C39H60N7O17P3S
M_accoa_c	accoa	Acetyl-CoA(4-)	c	A	M_coa2_0_c	coa2_0		WormJam	CC(=O)SCCNC(=O)CCNC(=O)[C@H](O)C(C)(C)COP([O-])(=O)OP([O-])(=O)OC[C@H]1O[C@H]([C@H](O)[C@@H]1OP([O-])([O-])=O)N1C=NC2=C1N=CN=C2N	InChI=1S/C23H38N7O17P3S/c1-12(31)51-7-6-25-14(32)4-5-26-21(35)18(34)23(2,3)9-44-50(41,42)47-49(39,40)43-8-13-17(46-48(36,37)38)16(33)22(45-13)30-11-29-15-19(24)27-10-28-20(15)30/h10-11,13,16-18,22,33-34H,4-9H2,1-3H3,(H,25,32)(H,26,35)(H,39,40)(H,41,42)(H2,24,27,28)(H2,36,37,38)/p-4/t13-,16-,17-,18+,22-/m1/s1	ZSLZBFCDCINBPY-ZSJPKINUSA-J	C23H34N7O17P3S
M_accoa_m	accoa	Acetyl-CoA(4-)	m	A	M_coa2_0_m	coa2_0		WormJam	CC(=O)SCCNC(=O)CCNC(=O)[C@H](O)C(C)(C)COP([O-])(=O)OP([O-])(=O)OC[C@H]1O[C@H]([C@H](O)[C@@H]1OP([O-])([O-])=O)N1C=NC2=C1N=CN=C2N	InChI=1S/C23H38N7O17P3S/c1-12(31)51-7-6-25-14(32)4-5-26-21(35)18(34)23(2,3)9-44-50(41,42)47-49(39,40)43-8-13-17(46-48(36,37)38)16(33)22(45-13)30-11-29-15-19(24)27-10-28-20(15)30/h10-11,13,16-18,22,33-34H,4-9H2,1-3H3,(H,25,32)(H,26,35)(H,39,40)(H,41,42)(H2,24,27,28)(H2,36,37,38)/p-4/t13-,16-,17-,18+,22-/m1/s1	ZSLZBFCDCINBPY-ZSJPKINUSA-J	C23H34N7O17P3S
M_accoa_n	accoa	Acetyl-CoA(4-)	n	A	M_coa2_0_n	coa2_0		WormJam	CC(=O)SCCNC(=O)CCNC(=O)[C@H](O)C(C)(C)COP([O-])(=O)OP([O-])(=O)OC[C@H]1O[C@H]([C@H](O)[C@@H]1OP([O-])([O-])=O)N1C=NC2=C1N=CN=C2N	InChI=1S/C23H38N7O17P3S/c1-12(31)51-7-6-25-14(32)4-5-26-21(35)18(34)23(2,3)9-44-50(41,42)47-49(39,40)43-8-13-17(46-48(36,37)38)16(33)22(45-13)30-11-29-15-19(24)27-10-28-20(15)30/h10-11,13,16-18,22,33-34H,4-9H2,1-3H3,(H,25,32)(H,26,35)(H,39,40)(H,41,42)(H2,24,27,28)(H2,36,37,38)/p-4/t13-,16-,17-,18+,22-/m1/s1	ZSLZBFCDCINBPY-ZSJPKINUSA-J	C23H34N7O17P3S
M_c21isocoa_c	c21isocoa	19-methyleicosanoyl-CoA(4-)	c	A	M_coa20_0_19me_c	coa20_0_19me		WormJam	[H][C@@](O)(C(=O)NCCC(=O)NCCSC(=O)CCCCCCCCCCCCCCCCCC(C)C)C(C)(C)COP([O-])(=O)OP([O-])(=O)OC[C@]1([H])O[C@]([H])(N2C=NC3=C(N)N=CN=C23)[C@@]([H])(O)[C@@]1([H])OP([O-])([O-])=O	InChI=1S/C42H76N7O17P3S/c1-30(2)20-18-16-14-12-10-8-6-5-7-9-11-13-15-17-19-21-33(51)70-25-24-44-32(50)22-23-45-40(54)37(53)42(3,4)27-63-69(60,61)66-68(58,59)62-26-31-36(65-67(55,56)57)35(52)41(64-31)49-29-48-34-38(43)46-28-47-39(34)49/h28-31,35-37,41,52-53H,5-27H2,1-4H3,(H,44,50)(H,45,54)(H,58,59)(H,60,61)(H2,43,46,47)(H2,55,56,57)/p-4/t31-,35-,36-,37+,41-/m0/s1	DBCCNRMQAFVZMK-IMYMQPGOSA-J	C42H72N7O17P3S
M_CE2251_c	CE2251	3-Oxo-icosanoyl-CoA(4-)	c	A	M_coa20_0_3o_c	coa20_0_3o		WormJam	CCCCCCCCCCCCCCCCCC(=O)CC(=O)SCCNC(=O)CCNC(=O)[C@H](O)C(C)(C)COP([O-])(=O)OP([O-])(=O)OC[C@H]1O[C@H]([C@H](O)[C@@H]1OP([O-])([O-])=O)N1C=NC2=C1N=CN=C2N	InChI=1S/C41H72N7O18P3S/c1-4-5-6-7-8-9-10-11-12-13-14-15-16-17-18-19-29(49)24-32(51)70-23-22-43-31(50)20-21-44-39(54)36(53)41(2,3)26-63-69(60,61)66-68(58,59)62-25-30-35(65-67(55,56)57)34(52)40(64-30)48-28-47-33-37(42)45-27-46-38(33)48/h27-28,30,34-36,40,52-53H,4-26H2,1-3H3,(H,43,50)(H,44,54)(H,58,59)(H,60,61)(H2,42,45,46)(H2,55,56,57)/p-4/t30-,34-,35-,36+,40-/m1/s1	FYBVHNZJDVUVLJ-IBYUJNRCSA-J	C41H68N7O18P3S
M_CE2251_m	CE2251	3-Oxo-icosanoyl-CoA(4-)	m	A	M_coa20_0_3o_m	coa20_0_3o		WormJam	CCCCCCCCCCCCCCCCCC(=O)CC(=O)SCCNC(=O)CCNC(=O)[C@H](O)C(C)(C)COP([O-])(=O)OP([O-])(=O)OC[C@H]1O[C@H]([C@H](O)[C@@H]1OP([O-])([O-])=O)N1C=NC2=C1N=CN=C2N	InChI=1S/C41H72N7O18P3S/c1-4-5-6-7-8-9-10-11-12-13-14-15-16-17-18-19-29(49)24-32(51)70-23-22-43-31(50)20-21-44-39(54)36(53)41(2,3)26-63-69(60,61)66-68(58,59)62-25-30-35(65-67(55,56)57)34(52)40(64-30)48-28-47-33-37(42)45-27-46-38(33)48/h27-28,30,34-36,40,52-53H,4-26H2,1-3H3,(H,43,50)(H,44,54)(H,58,59)(H,60,61)(H2,42,45,46)(H2,55,56,57)/p-4/t30-,34-,35-,36+,40-/m1/s1	FYBVHNZJDVUVLJ-IBYUJNRCSA-J	C41H68N7O18P3S
M_3oc21isocoa_c	3oc21isocoa	3-Oxo-19-methyleicosanoyl-CoA(4-)	c	A	M_coa20_0_3o19me_c	coa20_0_3o19me		WormJam	[H][C@@](O)(C(=O)NCCC(=O)NCCSC(=O)CC(=O)CCCCCCCCCCCCCCCC(C)C)C(C)(C)COP([O-])(=O)OP([O-])(=O)OC[C@]1([H])O[C@]([H])(N2C=NC3=C(N)N=CN=C23)[C@@]([H])(O)[C@@]1([H])OP([O-])([O-])=O	InChI=1S/C42H74N7O18P3S/c1-29(2)18-16-14-12-10-8-6-5-7-9-11-13-15-17-19-30(50)24-33(52)71-23-22-44-32(51)20-21-45-40(55)37(54)42(3,4)26-64-70(61,62)67-69(59,60)63-25-31-36(66-68(56,57)58)35(53)41(65-31)49-28-48-34-38(43)46-27-47-39(34)49/h27-29,31,35-37,41,53-54H,5-26H2,1-4H3,(H,44,51)(H,45,55)(H,59,60)(H,61,62)(H2,43,46,47)(H2,56,57,58)/p-4/t31-,35-,36-,37+,41-/m0/s1	LZFMVYGOMANTOM-IMYMQPGOSA-J	C42H70N7O18P3S
M_hoxiccoa_c	hoxiccoa	(S)-3-hydroxyicosanoyl-CoA(4-)	c	A	M_coa20_0_3ohS_c	coa20_0_3ohS		WormJam	CCCCCCCCCCCCCCCCC[C@@H](O)CC(=O)SCCNC(=O)CCNC(=O)[C@H](O)C(C)(C)COP([O-])(=O)OP([O-])(=O)OC[C@H]1O[C@H]([C@H](O)[C@@H]1OP([O-])([O-])=O)N1C=NC2=C1N=CN=C2N	InChI=1S/C43H78N7O18P3S/c1-4-5-6-7-8-9-10-11-12-13-14-15-16-17-18-19-20-21-31(51)26-34(53)72-25-24-45-33(52)22-23-46-41(56)38(55)43(2,3)28-65-71(62,63)68-70(60,61)64-27-32-37(67-69(57,58)59)36(54)42(66-32)50-30-49-35-39(44)47-29-48-40(35)50/h29-32,36-38,42,51,54-55H,4-28H2,1-3H3,(H,45,52)(H,46,56)(H,60,61)(H,62,63)(H2,44,47,48)(H2,57,58,59)/p-4/t31-,32-,36-,37-,38+,42-/m1/s1	VNJQSRVXTRJVAZ-ZUIQSSPPSA-J	C41H70N7O18P3S
M_hoxiccoa_m	hoxiccoa	(S)-3-hydroxyicosanoyl-CoA(4-)	m	A	M_coa20_0_3ohS_m	coa20_0_3ohS		WormJam	CCCCCCCCCCCCCCCCC[C@@H](O)CC(=O)SCCNC(=O)CCNC(=O)[C@H](O)C(C)(C)COP([O-])(=O)OP([O-])(=O)OC[C@H]1O[C@H]([C@H](O)[C@@H]1OP([O-])([O-])=O)N1C=NC2=C1N=CN=C2N	InChI=1S/C43H78N7O18P3S/c1-4-5-6-7-8-9-10-11-12-13-14-15-16-17-18-19-20-21-31(51)26-34(53)72-25-24-45-33(52)22-23-46-41(56)38(55)43(2,3)28-65-71(62,63)68-70(60,61)64-27-32-37(67-69(57,58)59)36(54)42(66-32)50-30-49-35-39(44)47-29-48-40(35)50/h29-32,36-38,42,51,54-55H,4-28H2,1-3H3,(H,45,52)(H,46,56)(H,60,61)(H,62,63)(H2,44,47,48)(H2,57,58,59)/p-4/t31-,32-,36-,37-,38+,42-/m1/s1	VNJQSRVXTRJVAZ-ZUIQSSPPSA-J	C41H70N7O18P3S
M_3hc21isocoa_c	3hc21isocoa	(S)-3-Hydroxy-19-methyleicosanoyl-CoA(4-)	c	A	M_coa20_0_3ohS19me_c	coa20_0_3ohS19me		WormJam	[H][C@](O)(CCCCCCCCCCCCCCCC(C)C)CC(=O)SCCNC(=O)CCNC(=O)[C@]([H])(O)C(C)(C)COP([O-])(=O)OP([O-])(=O)OC[C@@]1([H])O[C@@]([H])(N2C=NC3=C(N)N=CN=C23)[C@]([H])(O)[C@]1([H])OP([O-])([O-])=O	InChI=1S/C42H76N7O18P3S/c1-29(2)18-16-14-12-10-8-6-5-7-9-11-13-15-17-19-30(50)24-33(52)71-23-22-44-32(51)20-21-45-40(55)37(54)42(3,4)26-64-70(61,62)67-69(59,60)63-25-31-36(66-68(56,57)58)35(53)41(65-31)49-28-48-34-38(43)46-27-47-39(34)49/h27-31,35-37,41,50,53-54H,5-26H2,1-4H3,(H,44,51)(H,45,55)(H,59,60)(H,61,62)(H2,43,46,47)(H2,56,57,58)/p-4/t30-,31+,35+,36+,37-,41+/m0/s1	OMWRTMDQHUWWCD-VSHWNQMOSA-J	C42H72N7O18P3S
M_arachcoa_c	arachcoa	arachidoyl-CoA(4-)	c	A	M_coa20_0_c	coa20_0		WormJam	CCCCCCCCCCCCCCCCCCCC(=O)SCCNC(=O)CCNC(=O)[C@H](O)C(C)(C)COP([O-])(=O)OP([O-])(=O)OC[C@H]1O[C@H]([C@H](O)[C@@H]1OP([O-])([O-])=O)N1C=NC2=C1N=CN=C2N	InChI=1S/C41H74N7O17P3S/c1-4-5-6-7-8-9-10-11-12-13-14-15-16-17-18-19-20-21-32(50)69-25-24-43-31(49)22-23-44-39(53)36(52)41(2,3)27-62-68(59,60)65-67(57,58)61-26-30-35(64-66(54,55)56)34(51)40(63-30)48-29-47-33-37(42)45-28-46-38(33)48/h28-30,34-36,40,51-52H,4-27H2,1-3H3,(H,43,49)(H,44,53)(H,57,58)(H,59,60)(H2,42,45,46)(H2,54,55,56)/p-4/t30-,34-,35-,36+,40-/m1/s1	JYLSVNBJLYCSSW-IBYUJNRCSA-J	C41H70N7O17P3S
M_archcoa_c	archcoa	arachidoyl-CoA	c	A	M_coa20_0_c	coa20_0		WormJam	CCCCCCCCCCCCCCCCCCCC(=O)SCCNC(=O)CCNC(=O)[C@H](O)C(C)(C)COP([O-])(=O)OP([O-])(=O)OC[C@H]1O[C@H]([C@H](O)[C@@H]1OP([O-])([O-])=O)N1C=NC2=C1N=CN=C2N	InChI=1S/C41H74N7O17P3S/c1-4-5-6-7-8-9-10-11-12-13-14-15-16-17-18-19-20-21-32(50)69-25-24-43-31(49)22-23-44-39(53)36(52)41(2,3)27-62-68(59,60)65-67(57,58)61-26-30-35(64-66(54,55)56)34(51)40(63-30)48-29-47-33-37(42)45-28-46-38(33)48/h28-30,34-36,40,51-52H,4-27H2,1-3H3,(H,43,49)(H,44,53)(H,57,58)(H,59,60)(H2,42,45,46)(H2,54,55,56)/p-4/t30-,34-,35-,36+,40-/m1/s1	JYLSVNBJLYCSSW-IBYUJNRCSA-J	C41H70N7O17P3S
M_arachcoa_m	arachcoa	arachidoyl-CoA(4-)	m	A	M_coa20_0_m	coa20_0		WormJam	CCCCCCCCCCCCCCCCCCCC(=O)SCCNC(=O)CCNC(=O)[C@H](O)C(C)(C)COP([O-])(=O)OP([O-])(=O)OC[C@H]1O[C@H]([C@H](O)[C@@H]1OP([O-])([O-])=O)N1C=NC2=C1N=CN=C2N	InChI=1S/C41H74N7O17P3S/c1-4-5-6-7-8-9-10-11-12-13-14-15-16-17-18-19-20-21-32(50)69-25-24-43-31(49)22-23-44-39(53)36(52)41(2,3)27-62-68(59,60)65-67(57,58)61-26-30-35(64-66(54,55)56)34(51)40(63-30)48-29-47-33-37(42)45-28-46-38(33)48/h28-30,34-36,40,51-52H,4-27H2,1-3H3,(H,43,49)(H,44,53)(H,57,58)(H,59,60)(H2,42,45,46)(H2,54,55,56)/p-4/t30-,34-,35-,36+,40-/m1/s1	JYLSVNBJLYCSSW-IBYUJNRCSA-J	C41H70N7O17P3S
M_archcoa_m	archcoa	arachidoyl-CoA	m	A	M_coa20_0_m	coa20_0		WormJam	CCCCCCCCCCCCCCCCCCCC(=O)SCCNC(=O)CCNC(=O)[C@H](O)C(C)(C)COP([O-])(=O)OP([O-])(=O)OC[C@H]1O[C@H]([C@H](O)[C@@H]1OP([O-])([O-])=O)N1C=NC2=C1N=CN=C2N	InChI=1S/C41H74N7O17P3S/c1-4-5-6-7-8-9-10-11-12-13-14-15-16-17-18-19-20-21-32(50)69-25-24-43-31(49)22-23-44-39(53)36(52)41(2,3)27-62-68(59,60)65-67(57,58)61-26-30-35(64-66(54,55)56)34(51)40(63-30)48-29-47-33-37(42)45-28-46-38(33)48/h28-30,34-36,40,51-52H,4-27H2,1-3H3,(H,43,49)(H,44,53)(H,57,58)(H,59,60)(H2,42,45,46)(H2,54,55,56)/p-4/t30-,34-,35-,36+,40-/m1/s1	JYLSVNBJLYCSSW-IBYUJNRCSA-J	C41H70N7O17P3S
M_CE2243_c	CE2243	trans-eicos-2-enoyl-CoA(4-)	c	A	M_coa20_1_2e_c	coa20_1_2e		WormJam	CCCCCCCCCCCCCCCCC\C=C\C(=O)SCCNC(=O)CCNC(=O)[C@H](O)C(C)(C)COP([O-])(=O)OP([O-])(=O)OC[C@H]1O[C@H]([C@H](O)[C@@H]1OP([O-])([O-])=O)N1C=NC2=C1N=CN=C2N	InChI=1S/C41H72N7O17P3S/c1-4-5-6-7-8-9-10-11-12-13-14-15-16-17-18-19-20-21-32(50)69-25-24-43-31(49)22-23-44-39(53)36(52)41(2,3)27-62-68(59,60)65-67(57,58)61-26-30-35(64-66(54,55)56)34(51)40(63-30)48-29-47-33-37(42)45-28-46-38(33)48/h20-21,28-30,34-36,40,51-52H,4-19,22-27H2,1-3H3,(H,43,49)(H,44,53)(H,57,58)(H,59,60)(H2,42,45,46)(H2,54,55,56)/p-4/b21-20+/t30-,34-,35-,36+,40-/m1/s1	ROOFWBIMBMJYGA-DSAUMYHJSA-J	C41H68N7O17P3S
M_CE2243_m	CE2243	trans-eicos-2-enoyl-CoA(4-)	m	A	M_coa20_1_2e_m	coa20_1_2e		WormJam	CCCCCCCCCCCCCCCCC\C=C\C(=O)SCCNC(=O)CCNC(=O)[C@H](O)C(C)(C)COP([O-])(=O)OP([O-])(=O)OC[C@H]1O[C@H]([C@H](O)[C@@H]1OP([O-])([O-])=O)N1C=NC2=C1N=CN=C2N	InChI=1S/C41H72N7O17P3S/c1-4-5-6-7-8-9-10-11-12-13-14-15-16-17-18-19-20-21-32(50)69-25-24-43-31(49)22-23-44-39(53)36(52)41(2,3)27-62-68(59,60)65-67(57,58)61-26-30-35(64-66(54,55)56)34(51)40(63-30)48-29-47-33-37(42)45-28-46-38(33)48/h20-21,28-30,34-36,40,51-52H,4-19,22-27H2,1-3H3,(H,43,49)(H,44,53)(H,57,58)(H,59,60)(H2,42,45,46)(H2,54,55,56)/p-4/b21-20+/t30-,34-,35-,36+,40-/m1/s1	ROOFWBIMBMJYGA-DSAUMYHJSA-J	C41H68N7O17P3S
M_c21iso2ecoa_c	c21iso2ecoa	trans-19-methyleicos-2-enoyl-CoA(4-)	c	A	M_coa20_1_2e19me_c	coa20_1_2e19me		WormJam	[H]\C(CCCCCCCCCCCCCCCC(C)C)=C(\[H])C(=O)SCCNC(=O)CCNC(=O)[C@@]([H])(O)C(C)(C)COP([O-])(=O)OP([O-])(=O)OC[C@]1([H])O[C@]([H])(N2C=NC3=C(N)N=CN=C23)[C@@]([H])(O)[C@@]1([H])OP([O-])([O-])=O	InChI=1S/C42H74N7O17P3S/c1-30(2)20-18-16-14-12-10-8-6-5-7-9-11-13-15-17-19-21-33(51)70-25-24-44-32(50)22-23-45-40(54)37(53)42(3,4)27-63-69(60,61)66-68(58,59)62-26-31-36(65-67(55,56)57)35(52)41(64-31)49-29-48-34-38(43)46-28-47-39(34)49/h19,21,28-31,35-37,41,52-53H,5-18,20,22-27H2,1-4H3,(H,44,50)(H,45,54)(H,58,59)(H,60,61)(H2,43,46,47)(H2,55,56,57)/p-4/b21-19+/t31-,35-,36-,37+,41-/m0/s1	ZBXRMEZNTUFVLV-AXNULRMBSA-J	C42H70N7O17P3S
M_3o81114eicoa_c	3o81114eicoa	(8Z,11Z,14Z)-3-oxoicosa-8,11,14-trienoyl-CoA(4-)	c	A	M_coa20_3_8z11z14z_c	coa20_3_8z11z14z		WormJam	CCCCC\C=C/C\C=C/C\C=C/CCCCC(=O)CC(=O)SCCNC(=O)CCNC(=O)[C@H](O)C(C)(C)COP([O-])(=O)OP([O-])(=O)OC[C@H]1O[C@H]([C@H](O)[C@@H]1OP([O-])([O-])=O)n1cnc2c(N)ncnc12	InChI=1S/C41H66N7O18P3S/c1-4-5-6-7-8-9-10-11-12-13-14-15-16-17-18-19-29(49)24-32(51)70-23-22-43-31(50)20-21-44-39(54)36(53)41(2,3)26-63-69(60,61)66-68(58,59)62-25-30-35(65-67(55,56)57)34(52)40(64-30)48-28-47-33-37(42)45-27-46-38(33)48/h8-9,11-12,14-15,27-28,30,34-36,40,52-53H,4-7,10,13,16-26H2,1-3H3,(H,43,50)(H,44,54)(H,58,59)(H,60,61)(H2,42,45,46)(H2,55,56,57)/p-4/b9-8-,12-11-,15-14-/t30-,34-,35…	DJFXNRBQUUFIOS-DDQUOPDJSA-J	C41H62N7O18P3S
M_3oh81114eicoa_c	3oh81114eicoa	(3R,8Z,11Z,14Z)-3-hydroxyicosatrienoyl-CoA(4-)	c	A	M_coa20_3_8z11z14z3ohR_c	coa20_3_8z11z14z3ohR		WormJam	CCCCC\C=C/C\C=C/C\C=C/CCCC[C@@H](O)CC(=O)SCCNC(=O)CCNC(=O)[C@H](O)C(C)(C)COP([O-])(=O)OP([O-])(=O)OC[C@H]1O[C@H]([C@H](O)[C@@H]1OP([O-])([O-])=O)n1cnc2c(N)ncnc12	InChI=1S/C41H68N7O18P3S/c1-4-5-6-7-8-9-10-11-12-13-14-15-16-17-18-19-29(49)24-32(51)70-23-22-43-31(50)20-21-44-39(54)36(53)41(2,3)26-63-69(60,61)66-68(58,59)62-25-30-35(65-67(55,56)57)34(52)40(64-30)48-28-47-33-37(42)45-27-46-38(33)48/h8-9,11-12,14-15,27-30,34-36,40,49,52-53H,4-7,10,13,16-26H2,1-3H3,(H,43,50)(H,44,54)(H,58,59)(H,60,61)(H2,42,45,46)(H2,55,56,57)/p-4/b9-8-,12-11-,15-14-/t29-,30-,34…	GFVFSXUAKLZOGC-NULWUIHISA-J	C41H64N7O18P3S
M_281114eicoa_c	281114eicoa	(2E,8Z,11Z,14Z)-icosatetraenoyl-CoA(4-)	c	A	M_coa20_4_2e8z11z14z_c	coa20_4_2e8z11z14z		WormJam	CCCCC\C=C/C\C=C/C\C=C/CCCC\C=C\C(=O)SCCNC(=O)CCNC(=O)[C@H](O)C(C)(C)COP([O-])(=O)OP([O-])(=O)OC[C@H]1O[C@H]([C@H](O)[C@@H]1OP([O-])([O-])=O)n1cnc2c(N)ncnc12	InChI=1S/C41H66N7O17P3S/c1-4-5-6-7-8-9-10-11-12-13-14-15-16-17-18-19-20-21-32(50)69-25-24-43-31(49)22-23-44-39(53)36(52)41(2,3)27-62-68(59,60)65-67(57,58)61-26-30-35(64-66(54,55)56)34(51)40(63-30)48-29-47-33-37(42)45-28-46-38(33)48/h8-9,11-12,14-15,20-21,28-30,34-36,40,51-52H,4-7,10,13,16-19,22-27H2,1-3H3,(H,43,49)(H,44,53)(H,57,58)(H,59,60)(H2,42,45,46)(H2,54,55,56)/p-4/b9-8-,12-11-,15-14-,21-20…	WQDZFNIBNFNRLF-XBLGNFGOSA-J	C41H62N7O17P3S
M_arachdcoa_c	arachdcoa	arachidonoyl-CoA(4-)	c	A	M_coa20_4_5z8z11z14z_c	coa20_4_5z8z11z14z		WormJam	CCCCC\C=C/C\C=C/C\C=C/C\C=C/CCCC(=O)SCCNC(=O)CCNC(=O)[C@H](O)C(C)(C)COP([O-])(=O)OP([O-])(=O)OC[C@H]1O[C@H]([C@H](O)[C@@H]1OP([O-])([O-])=O)N1C=NC2=C1N=CN=C2N	InChI=1S/C41H66N7O17P3S/c1-4-5-6-7-8-9-10-11-12-13-14-15-16-17-18-19-20-21-32(50)69-25-24-43-31(49)22-23-44-39(53)36(52)41(2,3)27-62-68(59,60)65-67(57,58)61-26-30-35(64-66(54,55)56)34(51)40(63-30)48-29-47-33-37(42)45-28-46-38(33)48/h8-9,11-12,14-15,17-18,28-30,34-36,40,51-52H,4-7,10,13,16,19-27H2,1-3H3,(H,43,49)(H,44,53)(H,57,58)(H,59,60)(H2,42,45,46)(H2,54,55,56)/p-4/b9-8-,12-11-,15-14-,18-17-/t…	JDEPVTUUCBFJIW-YQVDHACTSA-J	C41H62N7O17P3S
M_arachdcoa_m	arachdcoa	arachidonoyl-CoA(4-)	m	A	M_coa20_4_5z8z11z14z_m	coa20_4_5z8z11z14z		WormJam	CCCCC\C=C/C\C=C/C\C=C/C\C=C/CCCC(=O)SCCNC(=O)CCNC(=O)[C@H](O)C(C)(C)COP([O-])(=O)OP([O-])(=O)OC[C@H]1O[C@H]([C@H](O)[C@@H]1OP([O-])([O-])=O)N1C=NC2=C1N=CN=C2N	InChI=1S/C41H66N7O17P3S/c1-4-5-6-7-8-9-10-11-12-13-14-15-16-17-18-19-20-21-32(50)69-25-24-43-31(49)22-23-44-39(53)36(52)41(2,3)27-62-68(59,60)65-67(57,58)61-26-30-35(64-66(54,55)56)34(51)40(63-30)48-29-47-33-37(42)45-28-46-38(33)48/h8-9,11-12,14-15,17-18,28-30,34-36,40,51-52H,4-7,10,13,16,19-27H2,1-3H3,(H,43,49)(H,44,53)(H,57,58)(H,59,60)(H2,42,45,46)(H2,54,55,56)/p-4/b9-8-,12-11-,15-14-,18-17-/t…	JDEPVTUUCBFJIW-YQVDHACTSA-J	C41H62N7O17P3S
M_eicostetcoa_c	eicostetcoa	(8Z,11Z,14Z,17Z)-icosatetraenoyl-CoA(4-)	c	A	M_coa20_4_8z11z14z17z_c	coa20_4_8z11z14z17z		WormJam	CC\C=C/C\C=C/C\C=C/C\C=C/CCCCCCC(=O)SCCNC(=O)CCNC(=O)[C@H](O)C(C)(C)COP([O-])(=O)OP([O-])(=O)OC[C@H]1O[C@H]([C@H](O)[C@@H]1OP([O-])([O-])=O)N1C=NC2=C1N=CN=C2N	InChI=1S/C41H66N7O17P3S/c1-4-5-6-7-8-9-10-11-12-13-14-15-16-17-18-19-20-21-32(50)69-25-24-43-31(49)22-23-44-39(53)36(52)41(2,3)27-62-68(59,60)65-67(57,58)61-26-30-35(64-66(54,55)56)34(51)40(63-30)48-29-47-33-37(42)45-28-46-38(33)48/h5-6,8-9,11-12,14-15,28-30,34-36,40,51-52H,4,7,10,13,16-27H2,1-3H3,(H,43,49)(H,44,53)(H,57,58)(H,59,60)(H2,42,45,46)(H2,54,55,56)/p-4/b6-5-,9-8-,12-11-,15-14-/t30-,34-…	PLHICYKOPITJJT-QWOXCLFSSA-J	C41H62N7O17P3S
M_eicostetcoa_m	eicostetcoa	(8Z,11Z,14Z,17Z)-icosatetraenoyl-CoA(4-)	m	A	M_coa20_4_8z11z14z17z_m	coa20_4_8z11z14z17z		WormJam	CC\C=C/C\C=C/C\C=C/C\C=C/CCCCCCC(=O)SCCNC(=O)CCNC(=O)[C@H](O)C(C)(C)COP([O-])(=O)OP([O-])(=O)OC[C@H]1O[C@H]([C@H](O)[C@@H]1OP([O-])([O-])=O)N1C=NC2=C1N=CN=C2N	InChI=1S/C41H66N7O17P3S/c1-4-5-6-7-8-9-10-11-12-13-14-15-16-17-18-19-20-21-32(50)69-25-24-43-31(49)22-23-44-39(53)36(52)41(2,3)27-62-68(59,60)65-67(57,58)61-26-30-35(64-66(54,55)56)34(51)40(63-30)48-29-47-33-37(42)45-28-46-38(33)48/h5-6,8-9,11-12,14-15,28-30,34-36,40,51-52H,4,7,10,13,16-27H2,1-3H3,(H,43,49)(H,44,53)(H,57,58)(H,59,60)(H2,42,45,46)(H2,54,55,56)/p-4/b6-5-,9-8-,12-11-,15-14-/t30-,34-…	PLHICYKOPITJJT-QWOXCLFSSA-J	C41H62N7O17P3S
M_c23isocoa_c	c23isocoa	21-methyldocosanoyl-CoA(4-)	c	A	M_coa22_0_21me_c	coa22_0_21me		WormJam	[H][C@@](O)(C(=O)NCCC(=O)NCCSC(=O)CCCCCCCCCCCCCCCCCCCC(C)C)C(C)(C)COP([O-])(=O)OP([O-])(=O)OC[C@]1([H])O[C@]([H])(N2C=NC3=C(N)N=CN=C23)[C@@]([H])(O)[C@@]1([H])OP([O-])([O-])=O	InChI=1S/C44H80N7O17P3S/c1-32(2)22-20-18-16-14-12-10-8-6-5-7-9-11-13-15-17-19-21-23-35(53)72-27-26-46-34(52)24-25-47-42(56)39(55)44(3,4)29-65-71(62,63)68-70(60,61)64-28-33-38(67-69(57,58)59)37(54)43(66-33)51-31-50-36-40(45)48-30-49-41(36)51/h30-33,37-39,43,54-55H,5-29H2,1-4H3,(H,46,52)(H,47,56)(H,60,61)(H,62,63)(H2,45,48,49)(H2,57,58,59)/p-4/t33-,37-,38-,39+,43-/m0/s1	GCDXAAORBZHAJS-KSRYUPMWSA-J	C44H76N7O17P3S
M_3oxbcoa_c	3oxbcoa	3-Oxo-behenyl-CoA(4-)	c	A	M_coa22_0_3o_c	coa22_0_3o		WormJam	CCCCCCCCCCCCCCCCCCCC(=O)CC(=O)SCCNC(=O)CCNC(=O)[C@H](O)C(C)(C)COP([O-])(=O)OP([O-])(=O)OC[C@H]1O[C@H]([C@H](O)[C@@H]1OP([O-])([O-])=O)N1C=NC2=C1N=CN=C2N	InChI=1S/C43H76N7O18P3S/c1-4-5-6-7-8-9-10-11-12-13-14-15-16-17-18-19-20-21-31(51)26-34(53)72-25-24-45-33(52)22-23-46-41(56)38(55)43(2,3)28-65-71(62,63)68-70(60,61)64-27-32-37(67-69(57,58)59)36(54)42(66-32)50-30-49-35-39(44)47-29-48-40(35)50/h29-30,32,36-38,42,54-55H,4-28H2,1-3H3,(H,45,52)(H,46,56)(H,60,61)(H,62,63)(H2,44,47,48)(H2,57,58,59)/p-4/t32-,36-,37-,38+,42-/m1/s1	RKCOGGUHKPTOQJ-GNSUAQHMSA-J	C43H72N7O18P3S
M_3oxbcoa_m	3oxbcoa	3-Oxo-behenyl-CoA(4-)	m	A	M_coa22_0_3o_m	coa22_0_3o		WormJam	CCCCCCCCCCCCCCCCCCCC(=O)CC(=O)SCCNC(=O)CCNC(=O)[C@H](O)C(C)(C)COP([O-])(=O)OP([O-])(=O)OC[C@H]1O[C@H]([C@H](O)[C@@H]1OP([O-])([O-])=O)N1C=NC2=C1N=CN=C2N	InChI=1S/C43H76N7O18P3S/c1-4-5-6-7-8-9-10-11-12-13-14-15-16-17-18-19-20-21-31(51)26-34(53)72-25-24-45-33(52)22-23-46-41(56)38(55)43(2,3)28-65-71(62,63)68-70(60,61)64-27-32-37(67-69(57,58)59)36(54)42(66-32)50-30-49-35-39(44)47-29-48-40(35)50/h29-30,32,36-38,42,54-55H,4-28H2,1-3H3,(H,45,52)(H,46,56)(H,60,61)(H,62,63)(H2,44,47,48)(H2,57,58,59)/p-4/t32-,36-,37-,38+,42-/m1/s1	RKCOGGUHKPTOQJ-GNSUAQHMSA-J	C43H72N7O18P3S
M_3oc23isocoa_c	3oc23isocoa	3-Oxo-21-methyldocosanoyl-CoA(4-)	c	A	M_coa22_0_3o21me_c	coa22_0_3o21me		WormJam	[H][C@@](O)(C(=O)NCCC(=O)NCCSC(=O)CC(=O)CCCCCCCCCCCCCCCCCC(C)C)C(C)(C)COP([O-])(=O)OP([O-])(=O)OC[C@]1([H])O[C@]([H])(N2C=NC3=C(N)N=CN=C23)[C@@]([H])(O)[C@@]1([H])OP([O-])([O-])=O	InChI=1S/C44H78N7O18P3S/c1-31(2)20-18-16-14-12-10-8-6-5-7-9-11-13-15-17-19-21-32(52)26-35(54)73-25-24-46-34(53)22-23-47-42(57)39(56)44(3,4)28-66-72(63,64)69-71(61,62)65-27-33-38(68-70(58,59)60)37(55)43(67-33)51-30-50-36-40(45)48-29-49-41(36)51/h29-31,33,37-39,43,55-56H,5-28H2,1-4H3,(H,46,53)(H,47,57)(H,61,62)(H,63,64)(H2,45,48,49)(H2,58,59,60)/p-4/t33-,37-,38-,39+,43-/m0/s1	ZYDPMZFNTKIQSM-KSRYUPMWSA-J	C44H74N7O18P3S
M_hoxdcoa_c	hoxdcoa	(R)-3-hydroxydocosanoyl-CoA(4-)	c	A	M_coa22_0_3ohR_c	coa22_0_3ohR		WormJam	CCCCCCCCCCCCCCCCCCC[C@@H](O)CC(=O)SCCNC(=O)CCNC(=O)[C@H](O)C(C)(C)COP([O-])(=O)OP([O-])(=O)OC[C@H]1O[C@H]([C@H](O)[C@@H]1OP([O-])([O-])=O)N1C=NC2=C1N=CN=C2N	InChI=1S/C43H78N7O18P3S/c1-4-5-6-7-8-9-10-11-12-13-14-15-16-17-18-19-20-21-31(51)26-34(53)72-25-24-45-33(52)22-23-46-41(56)38(55)43(2,3)28-65-71(62,63)68-70(60,61)64-27-32-37(67-69(57,58)59)36(54)42(66-32)50-30-49-35-39(44)47-29-48-40(35)50/h29-32,36-38,42,51,54-55H,4-28H2,1-3H3,(H,45,52)(H,46,56)(H,60,61)(H,62,63)(H2,44,47,48)(H2,57,58,59)/p-4/t31-,32-,36-,37-,38+,42-/m1/s1	VNJQSRVXTRJVAZ-ZUIQSSPPSA-J	C43H74N7O18P3S
M_hoxdcoa_m	hoxdcoa	(R)-3-hydroxydocosanoyl-CoA(4-)	m	A	M_coa22_0_3ohR_m	coa22_0_3ohR		WormJam	CCCCCCCCCCCCCCCCCCC[C@@H](O)CC(=O)SCCNC(=O)CCNC(=O)[C@H](O)C(C)(C)COP([O-])(=O)OP([O-])(=O)OC[C@H]1O[C@H]([C@H](O)[C@@H]1OP([O-])([O-])=O)N1C=NC2=C1N=CN=C2N	InChI=1S/C43H78N7O18P3S/c1-4-5-6-7-8-9-10-11-12-13-14-15-16-17-18-19-20-21-31(51)26-34(53)72-25-24-45-33(52)22-23-46-41(56)38(55)43(2,3)28-65-71(62,63)68-70(60,61)64-27-32-37(67-69(57,58)59)36(54)42(66-32)50-30-49-35-39(44)47-29-48-40(35)50/h29-32,36-38,42,51,54-55H,4-28H2,1-3H3,(H,45,52)(H,46,56)(H,60,61)(H,62,63)(H2,44,47,48)(H2,57,58,59)/p-4/t31-,32-,36-,37-,38+,42-/m1/s1	VNJQSRVXTRJVAZ-ZUIQSSPPSA-J	C43H74N7O18P3S
M_3hc23isocoa_c	3hc23isocoa	(S)-3-Hydroxy-21-methyldocosanoyl-CoA(4-)	c	A	M_coa22_0_3ohS21me_c	coa22_0_3ohS21me		WormJam	[H][C@](O)(CCCCCCCCCCCCCCCCCC(C)C)CC(=O)SCCNC(=O)CCNC(=O)[C@]([H])(O)C(C)(C)COP([O-])(=O)OP([O-])(=O)OC[C@@]1([H])O[C@@]([H])(N2C=NC3=C(N)N=CN=C23)[C@]([H])(O)[C@]1([H])OP([O-])([O-])=O	InChI=1S/C44H80N7O18P3S/c1-31(2)20-18-16-14-12-10-8-6-5-7-9-11-13-15-17-19-21-32(52)26-35(54)73-25-24-46-34(53)22-23-47-42(57)39(56)44(3,4)28-66-72(63,64)69-71(61,62)65-27-33-38(68-70(58,59)60)37(55)43(67-33)51-30-50-36-40(45)48-29-49-41(36)51/h29-33,37-39,43,52,55-56H,5-28H2,1-4H3,(H,46,53)(H,47,57)(H,61,62)(H,63,64)(H2,45,48,49)(H2,58,59,60)/p-4/t32-,33+,37+,38+,39-,43+/m0/s1	MCYNHSDWEHGCTK-MJODBCOPSA-J	C44H76N7O18P3S
M_docoscoa_c	docoscoa	docosanoyl-CoA(4-)	c	A	M_coa22_0_c	coa22_0		WormJam	CCCCCCCCCCCCCCCCCCCCCC(=O)SCCNC(=O)CCNC(=O)[C@H](O)C(C)(C)COP([O-])(=O)OP([O-])(=O)OC[C@H]1O[C@H]([C@H](O)[C@@H]1OP([O-])([O-])=O)N1C=NC2=C1N=CN=C2N	InChI=1S/C43H78N7O17P3S/c1-4-5-6-7-8-9-10-11-12-13-14-15-16-17-18-19-20-21-22-23-34(52)71-27-26-45-33(51)24-25-46-41(55)38(54)43(2,3)29-64-70(61,62)67-69(59,60)63-28-32-37(66-68(56,57)58)36(53)42(65-32)50-31-49-35-39(44)47-30-48-40(35)50/h30-32,36-38,42,53-54H,4-29H2,1-3H3,(H,45,51)(H,46,55)(H,59,60)(H,61,62)(H2,44,47,48)(H2,56,57,58)/p-4/t32-,36-,37-,38+,42-/m1/s1	NDDZLVOCGALPLR-GNSUAQHMSA-J	C43H74N7O17P3S
M_docoscoa_m	docoscoa	docosanoyl-CoA(4-)	m	A	M_coa22_0_m	coa22_0		WormJam	CCCCCCCCCCCCCCCCCCCCCC(=O)SCCNC(=O)CCNC(=O)[C@H](O)C(C)(C)COP([O-])(=O)OP([O-])(=O)OC[C@H]1O[C@H]([C@H](O)[C@@H]1OP([O-])([O-])=O)N1C=NC2=C1N=CN=C2N	InChI=1S/C43H78N7O17P3S/c1-4-5-6-7-8-9-10-11-12-13-14-15-16-17-18-19-20-21-22-23-34(52)71-27-26-45-33(51)24-25-46-41(55)38(54)43(2,3)29-64-70(61,62)67-69(59,60)63-28-32-37(66-68(56,57)58)36(53)42(65-32)50-31-49-35-39(44)47-30-48-40(35)50/h30-32,36-38,42,53-54H,4-29H2,1-3H3,(H,45,51)(H,46,55)(H,59,60)(H,61,62)(H2,44,47,48)(H2,56,57,58)/p-4/t32-,36-,37-,38+,42-/m1/s1	NDDZLVOCGALPLR-GNSUAQHMSA-J	C43H74N7O17P3S
M_tdencoa_c	tdencoa	trans-2-docos-enoyl-CoA(4-)	c	A	M_coa22_1_2e_c	coa22_1_2e		WormJam	CCCCCCCCCCCCCCCCCCC\C=C\C(=O)SCCNC(=O)CCNC(=O)[C@H](O)C(C)(C)COP([O-])(=O)OP([O-])(=O)OC[C@H]1O[C@H]([C@H](O)[C@@H]1OP([O-])([O-])=O)N1C=NC2=C1N=CN=C2N	InChI=1S/C43H76N7O17P3S/c1-4-5-6-7-8-9-10-11-12-13-14-15-16-17-18-19-20-21-22-23-34(52)71-27-26-45-33(51)24-25-46-41(55)38(54)43(2,3)29-64-70(61,62)67-69(59,60)63-28-32-37(66-68(56,57)58)36(53)42(65-32)50-31-49-35-39(44)47-30-48-40(35)50/h22-23,30-32,36-38,42,53-54H,4-21,24-29H2,1-3H3,(H,45,51)(H,46,55)(H,59,60)(H,61,62)(H2,44,47,48)(H2,56,57,58)/p-4/b23-22+/t32-,36-,37-,38+,42-/m1/s1	KRTIFNFQCJTGMV-DYAVHEMFSA-J	C43H72N7O17P3S
M_tdencoa_m	tdencoa	trans-2-docos-enoyl-CoA(4-)	m	A	M_coa22_1_2e_m	coa22_1_2e		WormJam	CCCCCCCCCCCCCCCCCCC\C=C\C(=O)SCCNC(=O)CCNC(=O)[C@H](O)C(C)(C)COP([O-])(=O)OP([O-])(=O)OC[C@H]1O[C@H]([C@H](O)[C@@H]1OP([O-])([O-])=O)N1C=NC2=C1N=CN=C2N	InChI=1S/C43H76N7O17P3S/c1-4-5-6-7-8-9-10-11-12-13-14-15-16-17-18-19-20-21-22-23-34(52)71-27-26-45-33(51)24-25-46-41(55)38(54)43(2,3)29-64-70(61,62)67-69(59,60)63-28-32-37(66-68(56,57)58)36(53)42(65-32)50-31-49-35-39(44)47-30-48-40(35)50/h22-23,30-32,36-38,42,53-54H,4-21,24-29H2,1-3H3,(H,45,51)(H,46,55)(H,59,60)(H,61,62)(H2,44,47,48)(H2,56,57,58)/p-4/b23-22+/t32-,36-,37-,38+,42-/m1/s1	KRTIFNFQCJTGMV-DYAVHEMFSA-J	C43H72N7O17P3S
M_c23iso2ecoa_c	c23iso2ecoa	trans-21-methyldocos-2-enoyl-CoA(4-)	c	A	M_coa22_1_2e21me_c	coa22_1_2e21me		WormJam	[H]\C(CCCCCCCCCCCCCCCCCC(C)C)=C(\[H])C(=O)SCCNC(=O)CCNC(=O)[C@@]([H])(O)C(C)(C)COP([O-])(=O)OP([O-])(=O)OC[C@]1([H])O[C@]([H])(N2C=NC3=C(N)N=CN=C23)[C@@]([H])(O)[C@@]1([H])OP([O-])([O-])=O	InChI=1S/C44H78N7O17P3S/c1-32(2)22-20-18-16-14-12-10-8-6-5-7-9-11-13-15-17-19-21-23-35(53)72-27-26-46-34(52)24-25-47-42(56)39(55)44(3,4)29-65-71(62,63)68-70(60,61)64-28-33-38(67-69(57,58)59)37(54)43(66-33)51-31-50-36-40(45)48-30-49-41(36)51/h21,23,30-33,37-39,43,54-55H,5-20,22,24-29H2,1-4H3,(H,46,52)(H,47,56)(H,60,61)(H,62,63)(H2,45,48,49)(H2,57,58,59)/p-4/b23-21+/t33-,37-,38-,39+,43-/m0/s1	XCLXNHQDMLWKIG-BKBSVLFOSA-J	C44H74N7O17P3S
M_c25isocoa_c	c25isocoa	23-methyltetracosanoyl-CoA(4-)	c	A	M_coa24_0_23me_c	coa24_0_23me		WormJam	[H][C@@](O)(C(=O)NCCC(=O)NCCSC(=O)CCCCCCCCCCCCCCCCCCCCCC(C)C)C(C)(C)COP([O-])(=O)OP([O-])(=O)OC[C@]1([H])O[C@]([H])(N2C=NC3=C(N)N=CN=C23)[C@@]([H])(O)[C@@]1([H])OP([O-])([O-])=O	InChI=1S/C46H84N7O17P3S/c1-34(2)24-22-20-18-16-14-12-10-8-6-5-7-9-11-13-15-17-19-21-23-25-37(55)74-29-28-48-36(54)26-27-49-44(58)41(57)46(3,4)31-67-73(64,65)70-72(62,63)66-30-35-40(69-71(59,60)61)39(56)45(68-35)53-33-52-38-42(47)50-32-51-43(38)53/h32-35,39-41,45,56-57H,5-31H2,1-4H3,(H,48,54)(H,49,58)(H,62,63)(H,64,65)(H2,47,50,51)(H2,59,60,61)/p-4/t35-,39-,40-,41+,45-/m0/s1	VWMVWXLXCQKVQU-KAMODKEKSA-J	C46H80N7O17P3S
M_CE2253_c	CE2253	3-Oxo-tetracosanoyl-CoA(4-)	c	A	M_coa24_0_3o_c	coa24_0_3o		WormJam	CCCCCCCCCCCCCCCCCCCCCC(=O)CC(=O)SCCNC(=O)CCNC(=O)[C@H](O)C(C)(C)COP([O-])(=O)OP([O-])(=O)OC[C@H]1O[C@H]([C@H](O)[C@@H]1OP([O-])([O-])=O)N1C=NC2=C1N=CN=C2N	InChI=1S/C45H80N7O18P3S/c1-4-5-6-7-8-9-10-11-12-13-14-15-16-17-18-19-20-21-22-23-33(53)28-36(55)74-27-26-47-35(54)24-25-48-43(58)40(57)45(2,3)30-67-73(64,65)70-72(62,63)66-29-34-39(69-71(59,60)61)38(56)44(68-34)52-32-51-37-41(46)49-31-50-42(37)52/h31-32,34,38-40,44,56-57H,4-30H2,1-3H3,(H,47,54)(H,48,58)(H,62,63)(H,64,65)(H2,46,49,50)(H2,59,60,61)/p-4/t34-,38-,39-,40+,44-/m1/s1	JJSJTIWFKNSCHC-JBKAVQFISA-J	C45H76N7O18P3S
M_CE2253_m	CE2253	3-Oxo-tetracosanoyl-CoA(4-)	m	A	M_coa24_0_3o_m	coa24_0_3o		WormJam	CCCCCCCCCCCCCCCCCCCCCC(=O)CC(=O)SCCNC(=O)CCNC(=O)[C@H](O)C(C)(C)COP([O-])(=O)OP([O-])(=O)OC[C@H]1O[C@H]([C@H](O)[C@@H]1OP([O-])([O-])=O)N1C=NC2=C1N=CN=C2N	InChI=1S/C45H80N7O18P3S/c1-4-5-6-7-8-9-10-11-12-13-14-15-16-17-18-19-20-21-22-23-33(53)28-36(55)74-27-26-47-35(54)24-25-48-43(58)40(57)45(2,3)30-67-73(64,65)70-72(62,63)66-29-34-39(69-71(59,60)61)38(56)44(68-34)52-32-51-37-41(46)49-31-50-42(37)52/h31-32,34,38-40,44,56-57H,4-30H2,1-3H3,(H,47,54)(H,48,58)(H,62,63)(H,64,65)(H2,46,49,50)(H2,59,60,61)/p-4/t34-,38-,39-,40+,44-/m1/s1	JJSJTIWFKNSCHC-JBKAVQFISA-J	C45H76N7O18P3S
M_3oc25isocoa_c	3oc25isocoa	3-Oxo-23-methyltetracosanoyl-CoA(4-)	c	A	M_coa24_0_3o23me_c	coa24_0_3o23me		WormJam	[H][C@@](O)(C(=O)NCCC(=O)NCCSC(=O)CC(=O)CCCCCCCCCCCCCCCCCCCC(C)C)C(C)(C)COP([O-])(=O)OP([O-])(=O)OC[C@]1([H])O[C@]([H])(N2C=NC3=C(N)N=CN=C23)[C@@]([H])(O)[C@@]1([H])OP([O-])([O-])=O	InChI=1S/C46H82N7O18P3S/c1-33(2)22-20-18-16-14-12-10-8-6-5-7-9-11-13-15-17-19-21-23-34(54)28-37(56)75-27-26-48-36(55)24-25-49-44(59)41(58)46(3,4)30-68-74(65,66)71-73(63,64)67-29-35-40(70-72(60,61)62)39(57)45(69-35)53-32-52-38-42(47)50-31-51-43(38)53/h31-33,35,39-41,45,57-58H,5-30H2,1-4H3,(H,48,55)(H,49,59)(H,63,64)(H,65,66)(H2,47,50,51)(H2,60,61,62)/p-4/t35-,39-,40-,41+,45-/m0/s1	XDIQWMWAEFSRMT-KAMODKEKSA-J	C46H78N7O18P3S
M_CE2249_c	CE2249	(S)-3-hydroxytetracosanoyl-CoA(4-)	c	A	M_coa24_0_3ohS_c	coa24_0_3ohS		WormJam	CCCCCCCCCCCCCCCCCCCCCC(O)CC(=O)SCCNC(=O)CCNC(=O)[C@H](O)C(C)(C)COP([O-])(=O)OP([O-])(=O)OC[C@H]1O[C@H]([C@H](O)[C@@H]1OP([O-])([O-])=O)N1C=NC2=C1N=CN=C2N	InChI=1S/C45H82N7O18P3S/c1-4-5-6-7-8-9-10-11-12-13-14-15-16-17-18-19-20-21-22-23-33(53)28-36(55)74-27-26-47-35(54)24-25-48-43(58)40(57)45(2,3)30-67-73(64,65)70-72(62,63)66-29-34-39(69-71(59,60)61)38(56)44(68-34)52-32-51-37-41(46)49-31-50-42(37)52/h31-34,38-40,44,53,56-57H,4-30H2,1-3H3,(H,47,54)(H,48,58)(H,62,63)(H,64,65)(H2,46,49,50)(H2,59,60,61)/p-4/t33?,34-,38-,39-,40+,44-/m1/s1	QIBKBVRVOFIKLN-SBPVGHMXSA-J	C45H78N7O18P3S
M_CE2249_m	CE2249	(S)-3-hydroxytetracosanoyl-CoA(4-)	m	A	M_coa24_0_3ohS_m	coa24_0_3ohS		WormJam	CCCCCCCCCCCCCCCCCCCCCC(O)CC(=O)SCCNC(=O)CCNC(=O)[C@H](O)C(C)(C)COP([O-])(=O)OP([O-])(=O)OC[C@H]1O[C@H]([C@H](O)[C@@H]1OP([O-])([O-])=O)N1C=NC2=C1N=CN=C2N	InChI=1S/C45H82N7O18P3S/c1-4-5-6-7-8-9-10-11-12-13-14-15-16-17-18-19-20-21-22-23-33(53)28-36(55)74-27-26-47-35(54)24-25-48-43(58)40(57)45(2,3)30-67-73(64,65)70-72(62,63)66-29-34-39(69-71(59,60)61)38(56)44(68-34)52-32-51-37-41(46)49-31-50-42(37)52/h31-34,38-40,44,53,56-57H,4-30H2,1-3H3,(H,47,54)(H,48,58)(H,62,63)(H,64,65)(H2,46,49,50)(H2,59,60,61)/p-4/t33?,34-,38-,39-,40+,44-/m1/s1	QIBKBVRVOFIKLN-SBPVGHMXSA-J	C45H78N7O18P3S
M_3hc25isocoa_c	3hc25isocoa	(S)-3-Hydroxy-23-methyltetracosanoyl-CoA(4-)	c	A	M_coa24_0_3ohS23me_c	coa24_0_3ohS23me		WormJam	[H][C@](O)(CCCCCCCCCCCCCCCCCCCC(C)C)CC(=O)SCCNC(=O)CCNC(=O)[C@]([H])(O)C(C)(C)COP([O-])(=O)OP([O-])(=O)OC[C@@]1([H])O[C@@]([H])(N2C=NC3=C(N)N=CN=C23)[C@]([H])(O)[C@]1([H])OP([O-])([O-])=O	InChI=1S/C46H84N7O18P3S/c1-33(2)22-20-18-16-14-12-10-8-6-5-7-9-11-13-15-17-19-21-23-34(54)28-37(56)75-27-26-48-36(55)24-25-49-44(59)41(58)46(3,4)30-68-74(65,66)71-73(63,64)67-29-35-40(70-72(60,61)62)39(57)45(69-35)53-32-52-38-42(47)50-31-51-43(38)53/h31-35,39-41,45,54,57-58H,5-30H2,1-4H3,(H,48,55)(H,49,59)(H,63,64)(H,65,66)(H2,47,50,51)(H2,60,61,62)/p-4/t34-,35+,39+,40+,41-,45+/m0/s1	UCJZSOYFEYIZPR-JAHFUTQSSA-J	C46H80N7O18P3S
M_fa24p0coa_c	fa24p0coa	Fatty acyl (C24:0) coa(4-)	c	A	M_coa24_0_c	coa24_0		WormJam	CCCCCCCCCCCCCCCCCCCCCCCC(=O)SCCNC(=O)CCNC(=O)[C@H](O)C(C)(C)COP([O-])(=O)OP([O-])(=O)OC[C@H]1O[C@H]([C@H](O)[C@@H]1OP([O-])([O-])=O)N1C=NC2=C1N=CN=C2N	InChI=1S/C45H82N7O17P3S/c1-4-5-6-7-8-9-10-11-12-13-14-15-16-17-18-19-20-21-22-23-24-25-36(54)73-29-28-47-35(53)26-27-48-43(57)40(56)45(2,3)31-66-72(63,64)69-71(61,62)65-30-34-39(68-70(58,59)60)38(55)44(67-34)52-33-51-37-41(46)49-32-50-42(37)52/h32-34,38-40,44,55-56H,4-31H2,1-3H3,(H,47,53)(H,48,57)(H,61,62)(H,63,64)(H2,46,49,50)(H2,58,59,60)/p-4/t34-,38-,39-,40+,44-/m1/s1	MOYMQYZWIUKGGY-JBKAVQFISA-J	C45H78N7O17P3S
M_lgnccoa_c	lgnccoa	tetracosanoyl-CoA(4-)	c	A	M_coa24_0_c	coa24_0		WormJam	CCCCCCCCCCCCCCCCCCCCCCCC(=O)SCCNC(=O)CCNC(=O)[C@H](O)C(C)(C)COP([O-])(=O)OP([O-])(=O)OC[C@H]1O[C@H]([C@H](O)[C@@H]1OP([O-])([O-])=O)N1C=NC2=C1N=CN=C2N	InChI=1S/C45H82N7O17P3S/c1-4-5-6-7-8-9-10-11-12-13-14-15-16-17-18-19-20-21-22-23-24-25-36(54)73-29-28-47-35(53)26-27-48-43(57)40(56)45(2,3)31-66-72(63,64)69-71(61,62)65-30-34-39(68-70(58,59)60)38(55)44(67-34)52-33-51-37-41(46)49-32-50-42(37)52/h32-34,38-40,44,55-56H,4-31H2,1-3H3,(H,47,53)(H,48,57)(H,61,62)(H,63,64)(H2,46,49,50)(H2,58,59,60)/p-4/t34-,38-,39-,40+,44-/m1/s1	MOYMQYZWIUKGGY-JBKAVQFISA-J	C45H78N7O17P3S
M_lgnccoa_m	lgnccoa	tetracosanoyl-CoA(4-)	m	A	M_coa24_0_m	coa24_0		WormJam	CCCCCCCCCCCCCCCCCCCCCCCC(=O)SCCNC(=O)CCNC(=O)[C@H](O)C(C)(C)COP([O-])(=O)OP([O-])(=O)OC[C@H]1O[C@H]([C@H](O)[C@@H]1OP([O-])([O-])=O)N1C=NC2=C1N=CN=C2N	InChI=1S/C45H82N7O17P3S/c1-4-5-6-7-8-9-10-11-12-13-14-15-16-17-18-19-20-21-22-23-24-25-36(54)73-29-28-47-35(53)26-27-48-43(57)40(56)45(2,3)31-66-72(63,64)69-71(61,62)65-30-34-39(68-70(58,59)60)38(55)44(67-34)52-33-51-37-41(46)49-32-50-42(37)52/h32-34,38-40,44,55-56H,4-31H2,1-3H3,(H,47,53)(H,48,57)(H,61,62)(H,63,64)(H2,46,49,50)(H2,58,59,60)/p-4/t34-,38-,39-,40+,44-/m1/s1	MOYMQYZWIUKGGY-JBKAVQFISA-J	C45H78N7O17P3S
M_CE2245_c	CE2245	trans-tetracos-2-enoyl-CoA(4-)	c	A	M_coa24_1_2e_c	coa24_1_2e		WormJam	CCCCCCCCCCCCCCCCCCCCC\C=C\C(=O)SCCNC(=O)CCNC(=O)[C@H](O)C(C)(C)COP([O-])(=O)OP([O-])(=O)OC[C@H]1O[C@H]([C@H](O)[C@@H]1OP([O-])([O-])=O)N1C=NC2=C1N=CN=C2N	InChI=1S/C45H80N7O17P3S/c1-4-5-6-7-8-9-10-11-12-13-14-15-16-17-18-19-20-21-22-23-24-25-36(54)73-29-28-47-35(53)26-27-48-43(57)40(56)45(2,3)31-66-72(63,64)69-71(61,62)65-30-34-39(68-70(58,59)60)38(55)44(67-34)52-33-51-37-41(46)49-32-50-42(37)52/h24-25,32-34,38-40,44,55-56H,4-23,26-31H2,1-3H3,(H,47,53)(H,48,57)(H,61,62)(H,63,64)(H2,46,49,50)(H2,58,59,60)/p-4/b25-24+/t34-,38-,39-,40+,44-/m1/s1	UVJKZCSQLMWPMV-LQJAWXTISA-J	C45H76N7O17P3S
M_CE2245_m	CE2245	trans-tetracos-2-enoyl-CoA(4-)	m	A	M_coa24_1_2e_m	coa24_1_2e		WormJam	CCCCCCCCCCCCCCCCCCCCC\C=C\C(=O)SCCNC(=O)CCNC(=O)[C@H](O)C(C)(C)COP([O-])(=O)OP([O-])(=O)OC[C@H]1O[C@H]([C@H](O)[C@@H]1OP([O-])([O-])=O)N1C=NC2=C1N=CN=C2N	InChI=1S/C45H80N7O17P3S/c1-4-5-6-7-8-9-10-11-12-13-14-15-16-17-18-19-20-21-22-23-24-25-36(54)73-29-28-47-35(53)26-27-48-43(57)40(56)45(2,3)31-66-72(63,64)69-71(61,62)65-30-34-39(68-70(58,59)60)38(55)44(67-34)52-33-51-37-41(46)49-32-50-42(37)52/h24-25,32-34,38-40,44,55-56H,4-23,26-31H2,1-3H3,(H,47,53)(H,48,57)(H,61,62)(H,63,64)(H2,46,49,50)(H2,58,59,60)/p-4/b25-24+/t34-,38-,39-,40+,44-/m1/s1	UVJKZCSQLMWPMV-LQJAWXTISA-J	C45H76N7O17P3S
M_c25iso2ecoa_c	c25iso2ecoa	trans-23-methyltetracos-2-enoyl-CoA(4-)	c	A	M_coa24_1_2e23me_c	coa24_1_2e23me		WormJam	[H]\C(CCCCCCCCCCCCCCCCCCCC(C)C)=C(\[H])C(=O)SCCNC(=O)CCNC(=O)[C@@]([H])(O)C(C)(C)COP([O-])(=O)OP([O-])(=O)OC[C@]1([H])O[C@]([H])(N2C=NC3=C(N)N=CN=C23)[C@@]([H])(O)[C@@]1([H])OP([O-])([O-])=O	InChI=1S/C46H82N7O17P3S/c1-34(2)24-22-20-18-16-14-12-10-8-6-5-7-9-11-13-15-17-19-21-23-25-37(55)74-29-28-48-36(54)26-27-49-44(58)41(57)46(3,4)31-67-73(64,65)70-72(62,63)66-30-35-40(69-71(59,60)61)39(56)45(68-35)53-33-52-38-42(47)50-32-51-43(38)53/h23,25,32-35,39-41,45,56-57H,5-22,24,26-31H2,1-4H3,(H,48,54)(H,49,58)(H,62,63)(H,64,65)(H2,47,50,51)(H2,59,60,61)/p-4/b25-23+/t35-,39-,40-,41+,45-/m0/s1	UAHNPWXVYIWTOJ-FJRMDEJUSA-J	C46H78N7O17P3S
M_c27isocoa_c	c27isocoa	25-methyhexacosanoyl-CoA(4-)	c	A	M_coa26_0_25me_c	coa26_0_25me		WormJam	[H][C@@](O)(C(=O)NCCC(=O)NCCSC(=O)CCCCCCCCCCCCCCCCCCCCCCCC(C)C)C(C)(C)COP([O-])(=O)OP([O-])(=O)OC[C@]1([H])O[C@]([H])(N2C=NC3=C(N)N=CN=C23)[C@@]([H])(O)[C@@]1([H])OP([O-])([O-])=O	InChI=1S/C48H88N7O17P3S/c1-36(2)26-24-22-20-18-16-14-12-10-8-6-5-7-9-11-13-15-17-19-21-23-25-27-39(57)76-31-30-50-38(56)28-29-51-46(60)43(59)48(3,4)33-69-75(66,67)72-74(64,65)68-32-37-42(71-73(61,62)63)41(58)47(70-37)55-35-54-40-44(49)52-34-53-45(40)55/h34-37,41-43,47,58-59H,5-33H2,1-4H3,(H,50,56)(H,51,60)(H,64,65)(H,66,67)(H2,49,52,53)(H2,61,62,63)/p-4/t37-,41-,42-,43+,47-/m0/s1	BFTQMMRRPRTSMJ-ZRUHAAKZSA-J	C48H84N7O17P3S
M_3oxhcoa_c	3oxhcoa	3-Oxo-hexacosanoyl-CoA(4-)	c	A	M_coa26_0_3o_c	coa26_0_3o		WormJam	CCCCCCCCCCCCCCCCCCCCCCCC(=O)CC(=O)SCCNC(=O)CCNC(=O)[C@H](O)C(C)(C)COP([O-])(=O)OP([O-])(=O)OC[C@H]1O[C@H]([C@H](O)[C@@H]1OP([O-])([O-])=O)N1C=NC2=C(N)N=CN=C12	InChI=1S/C47H84N7O18P3S/c1-4-5-6-7-8-9-10-11-12-13-14-15-16-17-18-19-20-21-22-23-24-25-35(55)30-38(57)76-29-28-49-37(56)26-27-50-45(60)42(59)47(2,3)32-69-75(66,67)72-74(64,65)68-31-36-41(71-73(61,62)63)40(58)46(70-36)54-34-53-39-43(48)51-33-52-44(39)54/h33-34,36,40-42,46,58-59H,4-32H2,1-3H3,(H,49,56)(H,50,60)(H,64,65)(H,66,67)(H2,48,51,52)(H2,61,62,63)/p-4/t36-,40-,41-,42+,46-/m1/s1	VOMUIFOBQMYJPJ-CPIGOPAHSA-J	C47H80N7O18P3S
M_3oxhcoa_m	3oxhcoa	3-Oxo-hexacosanoyl-CoA(4-)	m	A	M_coa26_0_3o_m	coa26_0_3o		WormJam	CCCCCCCCCCCCCCCCCCCCCCCC(=O)CC(=O)SCCNC(=O)CCNC(=O)[C@H](O)C(C)(C)COP([O-])(=O)OP([O-])(=O)OC[C@H]1O[C@H]([C@H](O)[C@@H]1OP([O-])([O-])=O)N1C=NC2=C1N=CN=C2N	InChI=1S/C47H84N7O18P3S/c1-4-5-6-7-8-9-10-11-12-13-14-15-16-17-18-19-20-21-22-23-24-25-35(55)30-38(57)76-29-28-49-37(56)26-27-50-45(60)42(59)47(2,3)32-69-75(66,67)72-74(64,65)68-31-36-41(71-73(61,62)63)40(58)46(70-36)54-34-53-39-43(48)51-33-52-44(39)54/h33-34,36,40-42,46,58-59H,4-32H2,1-3H3,(H,49,56)(H,50,60)(H,64,65)(H,66,67)(H2,48,51,52)(H2,61,62,63)/p-4/t36-,40-,41-,42+,46-/m1/s1	VOMUIFOBQMYJPJ-CPIGOPAHSA-J	C47H80N7O18P3S
M_3oc27isocoa_c	3oc27isocoa	3-Oxo-25-methylhexacosanoyl-CoA(4-)	c	A	M_coa26_0_3o25me_c	coa26_0_3o25me		WormJam	[H][C@@](O)(C(=O)NCCC(=O)NCCSC(=O)CC(=O)CCCCCCCCCCCCCCCCCCCCCC(C)C)C(C)(C)COP([O-])(=O)OP([O-])(=O)OC[C@]1([H])O[C@]([H])(N2C=NC3=C(N)N=CN=C23)[C@@]([H])(O)[C@@]1([H])OP([O-])([O-])=O	InChI=1S/C48H86N7O18P3S/c1-35(2)24-22-20-18-16-14-12-10-8-6-5-7-9-11-13-15-17-19-21-23-25-36(56)30-39(58)77-29-28-50-38(57)26-27-51-46(61)43(60)48(3,4)32-70-76(67,68)73-75(65,66)69-31-37-42(72-74(62,63)64)41(59)47(71-37)55-34-54-40-44(49)52-33-53-45(40)55/h33-35,37,41-43,47,59-60H,5-32H2,1-4H3,(H,50,57)(H,51,61)(H,65,66)(H,67,68)(H2,49,52,53)(H2,62,63,64)/p-4/t37-,41-,42-,43+,47-/m0/s1	OXAQWBMMDCGESI-ZRUHAAKZSA-J	C48H82N7O18P3S
M_hoxhcoa_c	hoxhcoa	(R)-3-hydroxy-hexacoanoyl-CoA(4-)	c	A	M_coa26_0_3ohR_c	coa26_0_3ohR		WormJam	CCCCCCCCCCCCCCCCCCCCCCC[C@@H](O)CC(=O)SCCNC(=O)CCNC(=O)[C@H](O)C(C)(C)COP([O-])(=O)OP([O-])(=O)OC[C@H]1O[C@H]([C@H](O)[C@@H]1OP([O-])([O-])=O)N1C=NC2=C(N)N=CN=C12	InChI=1S/C47H86N7O18P3S/c1-4-5-6-7-8-9-10-11-12-13-14-15-16-17-18-19-20-21-22-23-24-25-35(55)30-38(57)76-29-28-49-37(56)26-27-50-45(60)42(59)47(2,3)32-69-75(66,67)72-74(64,65)68-31-36-41(71-73(61,62)63)40(58)46(70-36)54-34-53-39-43(48)51-33-52-44(39)54/h33-36,40-42,46,55,58-59H,4-32H2,1-3H3,(H,49,56)(H,50,60)(H,64,65)(H,66,67)(H2,48,51,52)(H2,61,62,63)/p-4/t35-,36-,40-,41-,42+,46-/m1/s1	GBMJOTOUUWGTIA-CSLACTSSSA-J	C47H82N7O18P3S
M_hoxhccoa_c	hoxhccoa	(S)-3-hydroxyhexacosanoyl-CoA(4-)	c	A	M_coa26_0_3ohS_c	coa26_0_3ohS		WormJam	CCCCCCCCCCCCCCCCCCCCCCC[C@H](O)CC(=O)SCCNC(=O)CCNC(=O)[C@H](O)C(C)(C)COP([O-])(=O)OP([O-])(=O)OC[C@H]1O[C@H]([C@H](O)[C@@H]1OP([O-])([O-])=O)N2C=NC3=C(N)N=CN=C23	InChI=1S/C47H86N7O18P3S/c1-4-5-6-7-8-9-10-11-12-13-14-15-16-17-18-19-20-21-22-23-24-25-35(55)30-38(57)76-29-28-49-37(56)26-27-50-45(60)42(59)47(2,3)32-69-75(66,67)72-74(64,65)68-31-36-41(71-73(61,62)63)40(58)46(70-36)54-34-53-39-43(48)51-33-52-44(39)54/h33-36,40-42,46,55,58-59H,4-32H2,1-3H3,(H,49,56)(H,50,60)(H,64,65)(H,66,67)(H2,48,51,52)(H2,61,62,63)/p-4/t35-,36+,40+,41+,42-,46+/m0/s1	GBMJOTOUUWGTIA-FUMULLQGSA-J	C47H82N7O18P3S
M_hoxhccoa_m	hoxhccoa	(S)-3-hydroxyhexacosanoyl-CoA(4-)	m	A	M_coa26_0_3ohS_m	coa26_0_3ohS		WormJam	CCCCCCCCCCCCCCCCCCCCCCC[C@H](O)CC(=O)SCCNC(=O)CCNC(=O)[C@H](O)C(C)(C)COP([O-])(=O)OP([O-])(=O)OC[C@H]1O[C@H]([C@H](O)[C@@H]1OP([O-])([O-])=O)N2C=NC3=C(N)N=CN=C23	InChI=1S/C47H86N7O18P3S/c1-4-5-6-7-8-9-10-11-12-13-14-15-16-17-18-19-20-21-22-23-24-25-35(55)30-38(57)76-29-28-49-37(56)26-27-50-45(60)42(59)47(2,3)32-69-75(66,67)72-74(64,65)68-31-36-41(71-73(61,62)63)40(58)46(70-36)54-34-53-39-43(48)51-33-52-44(39)54/h33-36,40-42,46,55,58-59H,4-32H2,1-3H3,(H,49,56)(H,50,60)(H,64,65)(H,66,67)(H2,48,51,52)(H2,61,62,63)/p-4/t35-,36+,40+,41+,42-,46+/m0/s1	GBMJOTOUUWGTIA-FUMULLQGSA-J	C47H82N7O18P3S
M_3hc27isocoa_c	3hc27isocoa	(S)-3-Hydroxy-25-methylhexacosanoyl-CoA(4-)	c	A	M_coa26_0_3ohS25me_c	coa26_0_3ohS25me		WormJam	[H][C@](O)(CCCCCCCCCCCCCCCCCCCCCC(C)C)CC(=O)SCCNC(=O)CCNC(=O)[C@]([H])(O)C(C)(C)COP([O-])(=O)OP([O-])(=O)OC[C@@]1([H])O[C@@]([H])(N2C=NC3=C(N)N=CN=C23)[C@]([H])(O)[C@]1([H])OP([O-])([O-])=O	InChI=1S/C48H88N7O18P3S/c1-35(2)24-22-20-18-16-14-12-10-8-6-5-7-9-11-13-15-17-19-21-23-25-36(56)30-39(58)77-29-28-50-38(57)26-27-51-46(61)43(60)48(3,4)32-70-76(67,68)73-75(65,66)69-31-37-42(72-74(62,63)64)41(59)47(71-37)55-34-54-40-44(49)52-33-53-45(40)55/h33-37,41-43,47,56,59-60H,5-32H2,1-4H3,(H,50,57)(H,51,61)(H,65,66)(H,67,68)(H2,49,52,53)(H2,62,63,64)/p-4/t36-,37+,41+,42+,43-,47+/m0/s1	APOVHBMZACFIRI-IDPWVYCXSA-J	C48H84N7O18P3S
M_hexccoa_c	hexccoa	cerotoyl-CoA(4-)	c	A	M_coa26_0_c	coa26_0		WormJam	CCCCCCCCCCCCCCCCCCCCCCCCCC(=O)SCCNC(=O)CCNC(=O)[C@H](O)C(C)(C)COP([O-])(=O)OP([O-])(=O)OC[C@H]1O[C@H]([C@H](O)[C@@H]1OP([O-])([O-])=O)N1C=NC2=C1N=CN=C2N	InChI=1S/C47H86N7O17P3S/c1-4-5-6-7-8-9-10-11-12-13-14-15-16-17-18-19-20-21-22-23-24-25-26-27-38(56)75-31-30-49-37(55)28-29-50-45(59)42(58)47(2,3)33-68-74(65,66)71-73(63,64)67-32-36-41(70-72(60,61)62)40(57)46(69-36)54-35-53-39-43(48)51-34-52-44(39)54/h34-36,40-42,46,57-58H,4-33H2,1-3H3,(H,49,55)(H,50,59)(H,63,64)(H,65,66)(H2,48,51,52)(H2,60,61,62)/p-4/t36-,40-,41-,42+,46-/m1/s1	FHLYYFPJDVYWQH-CPIGOPAHSA-J	C47H82N7O17P3S
M_hexccoa_m	hexccoa	cerotoyl-CoA(4-)	m	A	M_coa26_0_m	coa26_0		WormJam	CCCCCCCCCCCCCCCCCCCCCCCCCC(=O)SCCNC(=O)CCNC(=O)[C@H](O)C(C)(C)COP([O-])(=O)OP([O-])(=O)OC[C@H]1O[C@H]([C@H](O)[C@@H]1OP([O-])([O-])=O)N1C=NC2=C1N=CN=C2N	InChI=1S/C47H86N7O17P3S/c1-4-5-6-7-8-9-10-11-12-13-14-15-16-17-18-19-20-21-22-23-24-25-26-27-38(56)75-31-30-49-37(55)28-29-50-45(59)42(58)47(2,3)33-68-74(65,66)71-73(63,64)67-32-36-41(70-72(60,61)62)40(57)46(69-36)54-35-53-39-43(48)51-34-52-44(39)54/h34-36,40-42,46,57-58H,4-33H2,1-3H3,(H,49,55)(H,50,59)(H,63,64)(H,65,66)(H2,48,51,52)(H2,60,61,62)/p-4/t36-,40-,41-,42+,46-/m1/s1	FHLYYFPJDVYWQH-CPIGOPAHSA-J	C47H82N7O17P3S
M_hxc2coa_c	hxc2coa	trans-2-hexacosenoyl-CoA(4-)	c	A	M_coa26_1_2e_c	coa26_1_2e		WormJam	CCCCCCCCCCCCCCCCCCCCCCC\C=C\C(=O)SCCNC(=O)CCNC(=O)[C@H](O)C(C)(C)COP([O-])(=O)OP([O-])(=O)OC[C@H]1O[C@H]([C@H](O)[C@@H]1OP([O-])([O-])=O)N1C=NC2=C1N=CN=C2N	InChI=1S/C47H84N7O17P3S/c1-4-5-6-7-8-9-10-11-12-13-14-15-16-17-18-19-20-21-22-23-24-25-26-27-38(56)75-31-30-49-37(55)28-29-50-45(59)42(58)47(2,3)33-68-74(65,66)71-73(63,64)67-32-36-41(70-72(60,61)62)40(57)46(69-36)54-35-53-39-43(48)51-34-52-44(39)54/h26-27,34-36,40-42,46,57-58H,4-25,28-33H2,1-3H3,(H,49,55)(H,50,59)(H,63,64)(H,65,66)(H2,48,51,52)(H2,60,61,62)/p-4/b27-26+/t36-,40-,41-,42+,46-/m1/s1	GGUUXBBWTGIIGE-KESUDTCVSA-J	C47H80N7O17P3S
M_hxc2coa_m	hxc2coa	trans-hexacos-2-enoyl-CoA(4-)	m	A	M_coa26_1_2e_m	coa26_1_2e		WormJam	CCCCCCCCCCCCCCCCCCCCCCC\C=C\C(=O)SCCNC(=O)CCNC(=O)[C@H](O)C(C)(C)COP([O-])(=O)OP([O-])(=O)OC[C@H]1O[C@H]([C@H](O)[C@@H]1OP([O-])([O-])=O)n1cnc2c(N)ncnc12	InChI=1S/C47H84N7O17P3S/c1-4-5-6-7-8-9-10-11-12-13-14-15-16-17-18-19-20-21-22-23-24-25-26-27-38(56)75-31-30-49-37(55)28-29-50-45(59)42(58)47(2,3)33-68-74(65,66)71-73(63,64)67-32-36-41(70-72(60,61)62)40(57)46(69-36)54-35-53-39-43(48)51-34-52-44(39)54/h26-27,34-36,40-42,46,57-58H,4-25,28-33H2,1-3H3,(H,49,55)(H,50,59)(H,63,64)(H,65,66)(H2,48,51,52)(H2,60,61,62)/p-4/b27-26+/t36-,40-,41-,42+,46-/m1/s1	GGUUXBBWTGIIGE-KESUDTCVSA-J	C47H80N7O17P3S
M_c27iso2ecoa_c	c27iso2ecoa	trans-25-methylhexacos-2-enoyl-CoA(4-)	c	A	M_coa26_1_2e25me_c	coa26_1_2e25me		WormJam	[H]\C(CCCCCCCCCCCCCCCCCCCCCC(C)C)=C(\[H])C(=O)SCCNC(=O)CCNC(=O)[C@@]([H])(O)C(C)(C)COP([O-])(=O)OP([O-])(=O)OC[C@]1([H])O[C@]([H])(N2C=NC3=C(N)N=CN=C23)[C@@]([H])(O)[C@@]1([H])OP([O-])([O-])=O	InChI=1S/C48H86N7O17P3S/c1-36(2)26-24-22-20-18-16-14-12-10-8-6-5-7-9-11-13-15-17-19-21-23-25-27-39(57)76-31-30-50-38(56)28-29-51-46(60)43(59)48(3,4)33-69-75(66,67)72-74(64,65)68-32-37-42(71-73(61,62)63)41(58)47(70-37)55-35-54-40-44(49)52-34-53-45(40)55/h25,27,34-37,41-43,47,58-59H,5-24,26,28-33H2,1-4H3,(H,50,56)(H,51,60)(H,64,65)(H,66,67)(H2,49,52,53)(H2,61,62,63)/p-4/b27-25+/t37-,41-,42-,43+,47-…	HSJYZQWVODVOQN-ISYBZRNSSA-J	C48H82N7O17P3S
M_c29isocoa_c	c29isocoa	27-methyloctacosanoyl-CoA(4-)	c	A	M_coa28_0_27me_c	coa28_0_27me		WormJam	[H][C@@](O)(C(=O)NCCC(=O)NCCSC(=O)CCCCCCCCCCCCCCCCCCCCCCCCCC(C)C)C(C)(C)COP([O-])(=O)OP([O-])(=O)OC[C@]1([H])O[C@]([H])(N2C=NC3=C(N)N=CN=C23)[C@@]([H])(O)[C@@]1([H])OP([O-])([O-])=O	InChI=1S/C50H92N7O17P3S/c1-38(2)28-26-24-22-20-18-16-14-12-10-8-6-5-7-9-11-13-15-17-19-21-23-25-27-29-41(59)78-33-32-52-40(58)30-31-53-48(62)45(61)50(3,4)35-71-77(68,69)74-76(66,67)70-34-39-44(73-75(63,64)65)43(60)49(72-39)57-37-56-42-46(51)54-36-55-47(42)57/h36-39,43-45,49,60-61H,5-35H2,1-4H3,(H,52,58)(H,53,62)(H,66,67)(H,68,69)(H2,51,54,55)(H2,63,64,65)/p-4/t39-,43-,44-,45+,49-/m0/s1	HFSMVIWMECASMB-JQJYUYILSA-J	C50H88N7O17P3S
M_3ooctaccoa_c	3ooctaccoa	3-Oxo-octacosanoyl-CoA(4-)	c	A	M_coa28_0_3o_c	coa28_0_3o		WormJam	CCCCCCCCCCCCCCCCCCCCCCCCCC(=O)CC(=O)SCCNC(=O)CCNC(=O)[C@H](O)C(C)(C)COP([O-])(=O)OP([O-])(=O)OC[C@H]1O[C@H]([C@H](O)[C@@H]1OP([O-])([O-])=O)N1C=NC2=C1N=CN=C2N	InChI=1S/C49H88N7O18P3S/c1-4-5-6-7-8-9-10-11-12-13-14-15-16-17-18-19-20-21-22-23-24-25-26-27-37(57)32-40(59)78-31-30-51-39(58)28-29-52-47(62)44(61)49(2,3)34-71-77(68,69)74-76(66,67)70-33-38-43(73-75(63,64)65)42(60)48(72-38)56-36-55-41-45(50)53-35-54-46(41)56/h35-36,38,42-44,48,60-61H,4-34H2,1-3H3,(H,51,58)(H,52,62)(H,66,67)(H,68,69)(H2,50,53,54)(H2,63,64,65)/p-4/t38-,42-,43-,44+,48-/m1/s1	BGWXEUDZICRUBP-YLJNVRNNSA-J	C49H84N7O18P3S
M_3oc29isocoa_c	3oc29isocoa	3-Oxo-27-methyloctacosanoyl-CoA(4-)	c	A	M_coa28_0_3o27me_c	coa28_0_3o27me		WormJam	[H][C@@](O)(C(=O)NCCC(=O)NCCSC(=O)CC(=O)CCCCCCCCCCCCCCCCCCCCCCCC(C)C)C(C)(C)COP([O-])(=O)OP([O-])(=O)OC[C@]1([H])O[C@]([H])(N2C=NC3=C(N)N=CN=C23)[C@@]([H])(O)[C@@]1([H])OP([O-])([O-])=O	InChI=1S/C50H90N7O18P3S/c1-37(2)26-24-22-20-18-16-14-12-10-8-6-5-7-9-11-13-15-17-19-21-23-25-27-38(58)32-41(60)79-31-30-52-40(59)28-29-53-48(63)45(62)50(3,4)34-72-78(69,70)75-77(67,68)71-33-39-44(74-76(64,65)66)43(61)49(73-39)57-36-56-42-46(51)54-35-55-47(42)57/h35-37,39,43-45,49,61-62H,5-34H2,1-4H3,(H,52,59)(H,53,63)(H,67,68)(H,69,70)(H2,51,54,55)(H2,64,65,66)/p-4/t39-,43-,44-,45+,49-/m0/s1	PHPOWUHITVBTOP-JQJYUYILSA-J	C50H86N7O18P3S
M_3hoctaccoa_c	3hoctaccoa	(S)-3-Hydroxyoctacosanoyl-CoA(4-)	c	A	M_coa28_0_3ohS_c	coa28_0_3ohS		WormJam	[H][C@](O)(CCCCCCCCCCCCCCCCCCCCCCCCC)CC(=O)SCCNC(=O)CCNC(=O)[C@]([H])(O)C(C)(C)COP([O-])(=O)OP([O-])(=O)OC[C@@]1([H])O[C@@]([H])(N2C=NC3=C(N)N=CN=C23)[C@]([H])(O)[C@]1([H])OP([O-])([O-])=O	InChI=1S/C49H90N7O18P3S/c1-4-5-6-7-8-9-10-11-12-13-14-15-16-17-18-19-20-21-22-23-24-25-26-27-37(57)32-40(59)78-31-30-51-39(58)28-29-52-47(62)44(61)49(2,3)34-71-77(68,69)74-76(66,67)70-33-38-43(73-75(63,64)65)42(60)48(72-38)56-36-55-41-45(50)53-35-54-46(41)56/h35-38,42-44,48,57,60-61H,4-34H2,1-3H3,(H,51,58)(H,52,62)(H,66,67)(H,68,69)(H2,50,53,54)(H2,63,64,65)/p-4/t37-,38+,42+,43+,44-,48+/m0/s1	NTFBHMWCTYUQPR-MHELHXHKSA-J	C49H86N7O18P3S
M_3hc29isocoa_c	3hc29isocoa	(S)-3-Hydroxy-27-methyloctacosanoyl-CoA(4-)	c	A	M_coa28_0_3ohS27me_c	coa28_0_3ohS27me		WormJam	[H][C@](O)(CCCCCCCCCCCCCCCCCCCCCCCC(C)C)CC(=O)SCCNC(=O)CCNC(=O)[C@]([H])(O)C(C)(C)COP([O-])(=O)OP([O-])(=O)OC[C@@]1([H])O[C@@]([H])(N2C=NC3=C(N)N=CN=C23)[C@]([H])(O)[C@]1([H])OP([O-])([O-])=O	InChI=1S/C50H92N7O18P3S/c1-37(2)26-24-22-20-18-16-14-12-10-8-6-5-7-9-11-13-15-17-19-21-23-25-27-38(58)32-41(60)79-31-30-52-40(59)28-29-53-48(63)45(62)50(3,4)34-72-78(69,70)75-77(67,68)71-33-39-44(74-76(64,65)66)43(61)49(73-39)57-36-56-42-46(51)54-35-55-47(42)57/h35-39,43-45,49,58,61-62H,5-34H2,1-4H3,(H,52,59)(H,53,63)(H,67,68)(H,69,70)(H2,51,54,55)(H2,64,65,66)/p-4/t38-,39+,43+,44+,45-,49+/m0/s1	PSRXOVQHFWBBPD-GUQFFRKMSA-J	C50H88N7O18P3S
M_octaccoa_c	octaccoa	octacoasanoyl-CoA(4-)	c	A	M_coa28_0_c	coa28_0		WormJam	CCCCCCCCCCCCCCCCCCCCCCCCCCCC(=O)SCCNC(=O)CCNC(=O)[C@H](O)C(C)(C)COP([O-])(=O)OP([O-])(=O)OC[C@H]1O[C@H]([C@H](O)[C@@H]1OP([O-])([O-])=O)N1C=NC2=C1N=CN=C2N	InChI=1S/C49H90N7O17P3S/c1-4-5-6-7-8-9-10-11-12-13-14-15-16-17-18-19-20-21-22-23-24-25-26-27-28-29-40(58)77-33-32-51-39(57)30-31-52-47(61)44(60)49(2,3)35-70-76(67,68)73-75(65,66)69-34-38-43(72-74(62,63)64)42(59)48(71-38)56-37-55-41-45(50)53-36-54-46(41)56/h36-38,42-44,48,59-60H,4-35H2,1-3H3,(H,51,57)(H,52,61)(H,65,66)(H,67,68)(H2,50,53,54)(H2,62,63,64)/p-4/t38-,42-,43-,44+,48-/m1/s1	HZPQKTICJQVCSW-YLJNVRNNSA-J	C49H86N7O17P3S
M_octac2coa_c	octac2coa	trans-octacos-2-enoyl-CoA(4-)	c	A	M_coa28_1_2e_c	coa28_1_2e		WormJam	CCCCCCCCCCCCCCCCCCCCCCCCC\C=C\C(=O)SCCNC(=O)CCNC(=O)[C@H](O)C(C)(C)COP([O-])(=O)OP([O-])(=O)OC[C@H]1O[C@H]([C@H](O)[C@@H]1OP([O-])([O-])=O)N1C=NC2=C1N=CN=C2N	InChI=1S/C49H88N7O17P3S/c1-4-5-6-7-8-9-10-11-12-13-14-15-16-17-18-19-20-21-22-23-24-25-26-27-28-29-40(58)77-33-32-51-39(57)30-31-52-47(61)44(60)49(2,3)35-70-76(67,68)73-75(65,66)69-34-38-43(72-74(62,63)64)42(59)48(71-38)56-37-55-41-45(50)53-36-54-46(41)56/h28-29,36-38,42-44,48,59-60H,4-27,30-35H2,1-3H3,(H,51,57)(H,52,61)(H,65,66)(H,67,68)(H2,50,53,54)(H2,62,63,64)/p-4/b29-28+/t38-,42-,43-,44+,48-…	IAMWJUVDPJPLLO-UPCCKGTFSA-J	C49H84N7O17P3S
M_c29iso2ecoa_c	c29iso2ecoa	trans-27-methyloctacos-2-enoyl-CoA(4-)	c	A	M_coa28_1_2e27me_c	coa28_1_2e27me		WormJam	[H]\C(CCCCCCCCCCCCCCCCCCCCCCCC(C)C)=C(\[H])C(=O)SCCNC(=O)CCNC(=O)[C@@]([H])(O)C(C)(C)COP([O-])(=O)OP([O-])(=O)OC[C@]1([H])O[C@]([H])(N2C=NC3=C(N)N=CN=C23)[C@@]([H])(O)[C@@]1([H])OP([O-])([O-])=O	InChI=1S/C50H90N7O17P3S/c1-38(2)28-26-24-22-20-18-16-14-12-10-8-6-5-7-9-11-13-15-17-19-21-23-25-27-29-41(59)78-33-32-52-40(58)30-31-53-48(62)45(61)50(3,4)35-71-77(68,69)74-76(66,67)70-34-39-44(73-75(63,64)65)43(60)49(72-39)57-37-56-42-46(51)54-36-55-47(42)57/h27,29,36-39,43-45,49,60-61H,5-26,28,30-35H2,1-4H3,(H,52,58)(H,53,62)(H,66,67)(H,68,69)(H2,51,54,55)(H2,63,64,65)/p-4/b29-27+/t39-,43-,44-,4…	MSMRXVFRFUAAKF-YGWNLOJQSA-J	C50H86N7O17P3S
M_3hibutcoa_c	3hibutcoa	(S)-3-Hydroxyisobutyryl-CoA(4-)	c	A	M_coa3_0_3oh2meS_c	coa3_0_3oh2meS		WormJam	C[C@@H](CO)C(=O)SCCNC(=O)CCNC(=O)[C@H](O)C(C)(C)COP([O-])(=O)OP([O-])(=O)OC[C@H]1O[C@H]([C@H](O)[C@@H]1OP([O-])([O-])=O)N1C=NC2=C1N=CN=C2N	InChI=1S/C25H42N7O18P3S/c1-13(8-33)24(38)54-7-6-27-15(34)4-5-28-22(37)19(36)25(2,3)10-47-53(44,45)50-52(42,43)46-9-14-18(49-51(39,40)41)17(35)23(48-14)32-12-31-16-20(26)29-11-30-21(16)32/h11-14,17-19,23,33,35-36H,4-10H2,1-3H3,(H,27,34)(H,28,37)(H,42,43)(H,44,45)(H2,26,29,30)(H2,39,40,41)/p-4/t13-,14+,17+,18+,19-,23+/m0/s1	WWEOGFZEFHPUAM-UQCJFRAESA-J	C25H38N7O18P3S
M_3hibutcoa_m	3hibutcoa	(S)-3-Hydroxyisobutyryl-CoA(4-)	m	A	M_coa3_0_3oh2meS_m	coa3_0_3oh2meS		WormJam	C[C@@H](CO)C(=O)SCCNC(=O)CCNC(=O)[C@H](O)C(C)(C)COP([O-])(=O)OP([O-])(=O)OC[C@H]1O[C@H]([C@H](O)[C@@H]1OP([O-])([O-])=O)N1C=NC2=C1N=CN=C2N	InChI=1S/C25H42N7O18P3S/c1-13(8-33)24(38)54-7-6-27-15(34)4-5-28-22(37)19(36)25(2,3)10-47-53(44,45)50-52(42,43)46-9-14-18(49-51(39,40)41)17(35)23(48-14)32-12-31-16-20(26)29-11-30-21(16)32/h11-14,17-19,23,33,35-36H,4-10H2,1-3H3,(H,27,34)(H,28,37)(H,42,43)(H,44,45)(H2,26,29,30)(H2,39,40,41)/p-4/t13-,14+,17+,18+,19-,23+/m0/s1	WWEOGFZEFHPUAM-UQCJFRAESA-J	C25H38N7O18P3S
M_3hibutcoa_n	3hibutcoa	(S)-3-Hydroxyisobutyryl-CoA(4-)	n	A	M_coa3_0_3oh2meS_n	coa3_0_3oh2meS		WormJam	C[C@@H](CO)C(=O)SCCNC(=O)CCNC(=O)[C@H](O)C(C)(C)COP([O-])(=O)OP([O-])(=O)OC[C@H]1O[C@H]([C@H](O)[C@@H]1OP([O-])([O-])=O)N1C=NC2=C1N=CN=C2N	InChI=1S/C25H42N7O18P3S/c1-13(8-33)24(38)54-7-6-27-15(34)4-5-28-22(37)19(36)25(2,3)10-47-53(44,45)50-52(42,43)46-9-14-18(49-51(39,40)41)17(35)23(48-14)32-12-31-16-20(26)29-11-30-21(16)32/h11-14,17-19,23,33,35-36H,4-10H2,1-3H3,(H,27,34)(H,28,37)(H,42,43)(H,44,45)(H2,26,29,30)(H2,39,40,41)/p-4/t13-,14+,17+,18+,19-,23+/m0/s1	WWEOGFZEFHPUAM-UQCJFRAESA-J	C25H38N7O18P3S
M_ppcoa_c	ppcoa	Propanoyl-CoA(4-)	c	A	M_coa3_0_c	coa3_0		WormJam	CCC(=O)SCCNC(=O)CCNC(=O)[C@H](O)C(C)(C)COP([O-])(=O)OP([O-])(=O)OC[C@H]1O[C@H]([C@H](O)[C@@H]1OP([O-])([O-])=O)N1C=NC2=C1N=CN=C2N	InChI=1S/C24H40N7O17P3S/c1-4-15(33)52-8-7-26-14(32)5-6-27-22(36)19(35)24(2,3)10-45-51(42,43)48-50(40,41)44-9-13-18(47-49(37,38)39)17(34)23(46-13)31-12-30-16-20(25)28-11-29-21(16)31/h11-13,17-19,23,34-35H,4-10H2,1-3H3,(H,26,32)(H,27,36)(H,40,41)(H,42,43)(H2,25,28,29)(H2,37,38,39)/p-4/t13-,17-,18-,19+,23-/m1/s1	QAQREVBBADEHPA-IEXPHMLFSA-J	C24H36N7O17P3S
M_ppcoa_m	ppcoa	Propanoyl-CoA(4-)	m	A	M_coa3_0_m	coa3_0		WormJam	CCC(=O)SCCNC(=O)CCNC(=O)[C@H](O)C(C)(C)COP([O-])(=O)OP([O-])(=O)OC[C@H]1O[C@H]([C@H](O)[C@@H]1OP([O-])([O-])=O)N1C=NC2=C1N=CN=C2N	InChI=1S/C24H40N7O17P3S/c1-4-15(33)52-8-7-26-14(32)5-6-27-22(36)19(35)24(2,3)10-45-51(42,43)48-50(40,41)44-9-13-18(47-49(37,38)39)17(34)23(46-13)31-12-30-16-20(25)28-11-29-21(16)31/h11-13,17-19,23,34-35H,4-10H2,1-3H3,(H,26,32)(H,27,36)(H,40,41)(H,42,43)(H2,25,28,29)(H2,37,38,39)/p-4/t13-,17-,18-,19+,23-/m1/s1	QAQREVBBADEHPA-IEXPHMLFSA-J	C24H36N7O17P3S
M_ppcoa_n	ppcoa	Propanoyl-CoA(4-)	n	A	M_coa3_0_n	coa3_0		WormJam	CCC(=O)SCCNC(=O)CCNC(=O)[C@H](O)C(C)(C)COP([O-])(=O)OP([O-])(=O)OC[C@H]1O[C@H]([C@H](O)[C@@H]1OP([O-])([O-])=O)N1C=NC2=C1N=CN=C2N	InChI=1S/C24H40N7O17P3S/c1-4-15(33)52-8-7-26-14(32)5-6-27-22(36)19(35)24(2,3)10-45-51(42,43)48-50(40,41)44-9-13-18(47-49(37,38)39)17(34)23(46-13)31-12-30-16-20(25)28-11-29-21(16)31/h11-13,17-19,23,34-35H,4-10H2,1-3H3,(H,26,32)(H,27,36)(H,40,41)(H,42,43)(H2,25,28,29)(H2,37,38,39)/p-4/t13-,17-,18-,19+,23-/m1/s1	QAQREVBBADEHPA-IEXPHMLFSA-J	C24H36N7O17P3S
M_3otriaccoa_c	3otriaccoa	3-Oxo-tricontanoyl-CoA(4-)	c	A	M_coa30_0_3o_c	coa30_0_3o		WormJam	CCCCCCCCCCCCCCCCCCCCCCCCCCCC(=O)CC(=O)SCCNC(=O)CCNC(=O)[C@H](O)C(C)(C)COP([O-])(=O)OP([O-])(=O)OC[C@H]1O[C@H]([C@H](O)[C@@H]1OP([O-])([O-])=O)N1C=NC2=C1N=CN=C2N	InChI=1S/C51H92N7O18P3S/c1-4-5-6-7-8-9-10-11-12-13-14-15-16-17-18-19-20-21-22-23-24-25-26-27-28-29-39(59)34-42(61)80-33-32-53-41(60)30-31-54-49(64)46(63)51(2,3)36-73-79(70,71)76-78(68,69)72-35-40-45(75-77(65,66)67)44(62)50(74-40)58-38-57-43-47(52)55-37-56-48(43)58/h37-38,40,44-46,50,62-63H,4-36H2,1-3H3,(H,53,60)(H,54,64)(H,68,69)(H,70,71)(H2,52,55,56)(H2,65,66,67)/p-4/t40-,44-,45-,46+,50-/m1/s1	ZNUFFDLELVUGGI-XFQHPCEUSA-J	C51H88N7O18P3S
M_3htriaccoa_c	3htriaccoa	(S)-3-Hydroxytricontanoyl-CoA(4-)	c	A	M_coa30_0_3ohS_c	coa30_0_3ohS		WormJam	[H][C@](O)(CCCCCCCCCCCCCCCCCCCCCCCCCCC)CC(=O)SCCNC(=O)CCNC(=O)[C@]([H])(O)C(C)(C)COP([O-])(=O)OP([O-])(=O)OC[C@@]1([H])O[C@@]([H])(N2C=NC3=C(N)N=CN=C23)[C@]([H])(O)[C@]1([H])OP([O-])([O-])=O	InChI=1S/C51H94N7O18P3S/c1-4-5-6-7-8-9-10-11-12-13-14-15-16-17-18-19-20-21-22-23-24-25-26-27-28-29-39(59)34-42(61)80-33-32-53-41(60)30-31-54-49(64)46(63)51(2,3)36-73-79(70,71)76-78(68,69)72-35-40-45(75-77(65,66)67)44(62)50(74-40)58-38-57-43-47(52)55-37-56-48(43)58/h37-40,44-46,50,59,62-63H,4-36H2,1-3H3,(H,53,60)(H,54,64)(H,68,69)(H,70,71)(H2,52,55,56)(H2,65,66,67)/p-4/t39-,40+,44+,45+,46-,50+/m0/…	OOHJFDLXKWKOIL-VCMIOKKVSA-J	C51H90N7O18P3S
M_triaccoa_c	triaccoa	Triacontanoyl-CoA(4-)	c	A	M_coa30_0_c	coa30_0		WormJam	CCCCCCCCCCCCCCCCCCCCCCCCCCCCCC(=O)SCCNC(=O)CCNC(=O)[C@H](O)C(C)(C)COP([O-])(=O)OP([O-])(=O)OC[C@H]1O[C@H]([C@H](O)[C@@H]1OP([O-])([O-])=O)N1C=NC2=C1N=CN=C2N	InChI=1S/C51H94N7O17P3S/c1-4-5-6-7-8-9-10-11-12-13-14-15-16-17-18-19-20-21-22-23-24-25-26-27-28-29-30-31-42(60)79-35-34-53-41(59)32-33-54-49(63)46(62)51(2,3)37-72-78(69,70)75-77(67,68)71-36-40-45(74-76(64,65)66)44(61)50(73-40)58-39-57-43-47(52)55-38-56-48(43)58/h38-40,44-46,50,61-62H,4-37H2,1-3H3,(H,53,59)(H,54,63)(H,67,68)(H,69,70)(H2,52,55,56)(H2,64,65,66)/p-4/t40-,44-,45-,46+,50-/m1/s1	QKSUSCCLLRTYKE-XFQHPCEUSA-J	C51H90N7O17P3S
M_triac2coa_c	triac2coa	trans-triacot-2-enoyl-CoA(4-)	c	A	M_coa30_1_2e_c	coa30_1_2e		WormJam	CCCCCCCCCCCCCCCCCCCCCCCCCCC\C=C\C(=O)SCCNC(=O)CCNC(=O)[C@H](O)C(C)(C)COP([O-])(=O)OP([O-])(=O)OC[C@H]1O[C@H]([C@H](O)[C@@H]1OP([O-])([O-])=O)N1C=NC2=C1N=CN=C2N	InChI=1S/C51H92N7O17P3S/c1-4-5-6-7-8-9-10-11-12-13-14-15-16-17-18-19-20-21-22-23-24-25-26-27-28-29-30-31-42(60)79-35-34-53-41(59)32-33-54-49(63)46(62)51(2,3)37-72-78(69,70)75-77(67,68)71-36-40-45(74-76(64,65)66)44(61)50(73-40)58-39-57-43-47(52)55-38-56-48(43)58/h30-31,38-40,44-46,50,61-62H,4-29,32-37H2,1-3H3,(H,53,59)(H,54,63)(H,67,68)(H,69,70)(H2,52,55,56)(H2,64,65,66)/p-4/b31-30+/t40-,44-,45-,4…	LXCAGLOJPFZAKV-OGGZNINVSA-J	C51H88N7O17P3S
M_aacoa_c	aacoa	Acetoacetyl-CoA(4-)	c	A	M_coa4_0_3o_c	coa4_0_3o		WormJam	CC(=O)CC(=O)SCCNC(=O)CCNC(=O)[C@H](O)C(C)(C)COP([O-])(=O)OP([O-])(=O)OC[C@H]1O[C@H]([C@H](O)[C@@H]1OP([O-])([O-])=O)N1C=NC2=C1N=CN=C2N	InChI=1S/C25H40N7O18P3S/c1-13(33)8-16(35)54-7-6-27-15(34)4-5-28-23(38)20(37)25(2,3)10-47-53(44,45)50-52(42,43)46-9-14-19(49-51(39,40)41)18(36)24(48-14)32-12-31-17-21(26)29-11-30-22(17)32/h11-12,14,18-20,24,36-37H,4-10H2,1-3H3,(H,27,34)(H,28,38)(H,42,43)(H,44,45)(H2,26,29,30)(H2,39,40,41)/p-4/t14-,18-,19-,20+,24-/m1/s1	OJFDKHTZOUZBOS-CITAKDKDSA-J	C25H36N7O18P3S
M_aacoa_m	aacoa	Acetoacetyl-CoA(4-)	m	A	M_coa4_0_3o_m	coa4_0_3o		WormJam	CC(=O)CC(=O)SCCNC(=O)CCNC(=O)[C@H](O)C(C)(C)COP([O-])(=O)OP([O-])(=O)OC[C@H]1O[C@H]([C@H](O)[C@@H]1OP([O-])([O-])=O)N1C=NC2=C1N=CN=C2N	InChI=1S/C25H40N7O18P3S/c1-13(33)8-16(35)54-7-6-27-15(34)4-5-28-23(38)20(37)25(2,3)10-47-53(44,45)50-52(42,43)46-9-14-19(49-51(39,40)41)18(36)24(48-14)32-12-31-17-21(26)29-11-30-22(17)32/h11-12,14,18-20,24,36-37H,4-10H2,1-3H3,(H,27,34)(H,28,38)(H,42,43)(H,44,45)(H2,26,29,30)(H2,39,40,41)/p-4/t14-,18-,19-,20+,24-/m1/s1	OJFDKHTZOUZBOS-CITAKDKDSA-J	C25H36N7O18P3S
M_3hbcoa_R_c	3hbcoa_R	(R)-3-hydroxybutanoyl-CoA(4-)	c	A	M_coa4_0_3ohR_c	coa4_0_3ohR		WormJam	C[C@@H](O)CC(=O)SCCNC(=O)CCNC(=O)[C@H](O)C(C)(C)COP([O-])(=O)OP([O-])(=O)OC[C@H]1O[C@H]([C@H](O)[C@@H]1OP([O-])([O-])=O)N1C=NC2=C1N=CN=C2N	InChI=1S/C25H42N7O18P3S/c1-13(33)8-16(35)54-7-6-27-15(34)4-5-28-23(38)20(37)25(2,3)10-47-53(44,45)50-52(42,43)46-9-14-19(49-51(39,40)41)18(36)24(48-14)32-12-31-17-21(26)29-11-30-22(17)32/h11-14,18-20,24,33,36-37H,4-10H2,1-3H3,(H,27,34)(H,28,38)(H,42,43)(H,44,45)(H2,26,29,30)(H2,39,40,41)/p-4/t13-,14-,18-,19-,20+,24-/m1/s1	QHHKKMYHDBRONY-WZZMXTMRSA-J	C25H38N7O18P3S
M_3hbcoa_R_m	3hbcoa_R	(R)-3-hydroxybutanoyl-CoA(4-)	m	A	M_coa4_0_3ohR_m	coa4_0_3ohR		WormJam	C[C@@H](O)CC(=O)SCCNC(=O)CCNC(=O)[C@H](O)C(C)(C)COP([O-])(=O)OP([O-])(=O)OC[C@H]1O[C@H]([C@H](O)[C@@H]1OP([O-])([O-])=O)N1C=NC2=C1N=CN=C2N	InChI=1S/C25H42N7O18P3S/c1-13(33)8-16(35)54-7-6-27-15(34)4-5-28-23(38)20(37)25(2,3)10-47-53(44,45)50-52(42,43)46-9-14-19(49-51(39,40)41)18(36)24(48-14)32-12-31-17-21(26)29-11-30-22(17)32/h11-14,18-20,24,33,36-37H,4-10H2,1-3H3,(H,27,34)(H,28,38)(H,42,43)(H,44,45)(H2,26,29,30)(H2,39,40,41)/p-4/t13-,14-,18-,19-,20+,24-/m1/s1	QHHKKMYHDBRONY-WZZMXTMRSA-J	C25H38N7O18P3S
M_3hbcoa_c	3hbcoa	(S)-3-Hydroxybutanoyl-CoA(4-)	c	A	M_coa4_0_3ohS_c	coa4_0_3ohS		WormJam	C[C@H](O)CC(=O)SCCNC(=O)CCNC(=O)[C@H](O)C(C)(C)COP([O-])(=O)OP([O-])(=O)OC[C@H]1O[C@H]([C@H](O)[C@@H]1OP([O-])([O-])=O)N1C=NC2=C1N=CN=C2N	InChI=1S/C25H42N7O18P3S/c1-13(33)8-16(35)54-7-6-27-15(34)4-5-28-23(38)20(37)25(2,3)10-47-53(44,45)50-52(42,43)46-9-14-19(49-51(39,40)41)18(36)24(48-14)32-12-31-17-21(26)29-11-30-22(17)32/h11-14,18-20,24,33,36-37H,4-10H2,1-3H3,(H,27,34)(H,28,38)(H,42,43)(H,44,45)(H2,26,29,30)(H2,39,40,41)/p-4/t13-,14+,18+,19+,20-,24+/m0/s1	QHHKKMYHDBRONY-VKBDFPRVSA-J	C25H38N7O18P3S
M_3hbcoa_m	3hbcoa	(S)-3-Hydroxybutanoyl-CoA(4-)	m	A	M_coa4_0_3ohS_m	coa4_0_3ohS		WormJam	C[C@H](O)CC(=O)SCCNC(=O)CCNC(=O)[C@H](O)C(C)(C)COP([O-])(=O)OP([O-])(=O)OC[C@H]1O[C@H]([C@H](O)[C@@H]1OP([O-])([O-])=O)N1C=NC2=C1N=CN=C2N	InChI=1S/C25H42N7O18P3S/c1-13(33)8-16(35)54-7-6-27-15(34)4-5-28-23(38)20(37)25(2,3)10-47-53(44,45)50-52(42,43)46-9-14-19(49-51(39,40)41)18(36)24(48-14)32-12-31-17-21(26)29-11-30-22(17)32/h11-14,18-20,24,33,36-37H,4-10H2,1-3H3,(H,27,34)(H,28,38)(H,42,43)(H,44,45)(H2,26,29,30)(H2,39,40,41)/p-4/t13-,14+,18+,19+,20-,24+/m0/s1	QHHKKMYHDBRONY-VKBDFPRVSA-J	C25H38N7O18P3S
M_btcoa_c	btcoa	Butanoyl-CoA(4-)	c	A	M_coa4_0_c	coa4_0		WormJam	CCCC(=O)SCCNC(=O)CCNC(=O)[C@H](O)C(C)(C)COP([O-])(=O)OP([O-])(=O)OC[C@H]1O[C@H]([C@H](O)[C@@H]1OP([O-])([O-])=O)N1C=NC2=C1N=CN=C2N	InChI=1S/C25H42N7O17P3S/c1-4-5-16(34)53-9-8-27-15(33)6-7-28-23(37)20(36)25(2,3)11-46-52(43,44)49-51(41,42)45-10-14-19(48-50(38,39)40)18(35)24(47-14)32-13-31-17-21(26)29-12-30-22(17)32/h12-14,18-20,24,35-36H,4-11H2,1-3H3,(H,27,33)(H,28,37)(H,41,42)(H,43,44)(H2,26,29,30)(H2,38,39,40)/p-4/t14-,18-,19-,20+,24-/m1/s1	CRFNGMNYKDXRTN-CITAKDKDSA-J	C25H38N7O17P3S
M_btcoa_m	btcoa	Butanoyl-CoA(4-)	m	A	M_coa4_0_m	coa4_0		WormJam	CCCC(=O)SCCNC(=O)CCNC(=O)[C@H](O)C(C)(C)COP([O-])(=O)OP([O-])(=O)OC[C@H]1O[C@H]([C@H](O)[C@@H]1OP([O-])([O-])=O)N1C=NC2=C1N=CN=C2N	InChI=1S/C25H42N7O17P3S/c1-4-5-16(34)53-9-8-27-15(33)6-7-28-23(37)20(36)25(2,3)11-46-52(43,44)49-51(41,42)45-10-14-19(48-50(38,39)40)18(35)24(47-14)32-13-31-17-21(26)29-12-30-22(17)32/h12-14,18-20,24,35-36H,4-11H2,1-3H3,(H,27,33)(H,28,37)(H,41,42)(H,43,44)(H2,26,29,30)(H2,38,39,40)/p-4/t14-,18-,19-,20+,24-/m1/s1	CRFNGMNYKDXRTN-CITAKDKDSA-J	C25H38N7O17P3S
M_b2coa_c	b2coa	Crotonoyl-CoA(4-)	c	A	M_coa4_1_2e_c	coa4_1_2e		WormJam	C\C=C\C(=O)SCCNC(=O)CCNC(=O)[C@H](O)C(C)(C)COP([O-])(=O)OP([O-])(=O)OC[C@H]1O[C@H]([C@H](O)[C@@H]1OP([O-])([O-])=O)N1C=NC2=C1N=CN=C2N	InChI=1S/C25H40N7O17P3S/c1-4-5-16(34)53-9-8-27-15(33)6-7-28-23(37)20(36)25(2,3)11-46-52(43,44)49-51(41,42)45-10-14-19(48-50(38,39)40)18(35)24(47-14)32-13-31-17-21(26)29-12-30-22(17)32/h4-5,12-14,18-20,24,35-36H,6-11H2,1-3H3,(H,27,33)(H,28,37)(H,41,42)(H,43,44)(H2,26,29,30)(H2,38,39,40)/p-4/b5-4+/t14-,18-,19-,20+,24-/m1/s1	KFWWCMJSYSSPSK-PAXLJYGASA-J	C25H36N7O17P3S
M_b2coa_m	b2coa	Crotonoyl-CoA(4-)	m	A	M_coa4_1_2e_m	coa4_1_2e		WormJam	C\C=C\C(=O)SCCNC(=O)CCNC(=O)[C@H](O)C(C)(C)COP([O-])(=O)OP([O-])(=O)OC[C@H]1O[C@H]([C@H](O)[C@@H]1OP([O-])([O-])=O)N1C=NC2=C1N=CN=C2N	InChI=1S/C25H40N7O17P3S/c1-4-5-16(34)53-9-8-27-15(33)6-7-28-23(37)20(36)25(2,3)11-46-52(43,44)49-51(41,42)45-10-14-19(48-50(38,39)40)18(35)24(47-14)32-13-31-17-21(26)29-12-30-22(17)32/h4-5,12-14,18-20,24,35-36H,6-11H2,1-3H3,(H,27,33)(H,28,37)(H,41,42)(H,43,44)(H2,26,29,30)(H2,38,39,40)/p-4/b5-4+/t14-,18-,19-,20+,24-/m1/s1	KFWWCMJSYSSPSK-PAXLJYGASA-J	C25H36N7O17P3S
M_b2coa_n	b2coa	Crotonoyl-CoA(4-)	n	A	M_coa4_1_2e_n	coa4_1_2e		WormJam	C\C=C\C(=O)SCCNC(=O)CCNC(=O)[C@H](O)C(C)(C)COP([O-])(=O)OP([O-])(=O)OC[C@H]1O[C@H]([C@H](O)[C@@H]1OP([O-])([O-])=O)N1C=NC2=C1N=CN=C2N	InChI=1S/C25H40N7O17P3S/c1-4-5-16(34)53-9-8-27-15(33)6-7-28-23(37)20(36)25(2,3)11-46-52(43,44)49-51(41,42)45-10-14-19(48-50(38,39)40)18(35)24(47-14)32-13-31-17-21(26)29-12-30-22(17)32/h4-5,12-14,18-20,24,35-36H,6-11H2,1-3H3,(H,27,33)(H,28,37)(H,41,42)(H,43,44)(H2,26,29,30)(H2,38,39,40)/p-4/b5-4+/t14-,18-,19-,20+,24-/m1/s1	KFWWCMJSYSSPSK-PAXLJYGASA-J	C25H36N7O17P3S
M_3ohcoa_c	3ohcoa	3-Oxo-hexanoyl-CoA(4-)	c	A	M_coa6_0_3o_c	coa6_0_3o		WormJam	CCCC(=O)CC(=O)SCCNC(=O)CCNC(=O)[C@H](O)C(C)(C)COP([O-])(=O)OP([O-])(=O)OC[C@H]1O[C@H]([C@H](O)[C@@H]1OP([O-])([O-])=O)N1C=NC2=C1N=CN=C2N	InChI=1S/C27H44N7O18P3S/c1-4-5-15(35)10-18(37)56-9-8-29-17(36)6-7-30-25(40)22(39)27(2,3)12-49-55(46,47)52-54(44,45)48-11-16-21(51-53(41,42)43)20(38)26(50-16)34-14-33-19-23(28)31-13-32-24(19)34/h13-14,16,20-22,26,38-39H,4-12H2,1-3H3,(H,29,36)(H,30,40)(H,44,45)(H,46,47)(H2,28,31,32)(H2,41,42,43)/p-4/t16-,20-,21-,22+,26-/m1/s1	NFOYYXQAVVYWKV-HDRQGHTBSA-J	C27H40N7O18P3S
M_3ohcoa_m	3ohcoa	3-Oxo-hexanoyl-CoA(4-)	m	A	M_coa6_0_3o_m	coa6_0_3o		WormJam	CCCC(=O)CC(=O)SCCNC(=O)CCNC(=O)[C@H](O)C(C)(C)COP([O-])(=O)OP([O-])(=O)OC[C@H]1O[C@H]([C@H](O)[C@@H]1OP([O-])([O-])=O)N1C=NC2=C1N=CN=C2N	InChI=1S/C27H44N7O18P3S/c1-4-5-15(35)10-18(37)56-9-8-29-17(36)6-7-30-25(40)22(39)27(2,3)12-49-55(46,47)52-54(44,45)48-11-16-21(51-53(41,42)43)20(38)26(50-16)34-14-33-19-23(28)31-13-32-24(19)34/h13-14,16,20-22,26,38-39H,4-12H2,1-3H3,(H,29,36)(H,30,40)(H,44,45)(H,46,47)(H2,28,31,32)(H2,41,42,43)/p-4/t16-,20-,21-,22+,26-/m1/s1	NFOYYXQAVVYWKV-HDRQGHTBSA-J	C27H40N7O18P3S
M_3oc7isocoa_c	3oc7isocoa	3-Oxo-5-methylhexanoyl-CoA(4-)	c	A	M_coa6_0_3o5me_c	coa6_0_3o5me		WormJam	[H][C@@](O)(C(=O)NCCC(=O)NCCSC(=O)CC(=O)CC(C)C)C(C)(C)COP([O-])(=O)OP([O-])(=O)OC[C@]1([H])O[C@]([H])(N2C=NC3=C(N)N=CN=C23)[C@@]([H])(O)[C@@]1([H])OP([O-])([O-])=O	InChI=1S/C28H46N7O18P3S/c1-15(2)9-16(36)10-19(38)57-8-7-30-18(37)5-6-31-26(41)23(40)28(3,4)12-50-56(47,48)53-55(45,46)49-11-17-22(52-54(42,43)44)21(39)27(51-17)35-14-34-20-24(29)32-13-33-25(20)35/h13-15,17,21-23,27,39-40H,5-12H2,1-4H3,(H,30,37)(H,31,41)(H,45,46)(H,47,48)(H2,29,32,33)(H2,42,43,44)/p-4/t17-,21-,22-,23+,27-/m0/s1	GHRDZXOPWCUEBE-YPVUVRSUSA-J	C28H42N7O18P3S
M_3oc7isocoa_m	3oc7isocoa	3-Oxo-5-methylhexanoyl-CoA(4-)	m	A	M_coa6_0_3o5me_m	coa6_0_3o5me		WormJam	[H][C@@](O)(C(=O)NCCC(=O)NCCSC(=O)CC(=O)CC(C)C)C(C)(C)COP([O-])(=O)OP([O-])(=O)OC[C@]1([H])O[C@]([H])(N2C=NC3=C(N)N=CN=C23)[C@@]([H])(O)[C@@]1([H])OP([O-])([O-])=O	InChI=1S/C28H46N7O18P3S/c1-15(2)9-16(36)10-19(38)57-8-7-30-18(37)5-6-31-26(41)23(40)28(3,4)12-50-56(47,48)53-55(45,46)49-11-17-22(52-54(42,43)44)21(39)27(51-17)35-14-34-20-24(29)32-13-33-25(20)35/h13-15,17,21-23,27,39-40H,5-12H2,1-4H3,(H,30,37)(H,31,41)(H,45,46)(H,47,48)(H2,29,32,33)(H2,42,43,44)/p-4/t17-,21-,22-,23+,27-/m0/s1	GHRDZXOPWCUEBE-YPVUVRSUSA-J	C28H42N7O18P3S
M_3hhcoa_c	3hhcoa	(S)-3-Hydroxyhexanoyl-CoA(4-)	c	A	M_coa6_0_3ohS_c	coa6_0_3ohS		WormJam	CCC[C@H](O)CC(=O)SCCNC(=O)CCNC(=O)[C@H](O)C(C)(C)COP([O-])(=O)OP([O-])(=O)OC[C@H]1O[C@H]([C@H](O)[C@@H]1OP([O-])([O-])=O)N1C=NC2=C1N=CN=C2N	InChI=1S/C27H46N7O18P3S/c1-4-5-15(35)10-18(37)56-9-8-29-17(36)6-7-30-25(40)22(39)27(2,3)12-49-55(46,47)52-54(44,45)48-11-16-21(51-53(41,42)43)20(38)26(50-16)34-14-33-19-23(28)31-13-32-24(19)34/h13-16,20-22,26,35,38-39H,4-12H2,1-3H3,(H,29,36)(H,30,40)(H,44,45)(H,46,47)(H2,28,31,32)(H2,41,42,43)/p-4/t15-,16+,20+,21+,22-,26+/m0/s1	VAAHKRMGOFIORX-IKTBLOROSA-J	C27H42N7O18P3S
M_3hhcoa_m	3hhcoa	(S)-3-Hydroxyhexanoyl-CoA(4-)	m	A	M_coa6_0_3ohS_m	coa6_0_3ohS		WormJam	CCC[C@H](O)CC(=O)SCCNC(=O)CCNC(=O)[C@H](O)C(C)(C)COP([O-])(=O)OP([O-])(=O)OC[C@H]1O[C@H]([C@H](O)[C@@H]1OP([O-])([O-])=O)N1C=NC2=C1N=CN=C2N	InChI=1S/C27H46N7O18P3S/c1-4-5-15(35)10-18(37)56-9-8-29-17(36)6-7-30-25(40)22(39)27(2,3)12-49-55(46,47)52-54(44,45)48-11-16-21(51-53(41,42)43)20(38)26(50-16)34-14-33-19-23(28)31-13-32-24(19)34/h13-16,20-22,26,35,38-39H,4-12H2,1-3H3,(H,29,36)(H,30,40)(H,44,45)(H,46,47)(H2,28,31,32)(H2,41,42,43)/p-4/t15-,16+,20+,21+,22-,26+/m0/s1	VAAHKRMGOFIORX-IKTBLOROSA-J	C27H42N7O18P3S
M_3hc7isocoa_c	3hc7isocoa	(S)-3-Hydroxyl-5-methylhexanoyl-CoA(4-)	c	A	M_coa6_0_3ohS5me_c	coa6_0_3ohS5me		WormJam	[H][C@](O)(CC(C)C)CC(=O)SCCNC(=O)CCNC(=O)[C@]([H])(O)C(C)(C)COP([O-])(=O)OP([O-])(=O)OC[C@@]1([H])O[C@@]([H])(N2C=NC3=C(N)N=CN=C23)[C@]([H])(O)[C@]1([H])OP([O-])([O-])=O	InChI=1S/C28H48N7O18P3S/c1-15(2)9-16(36)10-19(38)57-8-7-30-18(37)5-6-31-26(41)23(40)28(3,4)12-50-56(47,48)53-55(45,46)49-11-17-22(52-54(42,43)44)21(39)27(51-17)35-14-34-20-24(29)32-13-33-25(20)35/h13-17,21-23,27,36,39-40H,5-12H2,1-4H3,(H,30,37)(H,31,41)(H,45,46)(H,47,48)(H2,29,32,33)(H2,42,43,44)/p-4/t16-,17+,21+,22+,23-,27+/m0/s1	LSNDUFOIDVSJOB-ZORKKWTOSA-J	C28H44N7O18P3S
M_3hc7isocoa_m	3hc7isocoa	(S)-3-Hydroxyl-5-methylhexanoyl-CoA(4-)	m	A	M_coa6_0_3ohS5me_m	coa6_0_3ohS5me		WormJam	[H][C@](O)(CC(C)C)CC(=O)SCCNC(=O)CCNC(=O)[C@]([H])(O)C(C)(C)COP([O-])(=O)OP([O-])(=O)OC[C@@]1([H])O[C@@]([H])(N2C=NC3=C(N)N=CN=C23)[C@]([H])(O)[C@]1([H])OP([O-])([O-])=O	InChI=1S/C28H48N7O18P3S/c1-15(2)9-16(36)10-19(38)57-8-7-30-18(37)5-6-31-26(41)23(40)28(3,4)12-50-56(47,48)53-55(45,46)49-11-17-22(52-54(42,43)44)21(39)27(51-17)35-14-34-20-24(29)32-13-33-25(20)35/h13-17,21-23,27,36,39-40H,5-12H2,1-4H3,(H,30,37)(H,31,41)(H,45,46)(H,47,48)(H2,29,32,33)(H2,42,43,44)/p-4/t16-,17+,21+,22+,23-,27+/m0/s1	LSNDUFOIDVSJOB-ZORKKWTOSA-J	C28H44N7O18P3S
M_c7isocoa_c	c7isocoa	5-methylhexanoyl-CoA(4-)	c	A	M_coa6_0_5me_c	coa6_0_5me		WormJam	[H][C@@](O)(C(=O)NCCC(=O)NCCSC(=O)CCCC(C)C)C(C)(C)COP([O-])(=O)OP([O-])(=O)OC[C@]1([H])O[C@]([H])(N2C=NC3=C(N)N=CN=C23)[C@@]([H])(O)[C@@]1([H])OP([O-])([O-])=O	InChI=1S/C28H48N7O17P3S/c1-16(2)6-5-7-19(37)56-11-10-30-18(36)8-9-31-26(40)23(39)28(3,4)13-49-55(46,47)52-54(44,45)48-12-17-22(51-53(41,42)43)21(38)27(50-17)35-15-34-20-24(29)32-14-33-25(20)35/h14-17,21-23,27,38-39H,5-13H2,1-4H3,(H,30,36)(H,31,40)(H,44,45)(H,46,47)(H2,29,32,33)(H2,41,42,43)/p-4/t17-,21-,22-,23+,27-/m0/s1	KQVPATRBGPRFQO-YPVUVRSUSA-J	C28H44N7O17P3S
M_c7isocoa_m	c7isocoa	5-methylhexanoyl-CoA(4-)	m	A	M_coa6_0_5me_m	coa6_0_5me		WormJam	[H][C@@](O)(C(=O)NCCC(=O)NCCSC(=O)CCCC(C)C)C(C)(C)COP([O-])(=O)OP([O-])(=O)OC[C@]1([H])O[C@]([H])(N2C=NC3=C(N)N=CN=C23)[C@@]([H])(O)[C@@]1([H])OP([O-])([O-])=O	InChI=1S/C28H48N7O17P3S/c1-16(2)6-5-7-19(37)56-11-10-30-18(36)8-9-31-26(40)23(39)28(3,4)13-49-55(46,47)52-54(44,45)48-12-17-22(51-53(41,42)43)21(38)27(50-17)35-15-34-20-24(29)32-14-33-25(20)35/h14-17,21-23,27,38-39H,5-13H2,1-4H3,(H,30,36)(H,31,40)(H,44,45)(H,46,47)(H2,29,32,33)(H2,41,42,43)/p-4/t17-,21-,22-,23+,27-/m0/s1	KQVPATRBGPRFQO-YPVUVRSUSA-J	C28H44N7O17P3S
M_hxcoa_c	hxcoa	Hexanoyl-CoA(4-)	c	A	M_coa6_0_c	coa6_0		WormJam	CCCCCC(=O)SCCNC(=O)CCNC(=O)[C@H](O)C(C)(C)COP([O-])(=O)OP([O-])(=O)OC[C@H]1O[C@H]([C@H](O)[C@@H]1OP([O-])([O-])=O)N1C=NC2=C1N=CN=C2N	InChI=1S/C27H46N7O17P3S/c1-4-5-6-7-18(36)55-11-10-29-17(35)8-9-30-25(39)22(38)27(2,3)13-48-54(45,46)51-53(43,44)47-12-16-21(50-52(40,41)42)20(37)26(49-16)34-15-33-19-23(28)31-14-32-24(19)34/h14-16,20-22,26,37-38H,4-13H2,1-3H3,(H,29,35)(H,30,39)(H,43,44)(H,45,46)(H2,28,31,32)(H2,40,41,42)/p-4/t16-,20-,21-,22+,26-/m1/s1	OEXFMSFODMQEPE-HDRQGHTBSA-J	C27H42N7O17P3S
M_hxcoa_m	hxcoa	Hexanoyl-CoA(4-)	m	A	M_coa6_0_m	coa6_0		WormJam	CCCCCC(=O)SCCNC(=O)CCNC(=O)[C@H](O)C(C)(C)COP([O-])(=O)OP([O-])(=O)OC[C@H]1O[C@H]([C@H](O)[C@@H]1OP([O-])([O-])=O)N1C=NC2=C1N=CN=C2N	InChI=1S/C27H46N7O17P3S/c1-4-5-6-7-18(36)55-11-10-29-17(35)8-9-30-25(39)22(38)27(2,3)13-48-54(45,46)51-53(43,44)47-12-16-21(50-52(40,41)42)20(37)26(49-16)34-15-33-19-23(28)31-14-32-24(19)34/h14-16,20-22,26,37-38H,4-13H2,1-3H3,(H,29,35)(H,30,39)(H,43,44)(H,45,46)(H2,28,31,32)(H2,40,41,42)/p-4/t16-,20-,21-,22+,26-/m1/s1	OEXFMSFODMQEPE-HDRQGHTBSA-J	C27H42N7O17P3S
M_hx2coa_c	hx2coa	trans-Hex-2-enoyl-CoA(4-)	c	A	M_coa6_1_2e_c	coa6_1_2e		WormJam	CCC\C=C\C(=O)SCCNC(=O)CCNC(=O)[C@H](O)C(C)(C)COP([O-])(=O)OP([O-])(=O)OC[C@H]1O[C@H]([C@H](O)[C@@H]1OP([O-])([O-])=O)N1C=NC2=C1N=CN=C2N	InChI=1S/C27H44N7O17P3S/c1-4-5-6-7-18(36)55-11-10-29-17(35)8-9-30-25(39)22(38)27(2,3)13-48-54(45,46)51-53(43,44)47-12-16-21(50-52(40,41)42)20(37)26(49-16)34-15-33-19-23(28)31-14-32-24(19)34/h6-7,14-16,20-22,26,37-38H,4-5,8-13H2,1-3H3,(H,29,35)(H,30,39)(H,43,44)(H,45,46)(H2,28,31,32)(H2,40,41,42)/p-4/b7-6+/t16-,20-,21-,22+,26-/m1/s1	OINXHIBNZUUIMR-IXUYQXAASA-J	C27H40N7O17P3S
M_hx2coa_m	hx2coa	trans-Hex-2-enoyl-CoA(4-)	m	A	M_coa6_1_2e_m	coa6_1_2e		WormJam	CCC\C=C\C(=O)SCCNC(=O)CCNC(=O)[C@H](O)C(C)(C)COP([O-])(=O)OP([O-])(=O)OC[C@H]1O[C@H]([C@H](O)[C@@H]1OP([O-])([O-])=O)N1C=NC2=C1N=CN=C2N	InChI=1S/C27H44N7O17P3S/c1-4-5-6-7-18(36)55-11-10-29-17(35)8-9-30-25(39)22(38)27(2,3)13-48-54(45,46)51-53(43,44)47-12-16-21(50-52(40,41)42)20(37)26(49-16)34-15-33-19-23(28)31-14-32-24(19)34/h6-7,14-16,20-22,26,37-38H,4-5,8-13H2,1-3H3,(H,29,35)(H,30,39)(H,43,44)(H,45,46)(H2,28,31,32)(H2,40,41,42)/p-4/b7-6+/t16-,20-,21-,22+,26-/m1/s1	OINXHIBNZUUIMR-IXUYQXAASA-J	C27H40N7O17P3S
M_c7iso2coa_c	c7iso2coa	trans-5-methylhex-2-enoyl-CoA(4-)	c	A	M_coa6_1_2e5me_c	coa6_1_2e5me		WormJam	[H]\C(CC(C)C)=C(\[H])C(=O)SCCNC(=O)CCNC(=O)[C@@]([H])(O)C(C)(C)COP([O-])(=O)OP([O-])(=O)OC[C@]1([H])O[C@]([H])(N2C=NC3=C(N)N=CN=C23)[C@@]([H])(O)[C@@]1([H])OP([O-])([O-])=O	InChI=1S/C28H46N7O17P3S/c1-16(2)6-5-7-19(37)56-11-10-30-18(36)8-9-31-26(40)23(39)28(3,4)13-49-55(46,47)52-54(44,45)48-12-17-22(51-53(41,42)43)21(38)27(50-17)35-15-34-20-24(29)32-14-33-25(20)35/h5,7,14-17,21-23,27,38-39H,6,8-13H2,1-4H3,(H,30,36)(H,31,40)(H,44,45)(H,46,47)(H2,29,32,33)(H2,41,42,43)/p-4/b7-5+/t17-,21-,22-,23+,27-/m0/s1	CLJDGSLAMHPGLJ-CXKZMUJXSA-J	C28H44N7O17P3S
M_c7iso2coa_m	c7iso2coa	trans-5-methylhex-2-enoyl-CoA(4-)	m	A	M_coa6_1_2e5me_m	coa6_1_2e5me		WormJam	[H]\C(CC(C)C)=C(\[H])C(=O)SCCNC(=O)CCNC(=O)[C@@]([H])(O)C(C)(C)COP([O-])(=O)OP([O-])(=O)OC[C@]1([H])O[C@]([H])(N2C=NC3=C(N)N=CN=C23)[C@@]([H])(O)[C@@]1([H])OP([O-])([O-])=O	InChI=1S/C28H46N7O17P3S/c1-16(2)6-5-7-19(37)56-11-10-30-18(36)8-9-31-26(40)23(39)28(3,4)13-49-55(46,47)52-54(44,45)48-12-17-22(51-53(41,42)43)21(38)27(50-17)35-15-34-20-24(29)32-14-33-25(20)35/h5,7,14-17,21-23,27,38-39H,6,8-13H2,1-4H3,(H,30,36)(H,31,40)(H,44,45)(H,46,47)(H2,29,32,33)(H2,41,42,43)/p-4/b7-5+/t17-,21-,22-,23+,27-/m0/s1	CLJDGSLAMHPGLJ-CXKZMUJXSA-J	C28H42N7O17P3S
M_3oocoa_c	3oocoa	3-Oxo-octanoyl-CoA(4-)	c	A	M_coa8_0_3o_c	coa8_0_3o		WormJam	CCCCCC(=O)CC(=O)SCCNC(=O)CCNC(=O)[C@H](O)C(C)(C)COP([O-])(=O)OP([O-])(=O)OC[C@H]1O[C@H]([C@H](O)[C@@H]1OP([O-])([O-])=O)N1C=NC2=C1N=CN=C2N	InChI=1S/C29H48N7O18P3S/c1-4-5-6-7-17(37)12-20(39)58-11-10-31-19(38)8-9-32-27(42)24(41)29(2,3)14-51-57(48,49)54-56(46,47)50-13-18-23(53-55(43,44)45)22(40)28(52-18)36-16-35-21-25(30)33-15-34-26(21)36/h15-16,18,22-24,28,40-41H,4-14H2,1-3H3,(H,31,38)(H,32,42)(H,46,47)(H,48,49)(H2,30,33,34)(H2,43,44,45)/p-4/t18-,22-,23-,24+,28-/m1/s1	WPIVBCGRGVNDDT-CECATXLMSA-J	C29H44N7O18P3S
M_3oocoa_m	3oocoa	3-Oxo-octanoyl-CoA(4-)	m	A	M_coa8_0_3o_m	coa8_0_3o		WormJam	CCCCCC(=O)CC(=O)SCCNC(=O)CCNC(=O)[C@H](O)C(C)(C)COP([O-])(=O)OP([O-])(=O)OC[C@H]1O[C@H]([C@H](O)[C@@H]1OP([O-])([O-])=O)N1C=NC2=C1N=CN=C2N	InChI=1S/C29H48N7O18P3S/c1-4-5-6-7-17(37)12-20(39)58-11-10-31-19(38)8-9-32-27(42)24(41)29(2,3)14-51-57(48,49)54-56(46,47)50-13-18-23(53-55(43,44)45)22(40)28(52-18)36-16-35-21-25(30)33-15-34-26(21)36/h15-16,18,22-24,28,40-41H,4-14H2,1-3H3,(H,31,38)(H,32,42)(H,46,47)(H,48,49)(H2,30,33,34)(H2,43,44,45)/p-4/t18-,22-,23-,24+,28-/m1/s1	WPIVBCGRGVNDDT-CECATXLMSA-J	C29H44N7O18P3S
M_3oc9isocoa_c	3oc9isocoa	3-Oxo-7-methyloctanoyl-CoA(4-)	c	A	M_coa8_0_3o7me_c	coa8_0_3o7me		WormJam	[H][C@](O)(C(=O)NCCC(=O)NCCSC(=O)CC(=O)CCCC(C)C)C(C)(C)COP([O-])(=O)OP([O-])(=O)OC[C@@]1([H])O[C@@]([H])(N2C=NC3=C(N)N=CN=C23)[C@]([H])(O)[C@]1([H])OP([O-])([O-])=O	InChI=1S/C30H50N7O18P3S/c1-17(2)6-5-7-18(38)12-21(40)59-11-10-32-20(39)8-9-33-28(43)25(42)30(3,4)14-52-58(49,50)55-57(47,48)51-13-19-24(54-56(44,45)46)23(41)29(53-19)37-16-36-22-26(31)34-15-35-27(22)37/h15-17,19,23-25,29,41-42H,5-14H2,1-4H3,(H,32,39)(H,33,43)(H,47,48)(H,49,50)(H2,31,34,35)(H2,44,45,46)/p-4/t19-,23-,24-,25+,29-/m1/s1	VAMSVBPIVXQTFY-FUEUKBNZSA-J	C30H46N7O18P3S
M_3oc9isocoa_m	3oc9isocoa	3-Oxo-7-methyloctanoyl-CoA(4-)	m	A	M_coa8_0_3o7me_m	coa8_0_3o7me		WormJam	[H][C@](O)(C(=O)NCCC(=O)NCCSC(=O)CC(=O)CCCC(C)C)C(C)(C)COP([O-])(=O)OP([O-])(=O)OC[C@@]1([H])O[C@@]([H])(N2C=NC3=C(N)N=CN=C23)[C@]([H])(O)[C@]1([H])OP([O-])([O-])=O	InChI=1S/C30H50N7O18P3S/c1-17(2)6-5-7-18(38)12-21(40)59-11-10-32-20(39)8-9-33-28(43)25(42)30(3,4)14-52-58(49,50)55-57(47,48)51-13-19-24(54-56(44,45)46)23(41)29(53-19)37-16-36-22-26(31)34-15-35-27(22)37/h15-17,19,23-25,29,41-42H,5-14H2,1-4H3,(H,32,39)(H,33,43)(H,47,48)(H,49,50)(H2,31,34,35)(H2,44,45,46)/p-4/t19-,23-,24-,25+,29-/m1/s1	VAMSVBPIVXQTFY-FUEUKBNZSA-J	C30H46N7O18P3S
M_3hocoa_c	3hocoa	(S)-3-hydroxyoctanoyl-CoA(4-)	c	A	M_coa8_0_3ohS_c	coa8_0_3ohS		WormJam	CCCCC[C@H](O)CC(=O)SCCNC(=O)CCNC(=O)[C@H](O)C(C)(C)COP([O-])(=O)OP([O-])(=O)OC[C@H]1O[C@H]([C@H](O)[C@@H]1OP([O-])([O-])=O)N1C=NC2=C1N=CN=C2N	InChI=1S/C29H50N7O18P3S/c1-4-5-6-7-17(37)12-20(39)58-11-10-31-19(38)8-9-32-27(42)24(41)29(2,3)14-51-57(48,49)54-56(46,47)50-13-18-23(53-55(43,44)45)22(40)28(52-18)36-16-35-21-25(30)33-15-34-26(21)36/h15-18,22-24,28,37,40-41H,4-14H2,1-3H3,(H,31,38)(H,32,42)(H,46,47)(H,48,49)(H2,30,33,34)(H2,43,44,45)/p-4/t17-,18+,22+,23+,24-,28+/m0/s1	ATVGTMKWKDUCMS-OTOYJEMWSA-J	C29H46N7O18P3S
M_3hocoa_m	3hocoa	(S)-3-hydroxyoctanoyl-CoA(4-)	m	A	M_coa8_0_3ohS_m	coa8_0_3ohS		WormJam	CCCCC[C@H](O)CC(=O)SCCNC(=O)CCNC(=O)[C@H](O)C(C)(C)COP([O-])(=O)OP([O-])(=O)OC[C@H]1O[C@H]([C@H](O)[C@@H]1OP([O-])([O-])=O)N1C=NC2=C1N=CN=C2N	InChI=1S/C29H50N7O18P3S/c1-4-5-6-7-17(37)12-20(39)58-11-10-31-19(38)8-9-32-27(42)24(41)29(2,3)14-51-57(48,49)54-56(46,47)50-13-18-23(53-55(43,44)45)22(40)28(52-18)36-16-35-21-25(30)33-15-34-26(21)36/h15-18,22-24,28,37,40-41H,4-14H2,1-3H3,(H,31,38)(H,32,42)(H,46,47)(H,48,49)(H2,30,33,34)(H2,43,44,45)/p-4/t17-,18+,22+,23+,24-,28+/m0/s1	ATVGTMKWKDUCMS-OTOYJEMWSA-J	C29H46N7O18P3S
M_3hc9isocoa_c	3hc9isocoa	(S)-3-Hydroxy-7-methyloctanoyl-CoA(4-)	c	A	M_coa8_0_3ohS7me_c	coa8_0_3ohS7me		WormJam	[H][C@](O)(CCCC(C)C)CC(=O)SCCNC(=O)CCNC(=O)[C@]([H])(O)C(C)(C)COP([O-])(=O)OP([O-])(=O)OC[C@@]1([H])O[C@@]([H])(N2C=NC3=C(N)N=CN=C23)[C@]([H])(O)[C@]1([H])OP([O-])([O-])=O	InChI=1S/C30H52N7O18P3S/c1-17(2)6-5-7-18(38)12-21(40)59-11-10-32-20(39)8-9-33-28(43)25(42)30(3,4)14-52-58(49,50)55-57(47,48)51-13-19-24(54-56(44,45)46)23(41)29(53-19)37-16-36-22-26(31)34-15-35-27(22)37/h15-19,23-25,29,38,41-42H,5-14H2,1-4H3,(H,32,39)(H,33,43)(H,47,48)(H,49,50)(H2,31,34,35)(H2,44,45,46)/p-4/t18-,19+,23+,24+,25-,29+/m0/s1	KEGRHRCIKYBVSA-UGDQNKSBSA-J	C30H48N7O18P3S
M_3hc9isocoa_m	3hc9isocoa	(S)-3-Hydroxy-7-methyloctanoyl-CoA(4-)	m	A	M_coa8_0_3ohS7me_m	coa8_0_3ohS7me		WormJam	[H][C@](O)(CCCC(C)C)CC(=O)SCCNC(=O)CCNC(=O)[C@]([H])(O)C(C)(C)COP([O-])(=O)OP([O-])(=O)OC[C@@]1([H])O[C@@]([H])(N2C=NC3=C(N)N=CN=C23)[C@]([H])(O)[C@]1([H])OP([O-])([O-])=O	InChI=1S/C30H52N7O18P3S/c1-17(2)6-5-7-18(38)12-21(40)59-11-10-32-20(39)8-9-33-28(43)25(42)30(3,4)14-52-58(49,50)55-57(47,48)51-13-19-24(54-56(44,45)46)23(41)29(53-19)37-16-36-22-26(31)34-15-35-27(22)37/h15-19,23-25,29,38,41-42H,5-14H2,1-4H3,(H,32,39)(H,33,43)(H,47,48)(H,49,50)(H2,31,34,35)(H2,44,45,46)/p-4/t18-,19+,23+,24+,25-,29+/m0/s1	KEGRHRCIKYBVSA-UGDQNKSBSA-J	C30H48N7O18P3S
M_c9isocoa_c	c9isocoa	7-methyloctanoyl-CoA(4-)	c	A	M_coa8_0_7me_c	coa8_0_7me		WormJam	[H][C@](O)(C(=O)NCCC(=O)NCCSC(=O)CCCCCC(C)C)C(C)(C)COP([O-])(=O)OP([O-])(=O)OC[C@@]1([H])O[C@@]([H])(N2C=NC3=C(N)N=CN=C23)[C@]([H])(O)[C@]1([H])OP([O-])([O-])=O	InChI=1S/C30H52N7O17P3S/c1-18(2)8-6-5-7-9-21(39)58-13-12-32-20(38)10-11-33-28(42)25(41)30(3,4)15-51-57(48,49)54-56(46,47)50-14-19-24(53-55(43,44)45)23(40)29(52-19)37-17-36-22-26(31)34-16-35-27(22)37/h16-19,23-25,29,40-41H,5-15H2,1-4H3,(H,32,38)(H,33,42)(H,46,47)(H,48,49)(H2,31,34,35)(H2,43,44,45)/p-4/t19-,23-,24-,25+,29-/m1/s1	VLQMJDKLPNKZNA-FUEUKBNZSA-J	C30H48N7O17P3S
M_fa9p0isocoa_c	fa9p0isocoa	Fatty acyl (C9:iso) coa(4-)	c	A	M_coa8_0_7me_c	coa8_0_7me		WormJam	[H][C@](O)(C(=O)NCCC(=O)NCCSC(=O)CCCCCC(C)C)C(C)(C)COP([O-])(=O)OP([O-])(=O)OC[C@@]1([H])O[C@@]([H])(N2C=NC3=C(N)N=CN=C23)[C@]([H])(O)[C@]1([H])OP([O-])([O-])=O	InChI=1S/C30H52N7O17P3S/c1-18(2)8-6-5-7-9-21(39)58-13-12-32-20(38)10-11-33-28(42)25(41)30(3,4)15-51-57(48,49)54-56(46,47)50-14-19-24(53-55(43,44)45)23(40)29(52-19)37-17-36-22-26(31)34-16-35-27(22)37/h16-19,23-25,29,40-41H,5-15H2,1-4H3,(H,32,38)(H,33,42)(H,46,47)(H,48,49)(H2,31,34,35)(H2,43,44,45)/p-4/t19-,23-,24-,25+,29-/m1/s1	VLQMJDKLPNKZNA-FUEUKBNZSA-J	C30H48N7O17P3S
M_c9isocoa_m	c9isocoa	7-methyloctanoyl-CoA(4-)	m	A	M_coa8_0_7me_m	coa8_0_7me		WormJam	[H][C@](O)(C(=O)NCCC(=O)NCCSC(=O)CCCCCC(C)C)C(C)(C)COP([O-])(=O)OP([O-])(=O)OC[C@@]1([H])O[C@@]([H])(N2C=NC3=C(N)N=CN=C23)[C@]([H])(O)[C@]1([H])OP([O-])([O-])=O	InChI=1S/C30H52N7O17P3S/c1-18(2)8-6-5-7-9-21(39)58-13-12-32-20(38)10-11-33-28(42)25(41)30(3,4)15-51-57(48,49)54-56(46,47)50-14-19-24(53-55(43,44)45)23(40)29(52-19)37-17-36-22-26(31)34-16-35-27(22)37/h16-19,23-25,29,40-41H,5-15H2,1-4H3,(H,32,38)(H,33,42)(H,46,47)(H,48,49)(H2,31,34,35)(H2,43,44,45)/p-4/t19-,23-,24-,25+,29-/m1/s1	VLQMJDKLPNKZNA-FUEUKBNZSA-J	C30H48N7O17P3S
M_fa9p0isocoa_m	fa9p0isocoa	Fatty acyl (C9:iso) coa(4-)	m	A	M_coa8_0_7me_m	coa8_0_7me		WormJam	[H][C@](O)(C(=O)NCCC(=O)NCCSC(=O)CCCCCC(C)C)C(C)(C)COP([O-])(=O)OP([O-])(=O)OC[C@@]1([H])O[C@@]([H])(N2C=NC3=C(N)N=CN=C23)[C@]([H])(O)[C@]1([H])OP([O-])([O-])=O	InChI=1S/C30H52N7O17P3S/c1-18(2)8-6-5-7-9-21(39)58-13-12-32-20(38)10-11-33-28(42)25(41)30(3,4)15-51-57(48,49)54-56(46,47)50-14-19-24(53-55(43,44)45)23(40)29(52-19)37-17-36-22-26(31)34-16-35-27(22)37/h16-19,23-25,29,40-41H,5-15H2,1-4H3,(H,32,38)(H,33,42)(H,46,47)(H,48,49)(H2,31,34,35)(H2,43,44,45)/p-4/t19-,23-,24-,25+,29-/m1/s1	VLQMJDKLPNKZNA-FUEUKBNZSA-J	C30H48N7O17P3S
M_occoa_c	occoa	Octanoyl-CoA (4-)	c	A	M_coa8_0_c	coa8_0		WormJam	CCCCCCCC(=O)SCCNC(=O)CCNC(=O)[C@H](O)C(C)(C)COP([O-])(=O)OP([O-])(=O)OC[C@H]1O[C@H]([C@H](O)[C@@H]1OP([O-])([O-])=O)N1C=NC2=C1N=CN=C2N	InChI=1S/C29H50N7O17P3S/c1-4-5-6-7-8-9-20(38)57-13-12-31-19(37)10-11-32-27(41)24(40)29(2,3)15-50-56(47,48)53-55(45,46)49-14-18-23(52-54(42,43)44)22(39)28(51-18)36-17-35-21-25(30)33-16-34-26(21)36/h16-18,22-24,28,39-40H,4-15H2,1-3H3,(H,31,37)(H,32,41)(H,45,46)(H,47,48)(H2,30,33,34)(H2,42,43,44)/p-4/t18-,22-,23-,24+,28-/m1/s1	KQMZYOXOBSXMII-CECATXLMSA-J	C29H46N7O17P3S
M_occoa_m	occoa	Octanoyl-CoA (4-)	m	A	M_coa8_0_m	coa8_0		WormJam	CCCCCCCC(=O)SCCNC(=O)CCNC(=O)[C@H](O)C(C)(C)COP([O-])(=O)OP([O-])(=O)OC[C@H]1O[C@H]([C@H](O)[C@@H]1OP([O-])([O-])=O)N1C=NC2=C1N=CN=C2N	InChI=1S/C29H50N7O17P3S/c1-4-5-6-7-8-9-20(38)57-13-12-31-19(37)10-11-32-27(41)24(40)29(2,3)15-50-56(47,48)53-55(45,46)49-14-18-23(52-54(42,43)44)22(39)28(51-18)36-17-35-21-25(30)33-16-34-26(21)36/h16-18,22-24,28,39-40H,4-15H2,1-3H3,(H,31,37)(H,32,41)(H,45,46)(H,47,48)(H2,30,33,34)(H2,42,43,44)/p-4/t18-,22-,23-,24+,28-/m1/s1	KQMZYOXOBSXMII-CECATXLMSA-J	C29H46N7O17P3S
M_oc2coa_c	oc2coa	trans-Oct-2-enoyl-CoA(4-)	c	A	M_coa8_1_2e_c	coa8_1_2e		WormJam	CCCCC\C=C\C(=O)SCCNC(=O)CCNC(=O)[C@H](O)C(C)(C)COP([O-])(=O)OP([O-])(=O)OC[C@H]1O[C@H]([C@H](O)[C@@H]1OP([O-])([O-])=O)N1C=NC2=C1N=CN=C2N	InChI=1S/C29H48N7O17P3S/c1-4-5-6-7-8-9-20(38)57-13-12-31-19(37)10-11-32-27(41)24(40)29(2,3)15-50-56(47,48)53-55(45,46)49-14-18-23(52-54(42,43)44)22(39)28(51-18)36-17-35-21-25(30)33-16-34-26(21)36/h8-9,16-18,22-24,28,39-40H,4-7,10-15H2,1-3H3,(H,31,37)(H,32,41)(H,45,46)(H,47,48)(H2,30,33,34)(H2,42,43,44)/p-4/b9-8+/t18-,22-,23-,24+,28-/m1/s1	CPSDNAXXKWVYIY-NTLMCJQISA-J	C29H44N7O17P3S
M_oc2coa_m	oc2coa	trans-Oct-2-enoyl-CoA(4-)	m	A	M_coa8_1_2e_m	coa8_1_2e		WormJam	CCCCC\C=C\C(=O)SCCNC(=O)CCNC(=O)[C@H](O)C(C)(C)COP([O-])(=O)OP([O-])(=O)OC[C@H]1O[C@H]([C@H](O)[C@@H]1OP([O-])([O-])=O)N1C=NC2=C1N=CN=C2N	InChI=1S/C29H48N7O17P3S/c1-4-5-6-7-8-9-20(38)57-13-12-31-19(37)10-11-32-27(41)24(40)29(2,3)15-50-56(47,48)53-55(45,46)49-14-18-23(52-54(42,43)44)22(39)28(51-18)36-17-35-21-25(30)33-16-34-26(21)36/h8-9,16-18,22-24,28,39-40H,4-7,10-15H2,1-3H3,(H,31,37)(H,32,41)(H,45,46)(H,47,48)(H2,30,33,34)(H2,42,43,44)/p-4/b9-8+/t18-,22-,23-,24+,28-/m1/s1	CPSDNAXXKWVYIY-NTLMCJQISA-J	C29H44N7O17P3S
M_c9iso2coa_c	c9iso2coa	trans-7-methyloct-2-enoyl-CoA(4-)	c	A	M_coa8_1_2e7me_c	coa8_1_2e7me		WormJam	[H]\C(CCCC(C)C)=C(\[H])C(=O)SCCNC(=O)CCNC(=O)[C@@]([H])(O)C(C)(C)COP([O-])(=O)OP([O-])(=O)OC[C@]1([H])O[C@]([H])(N2C=NC3=C(N)N=CN=C23)[C@@]([H])(O)[C@@]1([H])OP([O-])([O-])=O	InChI=1S/C30H50N7O17P3S/c1-18(2)8-6-5-7-9-21(39)58-13-12-32-20(38)10-11-33-28(42)25(41)30(3,4)15-51-57(48,49)54-56(46,47)50-14-19-24(53-55(43,44)45)23(40)29(52-19)37-17-36-22-26(31)34-16-35-27(22)37/h7,9,16-19,23-25,29,40-41H,5-6,8,10-15H2,1-4H3,(H,32,38)(H,33,42)(H,46,47)(H,48,49)(H2,31,34,35)(H2,43,44,45)/p-4/b9-7+/t19-,23-,24-,25+,29-/m0/s1	UTIOTQPBYIHZGV-LZTDKBKRSA-J	C30H46N7O17P3S
M_c9iso2coa_m	c9iso2coa	trans-7-methyloct-2-enoyl-CoA(4-)	m	A	M_coa8_1_2e7me_m	coa8_1_2e7me		WormJam	[H]\C(CCCC(C)C)=C(\[H])C(=O)SCCNC(=O)CCNC(=O)[C@@]([H])(O)C(C)(C)COP([O-])(=O)OP([O-])(=O)OC[C@]1([H])O[C@]([H])(N2C=NC3=C(N)N=CN=C23)[C@@]([H])(O)[C@@]1([H])OP([O-])([O-])=O	InChI=1S/C30H50N7O17P3S/c1-18(2)8-6-5-7-9-21(39)58-13-12-32-20(38)10-11-33-28(42)25(41)30(3,4)15-51-57(48,49)54-56(46,47)50-14-19-24(53-55(43,44)45)23(40)29(52-19)37-17-36-22-26(31)34-16-35-27(22)37/h7,9,16-19,23-25,29,40-41H,5-6,8,10-15H2,1-4H3,(H,32,38)(H,33,42)(H,46,47)(H,48,49)(H2,31,34,35)(H2,43,44,45)/p-4/b9-7+/t19-,23-,24-,25+,29-/m0/s1	UTIOTQPBYIHZGV-LZTDKBKRSA-J	C30H46N7O17P3S
M_fa8p1n3coa_c	fa8p1n3coa	Intermediary fatty acid C8:1 CoA(4-)	c	A	M_coa8_1_5z_c	coa8_1_5z		WormJam	CC\C=C\CCCC(=O)SCCNC(=O)CCNC(=O)[C@H](O)C(C)(C)COP([O-])(=O)OP([O-])(=O)OC[C@H]1O[C@H]([C@H](O)[C@@H]1OP([O-])([O-])=O)n1cnc2c(N)ncnc12	InChI=1S/C29H48N7O17P3S/c1-4-5-6-7-8-9-20(38)57-13-12-31-19(37)10-11-32-27(41)24(40)29(2,3)15-50-56(47,48)53-55(45,46)49-14-18-23(52-54(42,43)44)22(39)28(51-18)36-17-35-21-25(30)33-16-34-26(21)36/h5-6,16-18,22-24,28,39-40H,4,7-15H2,1-3H3,(H,31,37)(H,32,41)(H,45,46)(H,47,48)(H2,30,33,34)(H2,42,43,44)/p-4/b6-5+/t18-,22-,23-,24+,28-/m1/s1	APDNIZQGOBLXIH-YGZDRFFVSA-J	C29H44N7O17P3S
M_fa8p1n3coa_m	fa8p1n3coa	Intermediary fatty acid C8:1 CoA(4-)	m	A	M_coa8_1_5z_m	coa8_1_5z		WormJam	CC\C=C\CCCC(=O)SCCNC(=O)CCNC(=O)[C@H](O)C(C)(C)COP([O-])(=O)OP([O-])(=O)OC[C@H]1O[C@H]([C@H](O)[C@@H]1OP([O-])([O-])=O)n1cnc2c(N)ncnc12	InChI=1S/C29H48N7O17P3S/c1-4-5-6-7-8-9-20(38)57-13-12-31-19(37)10-11-32-27(41)24(40)29(2,3)15-50-56(47,48)53-55(45,46)49-14-18-23(52-54(42,43)44)22(39)28(51-18)36-17-35-21-25(30)33-16-34-26(21)36/h5-6,16-18,22-24,28,39-40H,4,7-15H2,1-3H3,(H,31,37)(H,32,41)(H,45,46)(H,47,48)(H2,30,33,34)(H2,42,43,44)/p-4/b6-5+/t18-,22-,23-,24+,28-/m1/s1	APDNIZQGOBLXIH-YGZDRFFVSA-J	C29H44N7O17P3S
M_2maacoa_c	2maacoa	2-Methyl-3-acetoacetyl-CoA(4-)	c	A	M_coa4_0_3o2me_c	coa4_0_3o2me		WormJam	CC(C(C)=O)C(=O)SCCNC(=O)CCNC(=O)[C@H](O)C(C)(C)COP([O-])(=O)OP([O-])(=O)OC[C@H]1O[C@H]([C@H](O)[C@@H]1OP([O-])([O-])=O)N1C=NC2=C1N=CN=C2N	InChI=1S/C26H42N7O18P3S/c1-13(14(2)34)25(39)55-8-7-28-16(35)5-6-29-23(38)20(37)26(3,4)10-48-54(45,46)51-53(43,44)47-9-15-19(50-52(40,41)42)18(36)24(49-15)33-12-32-17-21(27)30-11-31-22(17)33/h11-13,15,18-20,24,36-37H,5-10H2,1-4H3,(H,28,35)(H,29,38)(H,43,44)(H,45,46)(H2,27,30,31)(H2,40,41,42)/p-4/t13?,15-,18-,19-,20+,24-/m1/s1	NHNODHRSCRALBF-NQNBQJKNSA-J	C26H38N7O18P3S
M_2maacoa_m	2maacoa	2-Methyl-3-acetoacetyl-CoA(4-)	m	A	M_coa4_0_3o2me_m	coa4_0_3o2me		WormJam	CC(C(C)=O)C(=O)SCCNC(=O)CCNC(=O)[C@H](O)C(C)(C)COP([O-])(=O)OP([O-])(=O)OC[C@H]1O[C@H]([C@H](O)[C@@H]1OP([O-])([O-])=O)N1C=NC2=C1N=CN=C2N	InChI=1S/C26H42N7O18P3S/c1-13(14(2)34)25(39)55-8-7-28-16(35)5-6-29-23(38)20(37)26(3,4)10-48-54(45,46)51-53(43,44)47-9-15-19(50-52(40,41)42)18(36)24(49-15)33-12-32-17-21(27)30-11-31-22(17)33/h11-13,15,18-20,24,36-37H,5-10H2,1-4H3,(H,28,35)(H,29,38)(H,43,44)(H,45,46)(H2,27,30,31)(H2,40,41,42)/p-4/t13?,15-,18-,19-,20+,24-/m1/s1	NHNODHRSCRALBF-NQNBQJKNSA-J	C26H38N7O18P3S
M_2mb2coa_c	2mb2coa	tiglyl-CoA(4-)	c	A	M_coa4_1_2e2me_c	coa4_1_2e2me		WormJam	C\C=C(/C)C(=O)SCCNC(=O)CCNC(=O)[C@H](O)C(C)(C)COP([O-])(=O)OP([O-])(=O)OC[C@H]1O[C@H]([C@H](O)[C@@H]1OP([O-])([O-])=O)N1C=NC2=C1N=CN=C2N	InChI=1S/C26H42N7O17P3S/c1-5-14(2)25(38)54-9-8-28-16(34)6-7-29-23(37)20(36)26(3,4)11-47-53(44,45)50-52(42,43)46-10-15-19(49-51(39,40)41)18(35)24(48-15)33-13-32-17-21(27)30-12-31-22(17)33/h5,12-13,15,18-20,24,35-36H,6-11H2,1-4H3,(H,28,34)(H,29,37)(H,42,43)(H,44,45)(H2,27,30,31)(H2,39,40,41)/p-4/b14-5+/t15-,18-,19-,20+,24-/m1/s1	PMWATMXOQQZNBX-DKBZLLMOSA-J	C26H38N7O17P3S
M_2mb2coa_m	2mb2coa	tiglyl-CoA(4-)	m	A	M_coa4_1_2e2me_m	coa4_1_2e2me		WormJam	C\C=C(/C)C(=O)SCCNC(=O)CCNC(=O)[C@H](O)C(C)(C)COP([O-])(=O)OP([O-])(=O)OC[C@H]1O[C@H]([C@H](O)[C@@H]1OP([O-])([O-])=O)N1C=NC2=C1N=CN=C2N	InChI=1S/C26H42N7O17P3S/c1-5-14(2)25(38)54-9-8-28-16(34)6-7-29-23(37)20(36)26(3,4)11-47-53(44,45)50-52(42,43)46-10-15-19(49-51(39,40)41)18(35)24(48-15)33-13-32-17-21(27)30-12-31-22(17)33/h5,12-13,15,18-20,24,35-36H,6-11H2,1-4H3,(H,28,34)(H,29,37)(H,42,43)(H,44,45)(H2,27,30,31)(H2,39,40,41)/p-4/b14-5+/t15-,18-,19-,20+,24-/m1/s1	PMWATMXOQQZNBX-DKBZLLMOSA-J	C26H38N7O17P3S
M_3hmbcoa_c	3hmbcoa	(S)-3-Hydroxy-2-methylbutyryl-CoA(4-)	c	A	M_coa4_0_3ohS2me_c	coa4_0_3ohS2me		WormJam	C[C@H](O)[C@H](C)C(=O)SCCNC(=O)CCNC(=O)[C@H](O)C(C)(C)COP([O-])(=O)OP([O-])(=O)OC[C@H]1O[C@H]([C@H](O)[C@@H]1OP([O-])([O-])=O)N1C=NC2=C1N=CN=C2N	InChI=1S/C26H44N7O18P3S/c1-13(14(2)34)25(39)55-8-7-28-16(35)5-6-29-23(38)20(37)26(3,4)10-48-54(45,46)51-53(43,44)47-9-15-19(50-52(40,41)42)18(36)24(49-15)33-12-32-17-21(27)30-11-31-22(17)33/h11-15,18-20,24,34,36-37H,5-10H2,1-4H3,(H,28,35)(H,29,38)(H,43,44)(H,45,46)(H2,27,30,31)(H2,40,41,42)/p-4/t13-,14-,15+,18+,19+,20-,24+/m0/s1	PEKYNTFSOBAABV-LQUDNSJZSA-J	C26H40N7O18P3S
M_3hmbcoa_m	3hmbcoa	(S)-3-Hydroxy-2-methylbutyryl-CoA(4-)	m	A	M_coa4_0_3ohS2me_m	coa4_0_3ohS2me		WormJam	C[C@H](O)[C@H](C)C(=O)SCCNC(=O)CCNC(=O)[C@H](O)C(C)(C)COP([O-])(=O)OP([O-])(=O)OC[C@H]1O[C@H]([C@H](O)[C@@H]1OP([O-])([O-])=O)N1C=NC2=C1N=CN=C2N	InChI=1S/C26H44N7O18P3S/c1-13(14(2)34)25(39)55-8-7-28-16(35)5-6-29-23(38)20(37)26(3,4)10-48-54(45,46)51-53(43,44)47-9-15-19(50-52(40,41)42)18(36)24(49-15)33-12-32-17-21(27)30-11-31-22(17)33/h11-15,18-20,24,34,36-37H,5-10H2,1-4H3,(H,28,35)(H,29,38)(H,43,44)(H,45,46)(H2,27,30,31)(H2,40,41,42)/p-4/t13-,14-,15+,18+,19+,20-,24+/m0/s1	PEKYNTFSOBAABV-LQUDNSJZSA-J	C26H40N7O18P3S
M_3hpcoa_c	3hpcoa	3-Hydroxypropionyl-CoA(4-)	c	A	M_coa3_0_3oh_c	coa3_0_3oh		WormJam	CC(C)(COP([O-])(=O)OP([O-])(=O)OC[C@H]1O[C@H]([C@H](O)[C@@H]1OP([O-])([O-])=O)N1C=NC2=C1N=CN=C2N)[C@@H](O)C(=O)NCCC(=O)NCCSC(=O)CCO	InChI=1S/C24H40N7O18P3S/c1-24(2,19(36)22(37)27-5-3-14(33)26-6-8-53-15(34)4-7-32)10-46-52(43,44)49-51(41,42)45-9-13-18(48-50(38,39)40)17(35)23(47-13)31-12-30-16-20(25)28-11-29-21(16)31/h11-13,17-19,23,32,35-36H,3-10H2,1-2H3,(H,26,33)(H,27,37)(H,41,42)(H,43,44)(H2,25,28,29)(H2,38,39,40)/p-4/t13-,17-,18-,19+,23-/m1/s1	BERBFZCUSMQABM-IEXPHMLFSA-J	C24H36N7O18P3S
M_3hpcoa_m	3hpcoa	3-Hydroxypropionyl-CoA(4-)	m	A	M_coa3_0_3oh_m	coa3_0_3oh		WormJam	CC(C)(COP([O-])(=O)OP([O-])(=O)OC[C@H]1O[C@H]([C@H](O)[C@@H]1OP([O-])([O-])=O)N1C=NC2=C1N=CN=C2N)[C@@H](O)C(=O)NCCC(=O)NCCSC(=O)CCO	InChI=1S/C24H40N7O18P3S/c1-24(2,19(36)22(37)27-5-3-14(33)26-6-8-53-15(34)4-7-32)10-46-52(43,44)49-51(41,42)45-9-13-18(48-50(38,39)40)17(35)23(47-13)31-12-30-16-20(25)28-11-29-21(16)31/h11-13,17-19,23,32,35-36H,3-10H2,1-2H3,(H,26,33)(H,27,37)(H,41,42)(H,43,44)(H2,25,28,29)(H2,38,39,40)/p-4/t13-,17-,18-,19+,23-/m1/s1	BERBFZCUSMQABM-IEXPHMLFSA-J	C24H36N7O18P3S
M_3hpcoa_n	3hpcoa	3-Hydroxypropionyl-CoA(4-)	n	A	M_coa3_0_3oh_n	coa3_0_3oh		WormJam	CC(C)(COP([O-])(=O)OP([O-])(=O)OC[C@H]1O[C@H]([C@H](O)[C@@H]1OP([O-])([O-])=O)N1C=NC2=C1N=CN=C2N)[C@@H](O)C(=O)NCCC(=O)NCCSC(=O)CCO	InChI=1S/C24H40N7O18P3S/c1-24(2,19(36)22(37)27-5-3-14(33)26-6-8-53-15(34)4-7-32)10-46-52(43,44)49-51(41,42)45-9-13-18(48-50(38,39)40)17(35)23(47-13)31-12-30-16-20(25)28-11-29-21(16)31/h11-13,17-19,23,32,35-36H,3-10H2,1-2H3,(H,26,33)(H,27,37)(H,41,42)(H,43,44)(H2,25,28,29)(H2,38,39,40)/p-4/t13-,17-,18-,19+,23-/m1/s1	BERBFZCUSMQABM-IEXPHMLFSA-J	C24H36N7O18P3S
M_3mb2coa_c	3mb2coa	3-Methylbut-2-enoyl-CoA(4-)	c	A	M_coa4_1_3me_c	coa4_1_3me		WormJam	CC(C)=CC(=O)SCCNC(=O)CCNC(=O)[C@H](O)C(C)(C)COP([O-])(=O)OP([O-])(=O)OC[C@H]1O[C@H]([C@H](O)[C@@H]1OP([O-])([O-])=O)N1C=NC2=C1N=CN=C2N	InChI=1S/C26H42N7O17P3S/c1-14(2)9-17(35)54-8-7-28-16(34)5-6-29-24(38)21(37)26(3,4)11-47-53(44,45)50-52(42,43)46-10-15-20(49-51(39,40)41)19(36)25(48-15)33-13-32-18-22(27)30-12-31-23(18)33/h9,12-13,15,19-21,25,36-37H,5-8,10-11H2,1-4H3,(H,28,34)(H,29,38)(H,42,43)(H,44,45)(H2,27,30,31)(H2,39,40,41)/p-4/t15-,19-,20-,21+,25-/m1/s1	BXIPALATIYNHJN-ZMHDXICWSA-J	C26H38N7O17P3S
M_3mb2coa_m	3mb2coa	3-Methylbut-2-enoyl-CoA(4-)	m	A	M_coa4_1_3me_m	coa4_1_3me		WormJam	CC(C)=CC(=O)SCCNC(=O)CCNC(=O)[C@H](O)C(C)(C)COP([O-])(=O)OP([O-])(=O)OC[C@H]1O[C@H]([C@H](O)[C@@H]1OP([O-])([O-])=O)N1C=NC2=C1N=CN=C2N	InChI=1S/C26H42N7O17P3S/c1-14(2)9-17(35)54-8-7-28-16(34)5-6-29-24(38)21(37)26(3,4)11-47-53(44,45)50-52(42,43)46-10-15-20(49-51(39,40)41)19(36)25(48-15)33-13-32-18-22(27)30-12-31-23(18)33/h9,12-13,15,19-21,25,36-37H,5-8,10-11H2,1-4H3,(H,28,34)(H,29,38)(H,42,43)(H,44,45)(H2,27,30,31)(H2,39,40,41)/p-4/t15-,19-,20-,21+,25-/m1/s1	BXIPALATIYNHJN-ZMHDXICWSA-J	C26H38N7O17P3S
M_ibcoa_c	ibcoa	Isobutyryl-CoA(4-)	c	A	M_coa3_0_2me_c	coa3_0_2me		WormJam	CC(C)C(=O)SCCNC(=O)CCNC(=O)[C@H](O)C(C)(C)COP([O-])(=O)OP([O-])(=O)OC[C@H]1O[C@H]([C@H](O)[C@@H]1OP([O-])([O-])=O)N1C=NC2=C1N=CN=C2N	InChI=1S/C25H42N7O17P3S/c1-13(2)24(37)53-8-7-27-15(33)5-6-28-22(36)19(35)25(3,4)10-46-52(43,44)49-51(41,42)45-9-14-18(48-50(38,39)40)17(34)23(47-14)32-12-31-16-20(26)29-11-30-21(16)32/h11-14,17-19,23,34-35H,5-10H2,1-4H3,(H,27,33)(H,28,36)(H,41,42)(H,43,44)(H2,26,29,30)(H2,38,39,40)/p-4/t14-,17-,18-,19+,23-/m1/s1	AEWHYWSPVRZHCT-NDZSKPAWSA-J	C25H38N7O17P3S
M_ibcoa_m	ibcoa	Isobutyryl-CoA(4-)	m	A	M_coa3_0_2me_m	coa3_0_2me		WormJam	CC(C)C(=O)SCCNC(=O)CCNC(=O)[C@H](O)C(C)(C)COP([O-])(=O)OP([O-])(=O)OC[C@H]1O[C@H]([C@H](O)[C@@H]1OP([O-])([O-])=O)N1C=NC2=C1N=CN=C2N	InChI=1S/C25H42N7O17P3S/c1-13(2)24(37)53-8-7-27-15(33)5-6-28-22(36)19(35)25(3,4)10-46-52(43,44)49-51(41,42)45-9-14-18(48-50(38,39)40)17(34)23(47-14)32-12-31-16-20(26)29-11-30-21(16)32/h11-14,17-19,23,34-35H,5-10H2,1-4H3,(H,27,33)(H,28,36)(H,41,42)(H,43,44)(H2,26,29,30)(H2,38,39,40)/p-4/t14-,17-,18-,19+,23-/m1/s1	AEWHYWSPVRZHCT-NDZSKPAWSA-J	C25H38N7O17P3S
M_ivcoa_c	ivcoa	Isovaleryl-CoA(4-)	c	A	M_coa4_0_3me_c	coa4_0_3me		WormJam	CC(C)CC(=O)SCCNC(=O)CCNC(=O)[C@H](O)C(C)(C)COP([O-])(=O)OP([O-])(=O)OC[C@H]1O[C@H]([C@H](O)[C@@H]1OP([O-])([O-])=O)N1C=NC2=C1N=CN=C2N	InChI=1S/C26H44N7O17P3S/c1-14(2)9-17(35)54-8-7-28-16(34)5-6-29-24(38)21(37)26(3,4)11-47-53(44,45)50-52(42,43)46-10-15-20(49-51(39,40)41)19(36)25(48-15)33-13-32-18-22(27)30-12-31-23(18)33/h12-15,19-21,25,36-37H,5-11H2,1-4H3,(H,28,34)(H,29,38)(H,42,43)(H,44,45)(H2,27,30,31)(H2,39,40,41)/p-4/t15-,19-,20-,21+,25-/m1/s1	UYVZIWWBJMYRCD-ZMHDXICWSA-J	C26H40N7O17P3S
M_ivcoa_m	ivcoa	Isovaleryl-CoA(4-)	m	A	M_coa4_0_3me_m	coa4_0_3me		WormJam	CC(C)CC(=O)SCCNC(=O)CCNC(=O)[C@H](O)C(C)(C)COP([O-])(=O)OP([O-])(=O)OC[C@H]1O[C@H]([C@H](O)[C@@H]1OP([O-])([O-])=O)N1C=NC2=C1N=CN=C2N	InChI=1S/C26H44N7O17P3S/c1-14(2)9-17(35)54-8-7-28-16(34)5-6-29-24(38)21(37)26(3,4)11-47-53(44,45)50-52(42,43)46-10-15-20(49-51(39,40)41)19(36)25(48-15)33-13-32-18-22(27)30-12-31-23(18)33/h12-15,19-21,25,36-37H,5-11H2,1-4H3,(H,28,34)(H,29,38)(H,42,43)(H,44,45)(H2,27,30,31)(H2,39,40,41)/p-4/t15-,19-,20-,21+,25-/m1/s1	UYVZIWWBJMYRCD-ZMHDXICWSA-J	C26H40N7O17P3S
M_prpncoa_c	prpncoa	Acryloyl-CoA(4-)	c	A	M_coa3_1_2e_c	coa3_1_2e		WormJam	CC(C)(COP([O-])(=O)OP([O-])(=O)OC[C@H]1O[C@H]([C@H](O)[C@@H]1OP([O-])([O-])=O)N1C=NC2=C1N=CN=C2N)[C@@H](O)C(=O)NCCC(=O)NCCSC(=O)C=C	InChI=1S/C24H38N7O17P3S/c1-4-15(33)52-8-7-26-14(32)5-6-27-22(36)19(35)24(2,3)10-45-51(42,43)48-50(40,41)44-9-13-18(47-49(37,38)39)17(34)23(46-13)31-12-30-16-20(25)28-11-29-21(16)31/h4,11-13,17-19,23,34-35H,1,5-10H2,2-3H3,(H,26,32)(H,27,36)(H,40,41)(H,42,43)(H2,25,28,29)(H2,37,38,39)/p-4/t13-,17-,18-,19+,23-/m1/s1	POODSGUMUCVRTR-IEXPHMLFSA-J	C24H34N7O17P3S
M_prpncoa_m	prpncoa	Acryloyl-CoA(4-)	m	A	M_coa3_1_2e_m	coa3_1_2e		WormJam	CC(C)(COP([O-])(=O)OP([O-])(=O)OC[C@H]1O[C@H]([C@H](O)[C@@H]1OP([O-])([O-])=O)N1C=NC2=C1N=CN=C2N)[C@@H](O)C(=O)NCCC(=O)NCCSC(=O)C=C	InChI=1S/C24H38N7O17P3S/c1-4-15(33)52-8-7-26-14(32)5-6-27-22(36)19(35)24(2,3)10-45-51(42,43)48-50(40,41)44-9-13-18(47-49(37,38)39)17(34)23(46-13)31-12-30-16-20(25)28-11-29-21(16)31/h4,11-13,17-19,23,34-35H,1,5-10H2,2-3H3,(H,26,32)(H,27,36)(H,40,41)(H,42,43)(H2,25,28,29)(H2,37,38,39)/p-4/t13-,17-,18-,19+,23-/m1/s1	POODSGUMUCVRTR-IEXPHMLFSA-J	C24H34N7O17P3S
M_prpncoa_n	prpncoa	Acryloyl-CoA(4-)	n	A	M_coa3_1_2e_n	coa3_1_2e		WormJam	CC(C)(COP([O-])(=O)OP([O-])(=O)OC[C@H]1O[C@H]([C@H](O)[C@@H]1OP([O-])([O-])=O)N1C=NC2=C1N=CN=C2N)[C@@H](O)C(=O)NCCC(=O)NCCSC(=O)C=C	InChI=1S/C24H38N7O17P3S/c1-4-15(33)52-8-7-26-14(32)5-6-27-22(36)19(35)24(2,3)10-45-51(42,43)48-50(40,41)44-9-13-18(47-49(37,38)39)17(34)23(46-13)31-12-30-16-20(25)28-11-29-21(16)31/h4,11-13,17-19,23,34-35H,1,5-10H2,2-3H3,(H,26,32)(H,27,36)(H,40,41)(H,42,43)(H2,25,28,29)(H2,37,38,39)/p-4/t13-,17-,18-,19+,23-/m1/s1	POODSGUMUCVRTR-IEXPHMLFSA-J	C24H34N7O17P3S
M_hd2710coa_m	hd2710coa	(2E,7Z,10Z)-Hexadecatrienoyl-CoA(4-)	m	A	M_coa16_3_2e7z10z_m	coa16_3_2e7z10z		WormJam	[H]\C(CCCCC)=C(/[H])C\C([H])=C(\[H])CCC\C([H])=C(/[H])C(=O)SCCNC(=O)CCNC(=O)[C@]([H])(O)C(C)(C)COP([O-])(=O)OP([O-])(=O)OC[C@@]1([H])O[C@@]([H])(N2C=NC3=C(N)N=CN=C23)[C@]([H])(O)[C@]1([H])OP([O-])([O-])=O	InChI=1S/C37H60N7O17P3S/c1-4-5-6-7-8-9-10-11-12-13-14-15-16-17-28(46)65-21-20-39-27(45)18-19-40-35(49)32(48)37(2,3)23-58-64(55,56)61-63(53,54)57-22-26-31(60-62(50,51)52)30(47)36(59-26)44-25-43-29-33(38)41-24-42-34(29)44/h8-9,11-12,16-17,24-26,30-32,36,47-48H,4-7,10,13-15,18-23H2,1-3H3,(H,39,45)(H,40,49)(H,53,54)(H,55,56)(H2,38,41,42)(H2,50,51,52)/p-4/b9-8-,12-11-,17-16+/t26-,30-,31-,32+,36-/m1/s1	WJHWJZSGWIEAAU-YLEUZIDYSA-J	C37H56N7O17P3S
M_fa16p3n6coa_c	fa16p3n6coa	Intermediary fatty acid C16:3 CoA(4-)	c	A	M_coa16_3_7z4z10z_c	coa16_3_7z4z10z		WormJam
M_fa16p3n6coa_m	fa16p3n6coa	Intermediary fatty acid C16:3 CoA(4-)	m	A	M_coa16_3_7z4z10z_m	coa16_3_7z4z10z		WormJam
M_fa16p4n3coa_c	fa16p4n3coa	Intermediary fatty acid C16:4 CoA(4-)	c	A	M_coa16_4_7z4z10z13z_c	coa16_4_7z4z10z13z		WormJam
M_fa16p4n3coa_m	fa16p4n3coa	Intermediary fatty acid C16:4 CoA(4-)	m	A	M_coa16_4_7z4z10z13z_m	coa16_4_7z4z10z13z		WormJam
M_2mbcoa_c	2mbcoa	2-Methylbutanoyl-CoA(4-)	c	B				WormJam	CCC(C)C(=O)SCCNC(=O)CCNC(=O)[C@H](O)C(C)(C)COP([O-])(=O)OP([O-])(=O)OC[C@H]1O[C@H]([C@H](O)[C@@H]1OP([O-])([O-])=O)N1C=NC2=C1N=CN=C2N	InChI=1S/C26H44N7O17P3S/c1-5-14(2)25(38)54-9-8-28-16(34)6-7-29-23(37)20(36)26(3,4)11-47-53(44,45)50-52(42,43)46-10-15-19(49-51(39,40)41)18(35)24(48-15)33-13-32-17-21(27)30-12-31-22(17)33/h12-15,18-20,24,35-36H,5-11H2,1-4H3,(H,28,34)(H,29,37)(H,42,43)(H,44,45)(H2,27,30,31)(H2,39,40,41)/p-4/t14?,15-,18-,19-,20+,24-/m1/s1	LYNVNYDEQMMNMZ-XGXNYEOVSA-J	C26H40N7O17P3S
M_2mbcoa_m	2mbcoa	2-Methylbutanoyl-CoA(4-)	m	B				WormJam	CCC(C)C(=O)SCCNC(=O)CCNC(=O)[C@H](O)C(C)(C)COP([O-])(=O)OP([O-])(=O)OC[C@H]1O[C@H]([C@H](O)[C@@H]1OP([O-])([O-])=O)N1C=NC2=C1N=CN=C2N	InChI=1S/C26H44N7O17P3S/c1-5-14(2)25(38)54-9-8-28-16(34)6-7-29-23(37)20(36)26(3,4)11-47-53(44,45)50-52(42,43)46-10-15-19(49-51(39,40)41)18(35)24(48-15)33-13-32-17-21(27)30-12-31-22(17)33/h12-15,18-20,24,35-36H,5-11H2,1-4H3,(H,28,34)(H,29,37)(H,42,43)(H,44,45)(H2,27,30,31)(H2,39,40,41)/p-4/t14?,15-,18-,19-,20+,24-/m1/s1	LYNVNYDEQMMNMZ-XGXNYEOVSA-J	C26H40N7O17P3S
M_2mp2coa_c	2mp2coa	2-Methylprop-2-enoyl-CoA(4-)	c	B				WormJam	CC(=C)C(=O)SCCNC(=O)CCNC(=O)[C@H](O)C(C)(C)COP([O-])(=O)OP([O-])(=O)OC[C@H]1O[C@H]([C@H](O)[C@@H]1OP([O-])([O-])=O)N1C=NC2=C1N=CN=C2N	InChI=1S/C25H40N7O17P3S/c1-13(2)24(37)53-8-7-27-15(33)5-6-28-22(36)19(35)25(3,4)10-46-52(43,44)49-51(41,42)45-9-14-18(48-50(38,39)40)17(34)23(47-14)32-12-31-16-20(26)29-11-30-21(16)32/h11-12,14,17-19,23,34-35H,1,5-10H2,2-4H3,(H,27,33)(H,28,36)(H,41,42)(H,43,44)(H2,26,29,30)(H2,38,39,40)/p-4/t14-,17-,18-,19+,23-/m1/s1	NPALUEYCDZWBOV-NDZSKPAWSA-J	C25H36N7O17P3S
M_2mp2coa_m	2mp2coa	2-Methylprop-2-enoyl-CoA(4-)	m	B				WormJam	CC(=C)C(=O)SCCNC(=O)CCNC(=O)[C@H](O)C(C)(C)COP([O-])(=O)OP([O-])(=O)OC[C@H]1O[C@H]([C@H](O)[C@@H]1OP([O-])([O-])=O)N1C=NC2=C1N=CN=C2N	InChI=1S/C25H40N7O17P3S/c1-13(2)24(37)53-8-7-27-15(33)5-6-28-22(36)19(35)25(3,4)10-46-52(43,44)49-51(41,42)45-9-14-18(48-50(38,39)40)17(34)23(47-14)32-12-31-16-20(26)29-11-30-21(16)32/h11-12,14,17-19,23,34-35H,1,5-10H2,2-4H3,(H,27,33)(H,28,36)(H,41,42)(H,43,44)(H2,26,29,30)(H2,38,39,40)/p-4/t14-,17-,18-,19+,23-/m1/s1	NPALUEYCDZWBOV-NDZSKPAWSA-J	C25H40N7O17P3S
M_3hivcoa_c	3hivcoa	3-hydroxyisovaleryl-CoA(4-)	c	B				WormJam	CC(C)(O)CC(=O)SCCNC(=O)CCNC(=O)[C@H](O)C(C)(C)COP([O-])(=O)OP([O-])(=O)OC[C@H]1O[C@H]([C@H](O)[C@@H]1OP([O-])([O-])=O)N1C=NC2=C1N=CN=C2N	InChI=1S/C26H44N7O18P3S/c1-25(2,20(37)23(38)29-6-5-15(34)28-7-8-55-16(35)9-26(3,4)39)11-48-54(45,46)51-53(43,44)47-10-14-19(50-52(40,41)42)18(36)24(49-14)33-13-32-17-21(27)30-12-31-22(17)33/h12-14,18-20,24,36-37,39H,5-11H2,1-4H3,(H,28,34)(H,29,38)(H,43,44)(H,45,46)(H2,27,30,31)(H2,40,41,42)/p-4/t14-,18-,19-,20+,24-/m1/s1	PEVZKILCBDEOBT-CITAKDKDSA-J	C26H40N7O18P3S
M_3hivcoa_m	3hivcoa	3-hydroxyisovaleryl-CoA(4-)	m	B				WormJam	CC(C)(O)CC(=O)SCCNC(=O)CCNC(=O)[C@H](O)C(C)(C)COP([O-])(=O)OP([O-])(=O)OC[C@H]1O[C@H]([C@H](O)[C@@H]1OP([O-])([O-])=O)N1C=NC2=C1N=CN=C2N	InChI=1S/C26H44N7O18P3S/c1-25(2,20(37)23(38)29-6-5-15(34)28-7-8-55-16(35)9-26(3,4)39)11-48-54(45,46)51-53(43,44)47-10-14-19(50-52(40,41)42)18(36)24(49-14)33-13-32-17-21(27)30-12-31-22(17)33/h12-14,18-20,24,36-37,39H,5-11H2,1-4H3,(H,28,34)(H,29,38)(H,43,44)(H,45,46)(H2,27,30,31)(H2,40,41,42)/p-4/t14-,18-,19-,20+,24-/m1/s1	PEVZKILCBDEOBT-CITAKDKDSA-J	C26H40N7O18P3S
M_fa11c3coa_c	fa11c3coa	cis-3,4-methylenedecanoyl coa	c					WormJam
M_fa11c3coa_m	fa11c3coa	cis-3,4-methylenedecanoyl coa	m					WormJam
M_fa17c9coa_c	fa17c9coa	cis-9,10-methylenehexadecanoyl coa	c					WormJam
M_fa17c9coa_m	fa17c9coa	cis-9,10-methylenehexadecanoyl coa	m					WormJam
M_fa19c11coa_c	fa19c11coa	cis-11,12-methyleneoctadecanoyl CoA(4-)	c					WormJam
M_fa19c11coa_m	fa19c11coa	cis-11,12-methyleneoctadecanoyl CoA(4-)	m					WormJam
M_fataccoa_c	fataccoa	fatty acyl CoA(4-)	c					WormJam	CC(C)(COP([O-])(=O)OP([O-])(=O)OC[C@H]1O[C@H]([C@H](O)[C@@H]1OP([O-])([O-])=O)N1C=NC2=C1N=CN=C2N)[C@@H](O)C(=O)NCCC(=O)NCCSC([*])=O			C22H31N7O17P3SR
M_fataccoa_m	fataccoa	fatty acyl CoA(4-)	m					WormJam	CC(C)(COP([O-])(=O)OP([O-])(=O)OC[C@H]1O[C@H]([C@H](O)[C@@H]1OP([O-])([O-])=O)N1C=NC2=C1N=CN=C2N)[C@@H](O)C(=O)NCCC(=O)NCCSC([*])=O			C22H31N7O17P3SR
M_fataccoa_n	fataccoa	fatty acyl CoA(4-)	n					WormJam	CC(C)(COP([O-])(=O)OP([O-])(=O)OC[C@H]1O[C@H]([C@H](O)[C@@H]1OP([O-])([O-])=O)N1C=NC2=C1N=CN=C2N)[C@@H](O)C(=O)NCCC(=O)NCCSC([*])=O			C22H31N7O17P3SR
M_malcoa_c	malcoa	Malonyl-CoA(5-)	c					WormJam	CC(C)(COP([O-])(=O)OP([O-])(=O)OC[C@H]1O[C@H]([C@H](O)[C@@H]1OP([O-])([O-])=O)N1C=NC2=C1N=CN=C2N)[C@@H](O)C(=O)NCCC(=O)NCCSC(=O)CC([O-])=O	InChI=1S/C24H38N7O19P3S/c1-24(2,19(37)22(38)27-4-3-13(32)26-5-6-54-15(35)7-14(33)34)9-47-53(44,45)50-52(42,43)46-8-12-18(49-51(39,40)41)17(36)23(48-12)31-11-30-16-20(25)28-10-29-21(16)31/h10-12,17-19,23,36-37H,3-9H2,1-2H3,(H,26,32)(H,27,38)(H,33,34)(H,42,43)(H,44,45)(H2,25,28,29)(H2,39,40,41)/p-5/t12-,17-,18-,19+,23-/m1/s1	LTYOQGRJFJAKNA-DVVLENMVSA-I	C24H33N7O19P3S
M_malcoa_m	malcoa	Malonyl-CoA(5-)	m					WormJam	CC(C)(COP([O-])(=O)OP([O-])(=O)OC[C@H]1O[C@H]([C@H](O)[C@@H]1OP([O-])([O-])=O)N1C=NC2=C1N=CN=C2N)[C@@H](O)C(=O)NCCC(=O)NCCSC(=O)CC([O-])=O	InChI=1S/C24H38N7O19P3S/c1-24(2,19(37)22(38)27-4-3-13(32)26-5-6-54-15(35)7-14(33)34)9-47-53(44,45)50-52(42,43)46-8-12-18(49-51(39,40)41)17(36)23(48-12)31-11-30-16-20(25)28-10-29-21(16)31/h10-12,17-19,23,36-37H,3-9H2,1-2H3,(H,26,32)(H,27,38)(H,33,34)(H,42,43)(H,44,45)(H2,25,28,29)(H2,39,40,41)/p-5/t12-,17-,18-,19+,23-/m1/s1	LTYOQGRJFJAKNA-DVVLENMVSA-I	C24H33N7O19P3S
M_mmcoa_R_c	mmcoa_R	(R)-methylmalonyl-CoA(5-)	c					WormJam	C[C@H](C([O-])=O)C(=O)SCCNC(=O)CCNC(=O)[C@H](O)C(C)(C)COP([O-])(=O)OP([O-])(=O)OC[C@H]1O[C@H]([C@H](O)[C@@H]1OP([O-])([O-])=O)N1C=NC2=C1N=CN=C2N	InChI=1S/C25H40N7O19P3S/c1-12(23(37)38)24(39)55-7-6-27-14(33)4-5-28-21(36)18(35)25(2,3)9-48-54(45,46)51-53(43,44)47-8-13-17(50-52(40,41)42)16(34)22(49-13)32-11-31-15-19(26)29-10-30-20(15)32/h10-13,16-18,22,34-35H,4-9H2,1-3H3,(H,27,33)(H,28,36)(H,37,38)(H,43,44)(H,45,46)(H2,26,29,30)(H2,40,41,42)/p-5/t12-,13-,16-,17-,18+,22-/m1/s1	MZFOKIKEPGUZEN-AGCMQPJKSA-I	C25H35N7O19P3S
M_mmcoa_R_m	mmcoa_R	(R)-methylmalonyl-CoA(5-)	m					WormJam	C[C@H](C([O-])=O)C(=O)SCCNC(=O)CCNC(=O)[C@H](O)C(C)(C)COP([O-])(=O)OP([O-])(=O)OC[C@H]1O[C@H]([C@H](O)[C@@H]1OP([O-])([O-])=O)N1C=NC2=C1N=CN=C2N	InChI=1S/C25H40N7O19P3S/c1-12(23(37)38)24(39)55-7-6-27-14(33)4-5-28-21(36)18(35)25(2,3)9-48-54(45,46)51-53(43,44)47-8-13-17(50-52(40,41)42)16(34)22(49-13)32-11-31-15-19(26)29-10-30-20(15)32/h10-13,16-18,22,34-35H,4-9H2,1-3H3,(H,27,33)(H,28,36)(H,37,38)(H,43,44)(H,45,46)(H2,26,29,30)(H2,40,41,42)/p-5/t12-,13-,16-,17-,18+,22-/m1/s1	MZFOKIKEPGUZEN-AGCMQPJKSA-I	C25H35N7O19P3S
M_mmcoa_S_c	mmcoa_S	(S)-methylmalonyl-CoA(5-)	c					WormJam	C[C@@H](C([O-])=O)C(=O)SCCNC(=O)CCNC(=O)[C@H](O)C(C)(C)COP([O-])(=O)OP([O-])(=O)OC[C@H]1O[C@H]([C@H](O)[C@@H]1OP([O-])([O-])=O)N1C=NC2=C1N=CN=C2N	InChI=1S/C25H40N7O19P3S/c1-12(23(37)38)24(39)55-7-6-27-14(33)4-5-28-21(36)18(35)25(2,3)9-48-54(45,46)51-53(43,44)47-8-13-17(50-52(40,41)42)16(34)22(49-13)32-11-31-15-19(26)29-10-30-20(15)32/h10-13,16-18,22,34-35H,4-9H2,1-3H3,(H,27,33)(H,28,36)(H,37,38)(H,43,44)(H,45,46)(H2,26,29,30)(H2,40,41,42)/p-5/t12-,13+,16+,17+,18-,22+/m0/s1	MZFOKIKEPGUZEN-IBNUZSNCSA-I	C25H35N7O19P3S
M_mmcoa_S_m	mmcoa_S	(S)-methylmalonyl-CoA(5-)	m					WormJam	C[C@@H](C([O-])=O)C(=O)SCCNC(=O)CCNC(=O)[C@H](O)C(C)(C)COP([O-])(=O)OP([O-])(=O)OC[C@H]1O[C@H]([C@H](O)[C@@H]1OP([O-])([O-])=O)N1C=NC2=C1N=CN=C2N	InChI=1S/C25H40N7O19P3S/c1-12(23(37)38)24(39)55-7-6-27-14(33)4-5-28-21(36)18(35)25(2,3)9-48-54(45,46)51-53(43,44)47-8-13-17(50-52(40,41)42)16(34)22(49-13)32-11-31-15-19(26)29-10-30-20(15)32/h10-13,16-18,22,34-35H,4-9H2,1-3H3,(H,27,33)(H,28,36)(H,37,38)(H,43,44)(H,45,46)(H2,26,29,30)(H2,40,41,42)/p-5/t12-,13+,16+,17+,18-,22+/m0/s1	MZFOKIKEPGUZEN-IBNUZSNCSA-I	C25H35N7O19P3S

## Sheet: WormJam_Carn
	A = full structural information			38
	B = partial structural information			62
	C = no structural information			0
									pH 7.3
ID	Universal ID	Name	!Location	Grade on naming	new ID final	new ID universal	new Name	model list	SMILES	InChI	InChIKey	Formula
M_acycrn_c	acycrn	O-acyl-L-carnitine	c	A	M_acylcrn__L_c_c	M_acylcrn__L_c	O-acyl-L-carnitine	WormJam	C[N+](C)(C)C[C@@H](CC([O-])=O)OC([*])=O			C8H14NO4R
M_acycrn_m	acycrn	O-acyl-L-carnitine	m	A	M_acylcrn__L_m_m	M_acylcrn__L_m	O-acyl-L-carnitine	WormJam	C[N+](C)(C)C[C@@H](CC([O-])=O)OC([*])=O			C8H14NO4R
M_crn_c	crn	L-Carnitine	c	A	M_carn__L_c	carn__L	L-carnitine	WormJam	C[N+](C)(C)C[C@H](O)CC([O-])=O	InChI=1S/C7H15NO3/c1-8(2,3)5-6(9)4-7(10)11/h6,9H,4-5H2,1-3H3/t6-/m1/s1	PHIQHXFUZVPYII-ZCFIWIBFSA-N	C27H45NO4
M_crn_e	crn	L-Carnitine	e	A	M_carn__L_e_e	carn__L	L-carnitine	WormJam	C[N+](C)(C)C[C@H](O)CC([O-])=O	InChI=1S/C7H15NO3/c1-8(2,3)5-6(9)4-7(10)11/h6,9H,4-5H2,1-3H3/t6-/m1/s1	PHIQHXFUZVPYII-ZCFIWIBFSA-N
M_crn_m	crn	L-Carnitine	m	A	M_carn__L_m	carn__L	L-carnitine	WormJam	C[N+](C)(C)C[C@H](O)CC([O-])=O	InChI=1S/C7H15NO3/c1-8(2,3)5-6(9)4-7(10)11/h6,9H,4-5H2,1-3H3/t6-/m1/s1	PHIQHXFUZVPYII-ZCFIWIBFSA-N	C27H45NO4
M_dcacrn_c	dcacrn	O-decanoyl-L-carnitine	c	A	M_carn10_0__L_c	carn10_0__L	O-decanoyl-L-carnitine	WormJam	CCCCCCCCCC(=O)O[C@H](CC([O-])=O)C[N+](C)(C)C	InChI=1/C17H33NO4/c1-5-6-7-8-9-10-11-12-17(21)22-15(13-16(19)20)14-18(2,3)4/h15H,5-14H2,1-4H3/t15-/s2	LZOSYCMHQXPBFU-GGYSOQFKNA-N	C7H15NO3
M_deccar_c	deccar	decanoylcarnitine	c	B	M_carn10_0__L_c	carn10_0__L	O-decanoyl-L-carnitine	WormJam	CCCCCCCCCC(=O)O[C@H](CC([O-])=O)C[N+](C)(C)C	InChI=1/C17H33NO4/c1-5-6-7-8-9-10-11-12-17(21)22-15(13-16(19)20)14-18(2,3)4/h15H,5-14H2,1-4H3/t15-/s2	LZOSYCMHQXPBFU-GGYSOQFKNA-N	C7H15NO3
M_dcacrn_m	dcacrn	O-decanoyl-L-carnitine	m	A	M_carn10_0__L_m	carn10_0__L	O-decanoyl-L-carnitine	WormJam	CCCCCCCCCC(=O)O[C@H](CC([O-])=O)C[N+](C)(C)C	InChI=1/C17H33NO4/c1-5-6-7-8-9-10-11-12-17(21)22-15(13-16(19)20)14-18(2,3)4/h15H,5-14H2,1-4H3/t15-/s2	LZOSYCMHQXPBFU-GGYSOQFKNA-N	C27H43NO4
M_deccar_m	deccar	decanoylcarnitine	m	B	M_carn10_0__L_m	carn10_0__L	O-decanoyl-L-carnitine	WormJam	CCCCCCCCCC(=O)O[C@H](CC([O-])=O)C[N+](C)(C)C	InChI=1/C17H33NO4/c1-5-6-7-8-9-10-11-12-17(21)22-15(13-16(19)20)14-18(2,3)4/h15H,5-14H2,1-4H3/t15-/s2	LZOSYCMHQXPBFU-GGYSOQFKNA-N	C7H15NO3
M_ddcacarn_c	ddcacarn	O-dodecanoyl-L-carnitine	c	A	M_carn12_0__L_c	carn12_0__L	O-dodecanoyl-L-carnitine	WormJam	CCCCCCCCCCCC(=O)O[C@H](CC([O-])=O)C[N+](C)(C)C	InChI=1S/C19H37NO4/c1-5-6-7-8-9-10-11-12-13-14-19(23)24-17(15-18(21)22)16-20(2,3)4/h17H,5-16H2,1-4H3/t17-/m1/s1	FUJLYHJROOYKRA-QGZVFWFLSA-N	C27H43NO4
M_ddcacrn_c	ddcacrn	O-lauroyl-L-carnitine	c	A	M_carn12_0__L_c	carn12_0__L	O-dodecanoyl-L-carnitine	WormJam	CCCCCCCCCCCC(=O)O[C@H](CC([O-])=O)C[N+](C)(C)C	InChI=1S/C19H37NO4/c1-5-6-7-8-9-10-11-12-13-14-19(23)24-17(15-18(21)22)16-20(2,3)4/h17H,5-16H2,1-4H3/t17-/m1/s1	FUJLYHJROOYKRA-QGZVFWFLSA-N	C31H61NO4
M_ddcrn_c	ddcrn	dodecanoyl carnitine	c	B	M_carn12_0__L_c	carn12_0__L	O-dodecanoyl-L-carnitine	WormJam	CCCCCCCCCCCC(=O)O[C@H](CC([O-])=O)C[N+](C)(C)C	InChI=1S/C19H37NO4/c1-5-6-7-8-9-10-11-12-13-14-19(23)24-17(15-18(21)22)16-20(2,3)4/h17H,5-16H2,1-4H3/t17-/m1/s1	FUJLYHJROOYKRA-QGZVFWFLSA-N	C7H15NO3
M_lcar_c	lcar	O-dodecanoyl-L-carnitine	c	A	M_carn12_0__L_c	carn12_0__L	O-dodecanoyl-L-carnitine	WormJam	CCCCCCCCCCCC(=O)O[C@H](CC([O-])=O)C[N+](C)(C)C	InChI=1S/C19H37NO4/c1-5-6-7-8-9-10-11-12-13-14-19(23)24-17(15-18(21)22)16-20(2,3)4/h17H,5-16H2,1-4H3/t17-/m1/s1	FUJLYHJROOYKRA-QGZVFWFLSA-N	C29H57NO4
M_ddcacarn_m	ddcacarn	O-dodecanoyl-L-carnitine	m	A	M_carn12_0__L_m	carn12_0__L	O-dodecanoyl-L-carnitine	WormJam	CCCCCCCCCCCC(=O)O[C@H](CC([O-])=O)C[N+](C)(C)C	InChI=1S/C19H37NO4/c1-5-6-7-8-9-10-11-12-13-14-19(23)24-17(15-18(21)22)16-20(2,3)4/h17H,5-16H2,1-4H3/t17-/m1/s1	FUJLYHJROOYKRA-QGZVFWFLSA-N	C29H57NO4
M_ddcacrn_m	ddcacrn	O-lauroyl-L-carnitine	m	A	M_carn12_0__L_m	carn12_0__L	O-dodecanoyl-L-carnitine	WormJam	CCCCCCCCCCCC(=O)O[C@H](CC([O-])=O)C[N+](C)(C)C	InChI=1S/C19H37NO4/c1-5-6-7-8-9-10-11-12-13-14-19(23)24-17(15-18(21)22)16-20(2,3)4/h17H,5-16H2,1-4H3/t17-/m1/s1	FUJLYHJROOYKRA-QGZVFWFLSA-N	C33H65NO4
M_ddcrn_m	ddcrn	dodecanoyl carnitine	m	B	M_carn12_0__L_m	carn12_0__L	O-dodecanoyl-L-carnitine	WormJam	CCCCCCCCCCCC(=O)O[C@H](CC([O-])=O)C[N+](C)(C)C	InChI=1S/C19H37NO4/c1-5-6-7-8-9-10-11-12-13-14-19(23)24-17(15-18(21)22)16-20(2,3)4/h17H,5-16H2,1-4H3/t17-/m1/s1	FUJLYHJROOYKRA-QGZVFWFLSA-N	C17H33NO4
M_lcar_m	lcar	O-dodecanoyl-L-carnitine	m	A	M_carn12_0__L_m	carn12_0__L	O-dodecanoyl-L-carnitine	WormJam	CCCCCCCCCCCC(=O)O[C@H](CC([O-])=O)C[N+](C)(C)C	InChI=1S/C19H37NO4/c1-5-6-7-8-9-10-11-12-13-14-19(23)24-17(15-18(21)22)16-20(2,3)4/h17H,5-16H2,1-4H3/t17-/m1/s1	FUJLYHJROOYKRA-QGZVFWFLSA-N	C31H61NO4
M_c13isocrn_c	c13isocrn	11-methyldodecanoylcarnitine	c	B	M_carn12_0_11me_c	carn12_0_11me	O-11-methyl-dodecanoyl-L-carnitine	WormJam	CC(C)CCCCCCCCCC(=O)O[C@H](CC([O-])=O)C[N+](C)(C)C	InChI=1S/C20H39NO4/c1-17(2)13-11-9-7-6-8-10-12-14-20(24)25-18(15-19(22)23)16-21(3,4)5/h17-18H,6-16H2,1-5H3/t18-/m1/s1	InChIKey=WVSKAENGKYNHGM-GOSISDBHSA-N	C20H39NO4
M_c13isocrn_m	c13isocrn	11-methyldodecanoylcarnitine	c	B	M_carn12_0_11me_c	carn12_0_11me	O-11-methyl-dodecanoyl-L-carnitine	WormJam	CC(C)CCCCCCCCCC(=O)O[C@H](CC([O-])=O)C[N+](C)(C)C	InChI=1S/C20H39NO4/c1-17(2)13-11-9-7-6-8-10-12-14-20(24)25-18(15-19(22)23)16-21(3,4)5/h17-18H,6-16H2,1-5H3/t18-/m1/s1	InChIKey=WVSKAENGKYNHGM-GOSISDBHSA-N	C20H39NO4
M_lmyrcar_c	lmyrcar	O-tetradecanoyl-L-carnitine	c	A	M_carn14_0__L_c	carn14_0__L	O-tetradecanoyl-L-carnitine	WormJam	CCCCCCCCCCCCCC(=O)O[C@H](CC([O-])=O)C[N+](C)(C)C	InChI=1S/C21H41NO4/c1-5-6-7-8-9-10-11-12-13-14-15-16-21(25)26-19(17-20(23)24)18-22(2,3)4/h19H,5-18H2,1-4H3/t19-/m1/s1	PSHXNVGSVNEJBD-LJQANCHMSA-N	C33H65NO4
M_tdcacarn_c	tdcacarn	O-tetradecanoyl-L-carnitine	c	A	M_carn14_0__L_c	carn14_0__L	O-tetradecanoyl-L-carnitine	WormJam	CCCCCCCCCCCCCC(=O)O[C@H](CC([O-])=O)C[N+](C)(C)C	InChI=1S/C21H41NO4/c1-5-6-7-8-9-10-11-12-13-14-15-16-21(25)26-19(17-20(23)24)18-22(2,3)4/h19H,5-18H2,1-4H3/t19-/m1/s1	PSHXNVGSVNEJBD-LJQANCHMSA-N
M_tdcacrn_c	tdcacrn	O-tetradecanoyl-L-carnitine	c	A	M_carn14_0__L_c	carn14_0__L	O-tetradecanoyl-L-carnitine	WormJam	CCCCCCCCCCCCCC(=O)O[C@H](CC([O-])=O)C[N+](C)(C)C	InChI=1S/C21H41NO4/c1-5-6-7-8-9-10-11-12-13-14-15-16-21(25)26-19(17-20(23)24)18-22(2,3)4/h19H,5-18H2,1-4H3/t19-/m1/s1	PSHXNVGSVNEJBD-LJQANCHMSA-N
M_ttdcrn_c	ttdcrn	tetradecanoyl carnitine	c	B	M_carn14_0__L_c	carn14_0__L	O-tetradecanoyl-L-carnitine	WormJam	CCCCCCCCCCCCCC(=O)O[C@H](CC([O-])=O)C[N+](C)(C)C	InChI=1S/C21H41NO4/c1-5-6-7-8-9-10-11-12-13-14-15-16-21(25)26-19(17-20(23)24)18-22(2,3)4/h19H,5-18H2,1-4H3/t19-/m1/s1	PSHXNVGSVNEJBD-LJQANCHMSA-N	C17H33NO4
M_lmyrcar_m	lmyrcar	O-tetradecanoyl-L-carnitine	m	A	M_carn14_0__L_m	carn14_0__L	O-tetradecanoyl-L-carnitine	WormJam	CCCCCCCCCCCCCC(=O)O[C@H](CC([O-])=O)C[N+](C)(C)C	InChI=1S/C21H41NO4/c1-5-6-7-8-9-10-11-12-13-14-15-16-21(25)26-19(17-20(23)24)18-22(2,3)4/h19H,5-18H2,1-4H3/t19-/m1/s1	PSHXNVGSVNEJBD-LJQANCHMSA-N
M_tdcacrn_m	tdcacrn	O-tetradecanoyl-L-carnitine	m	A	M_carn14_0__L_m	carn14_0__L	O-tetradecanoyl-L-carnitine	WormJam	CCCCCCCCCCCCCC(=O)O[C@H](CC([O-])=O)C[N+](C)(C)C	InChI=1S/C21H41NO4/c1-5-6-7-8-9-10-11-12-13-14-15-16-21(25)26-19(17-20(23)24)18-22(2,3)4/h19H,5-18H2,1-4H3/t19-/m1/s1	PSHXNVGSVNEJBD-LJQANCHMSA-N
M_ttdcrn_m	ttdcrn	tetradecanoyl carnitine	m	B	M_carn14_0__L_m	carn14_0__L	O-tetradecanoyl-L-carnitine	WormJam	CCCCCCCCCCCCCC(=O)O[C@H](CC([O-])=O)C[N+](C)(C)C	InChI=1S/C21H41NO4/c1-5-6-7-8-9-10-11-12-13-14-15-16-21(25)26-19(17-20(23)24)18-22(2,3)4/h19H,5-18H2,1-4H3/t19-/m1/s1	PSHXNVGSVNEJBD-LJQANCHMSA-N	C19H37NO4
M_c15isocrn_c	c15isocrn	13-methyltetradecanoylcarnitine	c	B	M_carn14_0_13me_c	carn14_0_13me	O-13-methyl-tetradecanoyl-L-carnitine	WormJam	CC(C)CCCCCCCCCCCC(=O)O[C@H](CC([O-])=O)C[N+](C)(C)C	InChI=1S/C22H43NO4/c1-19(2)15-13-11-9-7-6-8-10-12-14-16-22(26)27-20(17-21(24)25)18-23(3,4)5/h19-20H,6-18H2,1-5H3/t20-/m1/s1	InChIKey=ZXSCUWOHNPYHGO-HXUWFJFHSA-N	C22H43NO4
M_c15isocrn_m	c15isocrn	13-methyltetradecanoylcarnitine	c	B	M_carn14_0_13me_c	carn14_0_13me	O-13-methyl-tetradecanoyl-L-carnitine	WormJam	CC(C)CCCCCCCCCCCC(=O)O[C@H](CC([O-])=O)C[N+](C)(C)C	InChI=1S/C22H43NO4/c1-19(2)15-13-11-9-7-6-8-10-12-14-16-22(26)27-20(17-21(24)25)18-23(3,4)5/h19-20H,6-18H2,1-5H3/t20-/m1/s1	InChIKey=ZXSCUWOHNPYHGO-HXUWFJFHSA-N	C22H43NO4
M_fa15p0isocrn_c	fa15p0isocrn	Fatty acyl (C15:iso) carnitine	c	B	M_carn14_0_13me_c	carn14_0_13me	O-13-methyl-tetradecanoyl-L-carnitine	WormJam	CC(C)CCCCCCCCCCCC(=O)O[C@H](CC([O-])=O)C[N+](C)(C)C	InChI=1S/C22H43NO4/c1-19(2)15-13-11-9-7-6-8-10-12-14-16-22(26)27-20(17-21(24)25)18-23(3,4)5/h19-20H,6-18H2,1-5H3/t20-/m1/s1	InChIKey=ZXSCUWOHNPYHGO-HXUWFJFHSA-N	C22H43NO4
M_fa15p0isocrn_m	fa15p0isocrn	Fatty acyl (C15:iso) carnitine	m	B	M_carn14_0_13me_m	carn14_0_13me	O-13-methyl-tetradecanoyl-L-carnitine	WormJam	CC(C)CCCCCCCCCCCC(=O)O[C@H](CC([O-])=O)C[N+](C)(C)C	InChI=1S/C22H43NO4/c1-19(2)15-13-11-9-7-6-8-10-12-14-16-22(26)27-20(17-21(24)25)18-23(3,4)5/h19-20H,6-18H2,1-5H3/t20-/m1/s1	InChIKey=ZXSCUWOHNPYHGO-HXUWFJFHSA-N	C22H43NO4
M_pmtcrn_c	pmtcrn	O-palmitoyl-L-carnitine	c	A	M_carn16_0__L_c	carn16_0__L	O-hexadecanoyl-L-carnitine	WormJam	CCCCCCCCCCCCCCCC(=O)O[C@H](CC([O-])=O)C[N+](C)(C)C	InChI=1S/C23H45NO4/c1-5-6-7-8-9-10-11-12-13-14-15-16-17-18-23(27)28-21(19-22(25)26)20-24(2,3)4/h21H,5-20H2,1-4H3/t21-/m1/s1	XOMRRQXKHMYMOC-OAQYLSRUSA-N	C23H45NO4
M_pmtcrn_m	pmtcrn	O-palmitoyl-L-carnitine	m	A	M_carn16_0__L_m	carn16_0__L	O-hexadecanoyl-L-carnitine	WormJam	CCCCCCCCCCCCCCCC(=O)O[C@H](CC([O-])=O)C[N+](C)(C)C	InChI=1S/C23H45NO4/c1-5-6-7-8-9-10-11-12-13-14-15-16-17-18-23(27)28-21(19-22(25)26)20-24(2,3)4/h21H,5-20H2,1-4H3/t21-/m1/s1	XOMRRQXKHMYMOC-OAQYLSRUSA-N	C23H45NO4
M_c17isocrn_c	c17isocrn	15-methylhexadecanoylcarnitine	c	B	M_carn16_0_15me_c	carn16_0_15me	O-15-methyl-hexadecanoyl-L-carnitine	WormJam	CC(C)CCCCCCCCCCCCCC(=O)O[C@H](CC([O-])=O)C[N+](C)(C)C	InChI=1S/C24H47NO4/c1-21(2)17-15-13-11-9-7-6-8-10-12-14-16-18-24(28)29-22(19-23(26)27)20-25(3,4)5/h21-22H,6-20H2,1-5H3/t22-/m1/s1	InChIKey=BGFOOMQLURIKCP-JOCHJYFZSA-N	C24H47NO4
M_c17isocrn_m	c17isocrn	15-methylhexadecanoylcarnitine	c	B	M_carn16_0_15me_c	carn16_0_15me	O-15-methyl-hexadecanoyl-L-carnitine	WormJam	CC(C)CCCCCCCCCCCCCC(=O)O[C@H](CC([O-])=O)C[N+](C)(C)C	InChI=1S/C24H47NO4/c1-21(2)17-15-13-11-9-7-6-8-10-12-14-16-18-24(28)29-22(19-23(26)27)20-25(3,4)5/h21-22H,6-20H2,1-5H3/t22-/m1/s1	InChIKey=BGFOOMQLURIKCP-JOCHJYFZSA-N	C24H47NO4
M_fa17p0isocrn_c	fa17p0isocrn	Fatty acyl (C17:iso) carnitine	c	B	M_carn16_0_15me_c	carn16_0_15me	O-15-methyl-hexadecanoyl-L-carnitine	WormJam	CC(C)CCCCCCCCCCCCCC(=O)O[C@H](CC([O-])=O)C[N+](C)(C)C	InChI=1S/C24H47NO4/c1-21(2)17-15-13-11-9-7-6-8-10-12-14-16-18-24(28)29-22(19-23(26)27)20-25(3,4)5/h21-22H,6-20H2,1-5H3/t22-/m1/s1	InChIKey=BGFOOMQLURIKCP-JOCHJYFZSA-N	C24H47NO4
M_fa17p0isocrn_m	fa17p0isocrn	Fatty acyl (C17:iso) carnitine	m	B	M_carn16_0_15me_m	carn16_0_15me	O-15-methyl-hexadecanoyl-L-carnitine	WormJam	CC(C)CCCCCCCCCCCCCC(=O)O[C@H](CC([O-])=O)C[N+](C)(C)C	InChI=1S/C24H47NO4/c1-21(2)17-15-13-11-9-7-6-8-10-12-14-16-18-24(28)29-22(19-23(26)27)20-25(3,4)5/h21-22H,6-20H2,1-5H3/t22-/m1/s1	InChIKey=BGFOOMQLURIKCP-JOCHJYFZSA-N	C24H47NO4
M_fa16p1n7carn_c	fa16p1n7carn	Palmitoleylcarnitine	c	B	M_carn16_1_9z__L_c	carn16_1_9z__L	O-(9Z)-hexadec-9-enoyl-L-carnitine	WormJam	CCCCCC\C=C/CCCCCCCC(=O)O[C@H](CC([O-])=O)C[N+](C)(C)C	InChI=1/C23H43NO4/c1-5-6-7-8-9-10-11-12-13-14-15-16-17-18-23(27)28-21(19-22(25)26)20-24(2,3)4/h10-11,21H,5-9,12-20H2,1-4H3/b11-10-/t21-/s2	JFAGPSOZZSTLRF-GYKXUYELNA-N	C21H41NO4
M_fa16p1n7carn_m	fa16p1n7carn	Palmitoleylcarnitine	c	B	M_carn16_1_9z__L_c	carn16_1_9z__L	O-(9Z)-hexadec-9-enoyl-L-carnitine	WormJam	CCCCCC\C=C/CCCCCCCC(=O)O[C@H](CC([O-])=O)C[N+](C)(C)C	InChI=1/C23H43NO4/c1-5-6-7-8-9-10-11-12-13-14-15-16-17-18-23(27)28-21(19-22(25)26)20-24(2,3)4/h10-11,21H,5-9,12-20H2,1-4H3/b11-10-/t21-/s2	JFAGPSOZZSTLRF-GYKXUYELNA-N	C21H41NO4
M_fa16p1n7crn_c	fa16p1n7crn	Palmitoleyl carnitine	c	B	M_carn16_1_9z__L_c	carn16_1_9z__L	O-(9Z)-hexadec-9-enoyl-L-carnitine	WormJam	CCCCCC\C=C/CCCCCCCC(=O)O[C@H](CC([O-])=O)C[N+](C)(C)C	InChI=1/C23H43NO4/c1-5-6-7-8-9-10-11-12-13-14-15-16-17-18-23(27)28-21(19-22(25)26)20-24(2,3)4/h10-11,21H,5-9,12-20H2,1-4H3/b11-10-/t21-/s2	JFAGPSOZZSTLRF-GYKXUYELNA-N
M_fa16p1n7crn_m	fa16p1n7crn	Palmitoleyl carnitine	m	B	M_carn16_1_9z__L_m	carn16_1_9z__L	O-(9Z)-hexadec-9-enoyl-L-carnitine	WormJam	CCCCCC\C=C/CCCCCCCC(=O)O[C@H](CC([O-])=O)C[N+](C)(C)C	InChI=1/C23H43NO4/c1-5-6-7-8-9-10-11-12-13-14-15-16-17-18-23(27)28-21(19-22(25)26)20-24(2,3)4/h10-11,21H,5-9,12-20H2,1-4H3/b11-10-/t21-/s2	JFAGPSOZZSTLRF-GYKXUYELNA-N	C21H41NO4
M_odeccar_c	odeccar	O-stearoylcarnitine	c	B	M_carn18_0__L_c	carn18_0__L	O-octadecanoyl-L-carnitine	WormJam	CCCCCCCCCCCCCCCCCC(=O)O[C@H](CC([O-])=O)C[N+](C)(C)C	InChI=1/C25H49NO4/c1-5-6-7-8-9-10-11-12-13-14-15-16-17-18-19-20-25(29)30-23(21-24(27)28)22-26(2,3)4/h23H,5-22H2,1-4H3/t23-/s2	FNPHNLNTJNMAEE-QWVACARCNA-N	C21H41NO4
M_stcrn_c	stcrn	Stearoylcarnitine	c	B	M_carn18_0__L_c	carn18_0__L	O-octadecanoyl-L-carnitine	WormJam	CCCCCCCCCCCCCCCCCC(=O)O[C@H](CC([O-])=O)C[N+](C)(C)C	InChI=1/C25H49NO4/c1-5-6-7-8-9-10-11-12-13-14-15-16-17-18-19-20-25(29)30-23(21-24(27)28)22-26(2,3)4/h23H,5-22H2,1-4H3/t23-/s2	FNPHNLNTJNMAEE-QWVACARCNA-N	C21H41NO4
M_odeccar_m	odeccar	O-stearoylcarnitine	m	B	M_carn18_0__L_m	carn18_0__L	O-octadecanoyl-L-carnitine	WormJam	CCCCCCCCCCCCCCCCCC(=O)O[C@H](CC([O-])=O)C[N+](C)(C)C	InChI=1/C25H49NO4/c1-5-6-7-8-9-10-11-12-13-14-15-16-17-18-19-20-25(29)30-23(21-24(27)28)22-26(2,3)4/h23H,5-22H2,1-4H3/t23-/s2	FNPHNLNTJNMAEE-QWVACARCNA-N	C21H41NO4
M_stcrn_m	stcrn	Stearoylcarnitine	m	B	M_carn18_0__L_m	carn18_0__L	O-octadecanoyl-L-carnitine	WormJam	CCCCCCCCCCCCCCCCCC(=O)O[C@H](CC([O-])=O)C[N+](C)(C)C	InChI=1/C25H49NO4/c1-5-6-7-8-9-10-11-12-13-14-15-16-17-18-19-20-25(29)30-23(21-24(27)28)22-26(2,3)4/h23H,5-22H2,1-4H3/t23-/s2	FNPHNLNTJNMAEE-QWVACARCNA-N	C21H41NO4
M_c19isocrn_c	c19isocrn	17-methyloctadecanoylcarnitine	c	B	M_carn18_0_17me_c	carn18_0_17me	O-17-methyl-octadecanoyl-L-carnitine	WormJam	CC(C)CCCCCCCCCCCCCCCC(=O)O[C@H](CC([O-])=O)C[N+](C)(C)C	InChI=1S/C26H51NO4/c1-23(2)19-17-15-13-11-9-7-6-8-10-12-14-16-18-20-26(30)31-24(21-25(28)29)22-27(3,4)5/h23-24H,6-22H2,1-5H3/t24-/m1/s1	InChIKey=USEXJCCNPVRQHM-XMMPIXPASA-N	C26H51NO4
M_c19isocrn_m	c19isocrn	17-methyloctadecanoylcarnitine	c	B	M_carn18_0_17me_c	carn18_0_17me	O-17-methyl-octadecanoyl-L-carnitine	WormJam	CC(C)CCCCCCCCCCCCCCCC(=O)O[C@H](CC([O-])=O)C[N+](C)(C)C	InChI=1S/C26H51NO4/c1-23(2)19-17-15-13-11-9-7-6-8-10-12-14-16-18-20-26(30)31-24(21-25(28)29)22-27(3,4)5/h23-24H,6-22H2,1-5H3/t24-/m1/s1	InChIKey=USEXJCCNPVRQHM-XMMPIXPASA-N	C26H51NO4
M_vacccrn_c	vacccrn	Vaccenyl carnitine	c	B	M_carn18_1_11z__L_c	carn18_1_11z__L	O-vaccenyl-L-carnitine	WormJam	CCCCCC\C=C\CCCCCCCCCC(=O)O[C@H](CC([O-])=O)C[N+](C)(C)C	InChI=1S/C25H47NO4/c1-5-6-7-8-9-10-11-12-13-14-15-16-17-18-19-20-25(29)30-23(21-24(27)28)22-26(2,3)4/h10-11,23H,5-9,12-22H2,1-4H3/b11-10+/t23-/m1/s1	InChIKey=HOAMADDCQBUDDY-BREAQWACSA-N	C25H47NO4
M_vacccrn_m	vacccrn	Vaccenyl carnitine	m	B	M_carn18_1_11z__L_m	carn18_1_11z__L	O-vaccenyl-L-carnitine	WormJam	CCCCCC\C=C\CCCCCCCCCC(=O)O[C@H](CC([O-])=O)C[N+](C)(C)C	InChI=1S/C25H47NO4/c1-5-6-7-8-9-10-11-12-13-14-15-16-17-18-19-20-25(29)30-23(21-24(27)28)22-26(2,3)4/h10-11,23H,5-9,12-22H2,1-4H3/b11-10+/t23-/m1/s1	InChIKey=HOAMADDCQBUDDY-BREAQWACSA-N	C25H47NO4
M_ocdce9crn_c	ocdce9crn	oleoyl-L-carnitine	c	A	M_carn18_1_9z__L_c	carn18_1_9z__L	O-oleoyl-L-carnitine	WormJam	CCCCCCCC\C=C/CCCCCCCC(=O)O[C@H](CC([O-])=O)C[N+](C)(C)C	InChI=1S/C25H47NO4/c1-5-6-7-8-9-10-11-12-13-14-15-16-17-18-19-20-25(29)30-23(21-24(27)28)22-26(2,3)4/h12-13,23H,5-11,14-22H2,1-4H3/b13-12-/t23-/m1/s1	IPOLTUVFXFHAHI-WHIOSMTNSA-N	C13H25NO4
M_ocdce9crn_m	ocdce9crn	oleoyl-L-carnitine	m	A	M_carn18_1_9z__L_m	carn18_1_9z__L	O-oleoyl-L-carnitine	WormJam	CCCCCCCC\C=C/CCCCCCCC(=O)O[C@H](CC([O-])=O)C[N+](C)(C)C	InChI=1S/C25H47NO4/c1-5-6-7-8-9-10-11-12-13-14-15-16-17-18-19-20-25(29)30-23(21-24(27)28)22-26(2,3)4/h12-13,23H,5-11,14-22H2,1-4H3/b13-12-/t23-/m1/s1	IPOLTUVFXFHAHI-WHIOSMTNSA-N	C13H25NO4
M_lnlccrn_c	lnlccrn	O-linoleoylcarnitine	c	B	M_carn18_2_9z12z__L_c	carn18_2_9z12z__L	O-linoleoyl-L-carnitine	WormJam	CCCCC\C=C/C\C=C/CCCCCCCC(=O)O[C@H](CC([O-])=O)C[N+](C)(C)C	InChI=1S/C25H45NO4/c1-5-6-7-8-9-10-11-12-13-14-15-16-17-18-19-20-25(29)30-23(21-24(27)28)22-26(2,3)4/h9-10,12-13,23H,5-8,11,14-22H2,1-4H3/b10-9-,13-12-/t23-/m1/s1	MJLXQSQYKZWZCB-DQFWFXSYSA-N	C25H45NO4
M_lnlccrn_m	lnlccrn	O-linoleoylcarnitine	m	B	M_carn18_2_9z12z__L_m	carn18_2_9z12z__L	O-linoleoyl-L-carnitine	WormJam	CCCCC\C=C/C\C=C/CCCCCCCC(=O)O[C@H](CC([O-])=O)C[N+](C)(C)C	InChI=1S/C25H45NO4/c1-5-6-7-8-9-10-11-12-13-14-15-16-17-18-19-20-25(29)30-23(21-24(27)28)22-26(2,3)4/h9-10,12-13,23H,5-8,11,14-22H2,1-4H3/b10-9-,13-12-/t23-/m1/s1	MJLXQSQYKZWZCB-DQFWFXSYSA-N	C25H45NO4
M_lnlncgcrn_c	lnlncgcrn	gamma-linolenoylcarnitine	c	B	M_carn18_3_6z9z12z__L_c	carn18_3_6z9z12z__L	O-gamma-linolenoyl-L-carnitine	WormJam	[H]\C(CCCCC)=C(/[H])C\C([H])=C(\[H])C\C([H])=C(\[H])CCCCC(=O)O[C@H](CC([O-])=O)C[N+](C)(C)C	InChI=1/C25H43NO4/c1-5-6-7-8-9-10-11-12-13-14-15-16-17-18-19-20-25(29)30-23(21-24(27)28)22-26(2,3)4/h9-10,12-13,15-16,23H,5-8,11,14,17-22H2,1-4H3/b10-9-,13-12-,16-15-/t23-/s2	YCINYVPLUUGAJO-MOCPCWPDNA-N
M_lnlncgcrn_m	lnlncgcrn	gamma-linolenoylcarnitine	c	B	M_carn18_3_6z9z12z__L_c	carn18_3_6z9z12z__L	O-gamma-linolenoyl-L-carnitine	WormJam	[H]\C(CCCCC)=C(/[H])C\C([H])=C(\[H])C\C([H])=C(\[H])CCCCC(=O)O[C@H](CC([O-])=O)C[N+](C)(C)C	InChI=1/C25H43NO4/c1-5-6-7-8-9-10-11-12-13-14-15-16-17-18-19-20-25(29)30-23(21-24(27)28)22-26(2,3)4/h9-10,12-13,15-16,23H,5-8,11,14,17-22H2,1-4H3/b10-9-,13-12-,16-15-/t23-/s2	YCINYVPLUUGAJO-MOCPCWPDNA-N
M_lnlncacrn_c	lnlncacrn	alpha-Linolenoyl-carnitine	c	B	M_carn18_3_9z12z15z__L_c	carn18_3_9z12z15z__L	O-alpha-linolenoyl-L-carnitine	WormJam	[H]\C(CC)=C(/[H])C\C([H])=C(\[H])C\C([H])=C(\[H])CCCCCCCC(=O)O[C@H](CC([O-])=O)C[N+](C)(C)C	InChI=1/C25H43NO4/c1-5-6-7-8-9-10-11-12-13-14-15-16-17-18-19-20-25(29)30-23(21-24(27)28)22-26(2,3)4/h6-7,9-10,12-13,23H,5,8,11,14-22H2,1-4H3/b7-6-,10-9-,13-12-/t23-/s2	WJCRATGUUISKDG-QPKKWJRPNA-N
M_lnlncacrn_m	lnlncacrn	alpha-Linolenoyl-carnitine	m	B	M_carn18_3_9z12z15z__L_m	carn18_3_9z12z15z__L	O-alpha-linolenoyl-L-carnitine	WormJam	[H]\C(CC)=C(/[H])C\C([H])=C(\[H])C\C([H])=C(\[H])CCCCCCCC(=O)O[C@H](CC([O-])=O)C[N+](C)(C)C	InChI=1/C25H43NO4/c1-5-6-7-8-9-10-11-12-13-14-15-16-17-18-19-20-25(29)30-23(21-24(27)28)22-26(2,3)4/h6-7,9-10,12-13,23H,5,8,11,14-22H2,1-4H3/b7-6-,10-9-,13-12-/t23-/s2	WJCRATGUUISKDG-QPKKWJRPNA-N
M_strdnc_m	strdnc	Stearidonylcarnitine	c	B	M_carn18_4_6z9z12z15z__L_c	carn18_4_6z9z12z15z__L	O-stearidonyl-L-carnitine	WormJam	[H]\C(CC)=C(/[H])C\C([H])=C(\[H])C\C([H])=C(\[H])C\C([H])=C(\[H])CCCCC(=O)O[C@H](CC([O-])=O)C[N+](C)(C)C	InChI=1/C25H41NO4/c1-5-6-7-8-9-10-11-12-13-14-15-16-17-18-19-20-25(29)30-23(21-24(27)28)22-26(2,3)4/h6-7,9-10,12-13,15-16,23H,5,8,11,14,17-22H2,1-4H3/b7-6-,10-9-,13-12-,16-15-/t23-/s2	KUEMHIPTNWTLCC-HXPYEGJENA-N	C23H43NO4
M_strdncrn_c	strdncrn	Stearidonylcarnitine	c	B	M_carn18_4_6z9z12z15z__L_c	carn18_4_6z9z12z15z__L	O-stearidonyl-L-carnitine	WormJam	[H]\C(CC)=C(/[H])C\C([H])=C(\[H])C\C([H])=C(\[H])C\C([H])=C(\[H])CCCCC(=O)O[C@H](CC([O-])=O)C[N+](C)(C)C	InChI=1/C25H41NO4/c1-5-6-7-8-9-10-11-12-13-14-15-16-17-18-19-20-25(29)30-23(21-24(27)28)22-26(2,3)4/h6-7,9-10,12-13,15-16,23H,5,8,11,14,17-22H2,1-4H3/b7-6-,10-9-,13-12-,16-15-/t23-/s2	KUEMHIPTNWTLCC-HXPYEGJENA-N	C23H43NO4
M_acrn_c	acrn	O-Acetylcarnitine	c	B	M_carn2_0__L_c	carn2_0__L	O-acetyl-L-carnitine	WormJam	CC(=O)O[C@H](CC([O-])=O)C[N+](C)(C)C	InChI=1S/C9H17NO4/c1-7(11)14-8(5-9(12)13)6-10(2,3)4/h8H,5-6H2,1-4H3/t8-/m1/s1	RDHQFKQIGNGIED-MRVPVSSYSA-N	C9H17NO4
M_acrn_m	acrn	O-Acetylcarnitine	m	B	M_carn2_0__L_m	carn2_0__L	O-acetyl-L-carnitine	WormJam	CC(=O)O[C@H](CC([O-])=O)C[N+](C)(C)C	InChI=1S/C9H17NO4/c1-7(11)14-8(5-9(12)13)6-10(2,3)4/h8H,5-6H2,1-4H3/t8-/m1/s1	RDHQFKQIGNGIED-MRVPVSSYSA-N	C9H17NO4
M_arachcrn_c	arachcrn	arachidoylcarnitine	c	B	M_carn20_0__L_c	carn20_0__L	O-arachidoyl-L-carnitine	WormJam	CCCCCCCCCCCCCCCCCCCC(=O)O[C@H](CC([O-])=O)C[N+](C)(C)C	InChI=1S/C27H53NO4/c1-5-6-7-8-9-10-11-12-13-14-15-16-17-18-19-20-21-22-27(31)32-25(23-26(29)30)24-28(2,3)4/h25H,5-24H2,1-4H3/t25-/m1/s1	SVJLJQBGUITFLI-RUZDIDTESA-N	C25H49NO4
M_arachcrn_m	arachcrn	arachidoylcarnitine	m	B	M_carn20_0__L_m	carn20_0__L	O-arachidoyl-L-carnitine	WormJam	CCCCCCCCCCCCCCCCCCCC(=O)O[C@H](CC([O-])=O)C[N+](C)(C)C	InChI=1S/C27H53NO4/c1-5-6-7-8-9-10-11-12-13-14-15-16-17-18-19-20-21-22-27(31)32-25(23-26(29)30)24-28(2,3)4/h25H,5-24H2,1-4H3/t25-/m1/s1	SVJLJQBGUITFLI-RUZDIDTESA-N	C25H49NO4
M_dlnlcgcrn_c	dlnlcgcrn	dihomo-gamma-linolenyl carnitine	c	B	M_carn20_3_8z11z14z__L_c	carn20_3_8z11z14z__L	O-dihomo-gamma-linolenyl-L-carnitine	WormJam	[H]\C(CCCCC)=C(/[H])C\C([H])=C(\[H])C\C([H])=C(\[H])CCCCCCC(=O)O[C@H](CC([O-])=O)C[N+](C)(C)C	InChI=1/C27H47NO4/c1-5-6-7-8-9-10-11-12-13-14-15-16-17-18-19-20-21-22-27(31)32-25(23-26(29)30)24-28(2,3)4/h9-10,12-13,15-16,25H,5-8,11,14,17-24H2,1-4H3/b10-9-,13-12-,16-15-/t25-/s2	RDIZZXFTCZPSRY-ZRRYZNKENA-N	C25H49NO4
M_dlnlcgcrn_m	dlnlcgcrn	dihomo-gamma-linolenyl carnitine	m	B	M_carn20_3_8z11z14z__L_m	carn20_3_8z11z14z__L	O-dihomo-gamma-linolenyl-L-carnitine	WormJam	[H]\C(CCCCC)=C(/[H])C\C([H])=C(\[H])C\C([H])=C(\[H])CCCCCCC(=O)O[C@H](CC([O-])=O)C[N+](C)(C)C	InChI=1/C27H47NO4/c1-5-6-7-8-9-10-11-12-13-14-15-16-17-18-19-20-21-22-27(31)32-25(23-26(29)30)24-28(2,3)4/h9-10,12-13,15-16,25H,5-8,11,14,17-24H2,1-4H3/b10-9-,13-12-,16-15-/t25-/s2	RDIZZXFTCZPSRY-ZRRYZNKENA-N	C25H49NO4
M_arachdcrn_c	arachdcrn	arachidonoylcarnitine	c	B	M_carn20_4_5z8z11z15z__L_c	carn20_4_5z8z11z15z__L	O-arachidonoyl-L-carnitine	WormJam	[H]\C(CCCCC)=C(/[H])C\C([H])=C(\[H])C\C([H])=C(\[H])CC([H])=C([H])CCCC(=O)O[C@H](CC([O-])=O)C[N+](C)(C)C	InChI=1/C27H45NO4/c1-5-6-7-8-9-10-11-12-13-14-15-16-17-18-19-20-21-22-27(31)32-25(23-26(29)30)24-28(2,3)4/h9-10,12-13,15-16,18-19,25H,5-8,11,14,17,20-24H2,1-4H3/b10-9-,13-12-,16-15-,19-18-/t25-/s2	RBFQHRALHSUPIA-LCAHIEFCNA-N
M_arachdcrn_m	arachdcrn	arachidonoylcarnitine	m	B	M_carn20_4_5z8z11z15z__L_m	carn20_4_5z8z11z15z__L	O-arachidonoyl-L-carnitine	WormJam	[H]\C(CCCCC)=C(/[H])C\C([H])=C(\[H])C\C([H])=C(\[H])CC([H])=C([H])CCCC(=O)O[C@H](CC([O-])=O)C[N+](C)(C)C	InChI=1/C27H45NO4/c1-5-6-7-8-9-10-11-12-13-14-15-16-17-18-19-20-21-22-27(31)32-25(23-26(29)30)24-28(2,3)4/h9-10,12-13,15-16,18-19,25H,5-8,11,14,17,20-24H2,1-4H3/b10-9-,13-12-,16-15-,19-18-/t25-/s2	RBFQHRALHSUPIA-LCAHIEFCNA-N
M_eicostetcrn_c	eicostetcrn	(8Z,11Z,14Z,17Z)-icosatetraenoyl-carnitine	c	B	M_carn20_4_8z11z14z17z__L_c	carn20_4_8z11z14z17z__L	O-(8Z,11Z,14Z,17Z)-icosa-8,11,14,17-tetraenoyl-L-carnitine	WormJam	CC\C=C/C\C=C/C\C=C/C\C=C/CCCCCCC(=O)O[C@H](CC(O)=O)C[N+](C)(C)C	InChI=1S/C27H45NO4/c1-5-6-7-8-9-10-11-12-13-14-15-16-17-18-19-20-21-22-27(31)32-25(23-26(29)30)24-28(2,3)4/h6-7,9-10,12-13,15-16,25H,5,8,11,14,17-24H2,1-4H3/p+1/b7-6-,10-9-,13-12-,16-15-/t25-/m1/s1	InChIKey=VPEBWBVNBKLXSR-VDNIJTNNSA-O	C27H45NO4
M_eicostetcrn_m	eicostetcrn	(8Z,11Z,14Z,17Z)-icosatetraenoyl-carnitine	m	B	M_carn20_4_8z11z14z17z__L_m	carn20_4_8z11z14z17z__L	O-(8Z,11Z,14Z,17Z)-icosa-8,11,14,17-tetraenoyl-L-carnitine	WormJam	CC\C=C/C\C=C/C\C=C/C\C=C/CCCCCCC(=O)O[C@H](CC(O)=O)C[N+](C)(C)C	InChI=1S/C27H45NO4/c1-5-6-7-8-9-10-11-12-13-14-15-16-17-18-19-20-21-22-27(31)32-25(23-26(29)30)24-28(2,3)4/h6-7,9-10,12-13,15-16,25H,5,8,11,14,17-24H2,1-4H3/p+1/b7-6-,10-9-,13-12-,16-15-/t25-/m1/s1	InChIKey=VPEBWBVNBKLXSR-VDNIJTNNSA-O	C27H45NO4
M_tmndnccrn_c	tmndnccrn	Timnodonyl carnitine	c	B	M_carn20_5_5z8z11z14z17z__L_c	carn20_5_5z8z11z14z17z__L	O-timnodonyl-L-carnitine	WormJam	[H]\C(CC)=C(/[H])C\C([H])=C(\[H])C\C([H])=C(\[H])C\C([H])=C(\[H])CC([H])=C([H])CCCC(=O)O[C@H](CC([O-])=O)C[N+](C)(C)C	InChI=1/C27H43NO4/c1-5-6-7-8-9-10-11-12-13-14-15-16-17-18-19-20-21-22-27(31)32-25(23-26(29)30)24-28(2,3)4/h6-7,9-10,12-13,15-16,18-19,25H,5,8,11,14,17,20-24H2,1-4H3/b7-6-,10-9-,13-12-,16-15-,19-18-/t25-/s2	USUPQTJPNBGUSJ-OAYSXPAYNA-N	C25H47NO4
M_tmndnccrn_m	tmndnccrn	Timnodonyl carnitine	m	B	M_carn20_5_5z8z11z14z17z__L_m	carn20_5_5z8z11z14z17z__L	O-timnodonyl-L-carnitine	WormJam	[H]\C(CC)=C(/[H])C\C([H])=C(\[H])C\C([H])=C(\[H])C\C([H])=C(\[H])CC([H])=C([H])CCCC(=O)O[C@H](CC([O-])=O)C[N+](C)(C)C	InChI=1/C27H43NO4/c1-5-6-7-8-9-10-11-12-13-14-15-16-17-18-19-20-21-22-27(31)32-25(23-26(29)30)24-28(2,3)4/h6-7,9-10,12-13,15-16,18-19,25H,5,8,11,14,17,20-24H2,1-4H3/b7-6-,10-9-,13-12-,16-15-,19-18-/t25-/s2	USUPQTJPNBGUSJ-OAYSXPAYNA-N	C25H47NO4
M_docoscrn_c	docoscrn	docosanoylcarnitine	c	B	M_carn22_0__L_c	carn22_0__L	O-docosanoyl-L-carnitine	WormJam	CCCCCCCCCCCCCCCCCCCCCC(=O)O[C@H](CC([O-])=O)C[N+](C)(C)C	InChI=1/C29H57NO4/c1-5-6-7-8-9-10-11-12-13-14-15-16-17-18-19-20-21-22-23-24-29(33)34-27(25-28(31)32)26-30(2,3)4/h27H,5-26H2,1-4H3/t27-/s2	IUMXSSOVGPXXJL-XUESUEPENA-N
M_docoscrn_m	docoscrn	docosanoylcarnitine	m	B	M_carn22_0__L_m	carn22_0__L	O-docosanoyl-L-carnitine	WormJam	CCCCCCCCCCCCCCCCCCCCCC(=O)O[C@H](CC([O-])=O)C[N+](C)(C)C	InChI=1/C29H57NO4/c1-5-6-7-8-9-10-11-12-13-14-15-16-17-18-19-20-21-22-23-24-29(33)34-27(25-28(31)32)26-30(2,3)4/h27H,5-26H2,1-4H3/t27-/s2	IUMXSSOVGPXXJL-XUESUEPENA-N
M_tccar_c	tccar	tetracosanoylcarnitine	c	B	M_carn24_0__L_c	carn24_0__L	O-tetradocosanoyl-L-carnitine	WormJam	CCCCCCCCCCCCCCCCCCCCCCCC(=O)O[C@H](CC([O-])=O)C[N+](C)(C)C	InChI=1/C31H61NO4/c1-5-6-7-8-9-10-11-12-13-14-15-16-17-18-19-20-21-22-23-24-25-26-31(35)36-29(27-30(33)34)28-32(2,3)4/h29H,5-28H2,1-4H3/t29-/s2	YDUFZFUYBBPVLJ-KSTXGFNDNA-N	C25H43NO4
M_tccar_m	tccar	tetracosanoylcarnitine	m	B	M_carn24_0__L_m	carn24_0__L	O-tetradocosanoyl-L-carnitine	WormJam	CCCCCCCCCCCCCCCCCCCCCCCC(=O)O[C@H](CC([O-])=O)C[N+](C)(C)C	InChI=1/C31H61NO4/c1-5-6-7-8-9-10-11-12-13-14-15-16-17-18-19-20-21-22-23-24-25-26-31(35)36-29(27-30(33)34)28-32(2,3)4/h29H,5-28H2,1-4H3/t29-/s2	YDUFZFUYBBPVLJ-KSTXGFNDNA-N	C25H43NO4
M_cercar_c	cercar	cerotoyl-L-carnitine	c	A	M_carn26_0__L_c	carn26_0__L	O-hexadocosanoyl-L-carnitine	WormJam	CCCCCCCCCCCCCCCCCCCCCCCCCC(=O)O[C@H](CC([O-])=O)C[N+](C)(C)C	InChI=1/C33H65NO4/c1-5-6-7-8-9-10-11-12-13-14-15-16-17-18-19-20-21-22-23-24-25-26-27-28-33(37)38-31(29-32(35)36)30-34(2,3)4/h31H,5-30H2,1-4H3/t31-/s2	KOCKWDDTAHPJSX-GUZXWJHPNA-N	C13H25NO4
M_cercar_m	cercar	cerotoyl-L-carnitine	m	A	M_carn26_0__L_m	carn26_0__L	O-hexadocosanoyl-L-carnitine	WormJam	CCCCCCCCCCCCCCCCCCCCCCCCCC(=O)O[C@H](CC([O-])=O)C[N+](C)(C)C	InChI=1/C33H65NO4/c1-5-6-7-8-9-10-11-12-13-14-15-16-17-18-19-20-21-22-23-24-25-26-27-28-33(37)38-31(29-32(35)36)30-34(2,3)4/h31H,5-30H2,1-4H3/t31-/s2	KOCKWDDTAHPJSX-GUZXWJHPNA-N	C13H25NO4
M_pcrn_c	pcrn	O-propanoylcarnitine	c	B	M_carn3_0__L_c	carn3_0__L	O-propanoyl-L-carnitine	WormJam	CCC(=O)O[C@H](CC([O-])=O)C[N+](C)(C)C	InChI=1S/C10H19NO4/c1-5-10(14)15-8(6-9(12)13)7-11(2,3)4/h8H,5-7H2,1-4H3/t8-/m1/s1	UFAHZIUFPNSHSL-MRVPVSSYSA-N	C10H19NO4
M_pcrn_m	pcrn	O-propanoylcarnitine	m	B	M_carn3_0__L_m	carn3_0__L	O-propanoyl-L-carnitine	WormJam	CCC(=O)O[C@H](CC([O-])=O)C[N+](C)(C)C	InChI=1S/C10H19NO4/c1-5-10(14)15-8(6-9(12)13)7-11(2,3)4/h8H,5-7H2,1-4H3/t8-/m1/s1	UFAHZIUFPNSHSL-MRVPVSSYSA-N	C10H19NO4
M_btcrn_c	btcrn	O-butanoyl-L-carnitine	c	A	M_carn4_0__L_c	carn4_0__L	O-butanoyl-L-carnitine	WormJam	CCCC(=O)O[C@H](CC([O-])=O)C[N+](C)(C)C	InChI=1S/C11H21NO4/c1-5-6-11(15)16-9(7-10(13)14)8-12(2,3)4/h9H,5-8H2,1-4H3/t9-/m1/s1	QWYFHHGCZUCMBN-SECBINFHSA-N	C11H21NO4
M_obcar_c	obcar	O-butanoylcarnitine	c	B	M_carn4_0__L_c	carn4_0__L	O-butanoyl-L-carnitine	WormJam	CCCC(=O)O[C@H](CC([O-])=O)C[N+](C)(C)C	InChI=1S/C11H21NO4/c1-5-6-11(15)16-9(7-10(13)14)8-12(2,3)4/h9H,5-8H2,1-4H3/t9-/m1/s1	QWYFHHGCZUCMBN-SECBINFHSA-N	C11H21NO4
M_btcrn_m	btcrn	O-butanoyl-L-carnitine	m	A	M_carn4_0__L_m	carn4_0__L	O-butanoyl-L-carnitine	WormJam	CCCC(=O)O[C@H](CC([O-])=O)C[N+](C)(C)C	InChI=1S/C11H21NO4/c1-5-6-11(15)16-9(7-10(13)14)8-12(2,3)4/h9H,5-8H2,1-4H3/t9-/m1/s1	QWYFHHGCZUCMBN-SECBINFHSA-N	C11H21NO4
M_obcar_m	obcar	O-butanoylcarnitine	m	B	M_carn4_0__L_m	carn4_0__L	O-butanoyl-L-carnitine	WormJam	CCCC(=O)O[C@H](CC([O-])=O)C[N+](C)(C)C	InChI=1S/C11H21NO4/c1-5-6-11(15)16-9(7-10(13)14)8-12(2,3)4/h9H,5-8H2,1-4H3/t9-/m1/s1	QWYFHHGCZUCMBN-SECBINFHSA-N	C11H21NO4
M_hxcrn_c	hxcrn	O-hexanoyl-L-carnitine	c	A	M_carn6_0__L_c	carn6_0__L	O-hexanoyl-L-carnitine	WormJam	CCCCCC(=O)O[C@H](CC([O-])=O)C[N+](C)(C)C	InChI=1S/C13H25NO4/c1-5-6-7-8-13(17)18-11(9-12(15)16)10-14(2,3)4/h11H,5-10H2,1-4H3/t11-/m1/s1	VVPRQWTYSNDTEA-LLVKDONJSA-N	C15H29NO4
M_lhexcar_c	lhexcar	L-Hexanoylcarnitine	c	A	M_carn6_0__L_c	carn6_0__L	O-hexanoyl-L-carnitine	WormJam	CCCCCC(=O)O[C@H](CC([O-])=O)C[N+](C)(C)C	InChI=1S/C13H25NO4/c1-5-6-7-8-13(17)18-11(9-12(15)16)10-14(2,3)4/h11H,5-10H2,1-4H3/t11-/m1/s1	VVPRQWTYSNDTEA-LLVKDONJSA-N
M_hxcrn_m	hxcrn	O-hexanoyl-L-carnitine	m	A	M_carn6_0__L_m	carn6_0__L	O-hexanoyl-L-carnitine	WormJam	CCCCCC(=O)O[C@H](CC([O-])=O)C[N+](C)(C)C	InChI=1S/C13H25NO4/c1-5-6-7-8-13(17)18-11(9-12(15)16)10-14(2,3)4/h11H,5-10H2,1-4H3/t11-/m1/s1	VVPRQWTYSNDTEA-LLVKDONJSA-N	C15H29NO4
M_lhexcar_m	lhexcar	L-Hexanoylcarnitine	m	A	M_carn6_0__L_m	carn6_0__L	O-hexanoyl-L-carnitine	WormJam	CCCCCC(=O)O[C@H](CC([O-])=O)C[N+](C)(C)C	InChI=1S/C13H25NO4/c1-5-6-7-8-13(17)18-11(9-12(15)16)10-14(2,3)4/h11H,5-10H2,1-4H3/t11-/m1/s1	VVPRQWTYSNDTEA-LLVKDONJSA-N
M_c8crn_c	c8crn	O-octanoyl-L-carnitine	c	A	M_carn8_0__L_c	carn8_0__L	O-octanoyl-L-carnitine	WormJam	CCCCCCCC(=O)O[C@H](CC([O-])=O)C[N+](C)(C)C	InChI=1S/C15H29NO4/c1-5-6-7-8-9-10-15(19)20-13(11-14(17)18)12-16(2,3)4/h13H,5-12H2,1-4H3/t13-/m1/s1	CXTATJFJDMJMIY-CYBMUJFWSA-N
M_occrn_c	occrn	O-octanoyl-L-carnitine	c	A	M_carn8_0__L_c	carn8_0__L	O-octanoyl-L-carnitine	WormJam	CCCCCCCC(=O)O[C@H](CC([O-])=O)C[N+](C)(C)C	InChI=1S/C15H29NO4/c1-5-6-7-8-9-10-15(19)20-13(11-14(17)18)12-16(2,3)4/h13H,5-12H2,1-4H3/t13-/m1/s1	CXTATJFJDMJMIY-CYBMUJFWSA-N
M_c8crn_m	c8crn	O-octanoyl-L-carnitine	m	A	M_carn8_0__L_m	carn8_0__L	O-octanoyl-L-carnitine	WormJam	CCCCCCCC(=O)O[C@H](CC([O-])=O)C[N+](C)(C)C	InChI=1S/C15H29NO4/c1-5-6-7-8-9-10-15(19)20-13(11-14(17)18)12-16(2,3)4/h13H,5-12H2,1-4H3/t13-/m1/s1	CXTATJFJDMJMIY-CYBMUJFWSA-N
M_occrn_m	occrn	O-octanoyl-L-carnitine	m	A	M_carn8_0__L_m	carn8_0__L	O-octanoyl-L-carnitine	WormJam	CCCCCCCC(=O)O[C@H](CC([O-])=O)C[N+](C)(C)C	InChI=1S/C15H29NO4/c1-5-6-7-8-9-10-15(19)20-13(11-14(17)18)12-16(2,3)4/h13H,5-12H2,1-4H3/t13-/m1/s1	CXTATJFJDMJMIY-CYBMUJFWSA-N
M_fa11c3crn_c	fa11c3crn	cis-3,4-methylenedecanoyl carnitine	c	B				WormJam				C27H53NO4
M_fa11c3crn_m	fa11c3crn	cis-3,4-methylenedecanoyl carnitine	m	B				WormJam				C27H53NO4
M_fa17c9crn_c	fa17c9crn	cis-9,10-methylenehexadecanoyl carnitine	c	B				WormJam				C27H47NO4
M_fa17c9crn_m	fa17c9crn	cis-9,10-methylenehexadecanoyl carnitine	m	B				WormJam				C27H47NO4
M_fa19c11crn_c	fa19c11crn	cis-11,12-methyleneoctadecanoyl carnitine	c	B				WormJam
M_fa19c11crn_m	fa19c11crn	cis-11,12-methyleneoctadecanoyl carnitine	m	B				WormJam
M_fa8p1n3crn_c	fa8p1n3crn	Fatty acyl C8:1 carnitine	c	A				WormJam
M_fa8p1n3crn_m	fa8p1n3crn	Fatty acyl C8:1 carnitine	m	A				WormJam
M_fa9p0isocrn_c	fa9p0isocrn	Fatty acyl (C9:iso) carnitine	c	A				WormJam
M_fa9p0isocrn_m	fa9p0isocrn	Fatty acyl (C9:iso) carnitine	m	A				WormJam

## Sheet: WormJam_ACP
	A = full structural information			126
	B = partial structural information			0
	C = no structural information			0
									pH 7.3
ID	Universal ID	Name	!Location	Grade on naming	new ID final	new ID universal	new Name	model list	SMILES	InChI	InChIKey	Formula	ChEBI
M_3odecACP_c	3odecACP	3-Oxo-decanoyl-[acp]	c	A	acp10_0_3o_c	acp10_0_3o		WormJam	CCCCCCCC(=O)CC(=O)S[*]			C10H17O2SR
M_3odecACP_m	3odecACP	3-Oxo-decanoyl-[acp]	m	A	acp10_0_3o_m	acp10_0_3o		WormJam	CCCCCCCC(=O)CC(=O)S[*]			C10H17O2SR
M_9met3oxdecACP_m	9met3oxdecACP	3-Oxo-9-Methyl-Decanoyl-[acp]	m	A	acp10_0_3o97me_m	acp10_0_3o97me		WormJam	CC(C)CCCCCC(=O)CC(=O)S[*]			C11H19O2SR
M_9met3oxdecACP_c	9met3oxdecACP	3-Oxo-9-Methyl-Decanoyl-[acp]	c	A	acp10_0_3o9me_c	acp10_0_3o9me		WormJam	CC(C)CCCCCC(=O)CC(=O)S[*]			C11H19O2SR
M_3hdecACP_c	3hdecACP	(R)-3-hydroxydecanoyl-[acp]	c	A	acp10_0_3ohR_c	acp10_0_3ohR		WormJam	CCCCCCC[C@@H](O)CC(=O)S[*]			C10H19O2SR
M_3hdecACP_m	3hdecACP	(R)-3-hydroxydecanoyl-[acp]	m	A	acp10_0_3ohR_m	acp10_0_3ohR		WormJam	CCCCCCC[C@@H](O)CC(=O)S[*]			C10H19O2SR
M_9met3hydroxdecACP_c	9met3hydroxdecACP	(R)-3-Hydroxy-9-Methyl-Decanoyl-[acp]	c	A	acp10_0_3ohR9me_c	acp10_0_3ohR9me		WormJam	CC(C)CCCCC[C@@H](O)CC(=O)S[*]			C11H21O2SR
M_9met3hydroxdecACP_m	9met3hydroxdecACP	(R)-3-Hydroxy-9-Methyl-Decanoyl-[acp]	m	A	acp10_0_3ohR9me_m	acp10_0_3ohR9me		WormJam	CC(C)CCCCC[C@@H](O)CC(=O)S[*]			C11H21O2SR
M_9metdecACP_c	9metdecACP	9-methyl-decanoyl-[acp]	c	A	acp10_0_9me_c	acp10_0_9me		WormJam	CC(C)CCCCCCCC(=O)S[*]			C11H21OSR
M_9metdecACP_m	9metdecACP	9-methyl-decanoyl-[acp]	m	A	acp10_0_9me_m	acp10_0_9me		WormJam	CC(C)CCCCCCCC(=O)S[*]			C11H21OSR
M_dcaACP_c	dcaACP	decanoyl-[acp]	c	A	acp10_0_c	acp10_0		WormJam	CCCCCCCCCC(=O)S[*]			C10H19OSR
M_decanoylACP_c	decanoylACP	Decanoyl-[acp]	c	A	acp10_0_c	acp10_0		WormJam	CCCCCCCCCC(=O)S[*]			C10H19OSR
M_decanoylACP_m	decanoylACP	Decanoyl-[acp]	m	A	acp10_0_m	acp10_0		WormJam	CCCCCCCCCC(=O)S[*]			C10H19OSR
M_tdec2eACP_c	tdec2eACP	trans-Delta(2)-decenoyl-[acp]	c	A	acp10_1_2e_c	acp10_1_2e		WormJam	CCCCCCC\C=C\C(=O)S[*]			C10H17OSR
M_tdec2eACP_m	tdec2eACP	trans-Delta(2)-decenoyl-[acp]	m	A	acp10_1_2e_m	acp10_1_2e		WormJam	CCCCCCC\C=C\C(=O)S[*]			C10H17OSR
M_9metdecenACP_c	9metdecenACP	trans-9-methyl-dec-2-enoyl-[acp]	c	A	acp10_1_2e9me_c	acp10_1_2e9me		WormJam	CC(C)CCCCC\C=C\C(=O)S[*]			C11H19OSR
M_9metdecenACP_m	9metdecenACP	trans-9-methyl-dec-2-enoyl-[acp]	m	A	acp10_1_2e9me_m	acp10_1_2e9me		WormJam	CC(C)CCCCC\C=C\C(=O)S[*]			C11H19OSR
M_11metdodecACP_c	11metdodecACP	11-methyl-dodecanoyl-[acp]	c	A	acp12_0_11me_c	acp12_0_11me		WormJam	CC(C)CCCCCCCCCC(=O)S[*]			C13H25OSR
M_11metdodecACP_m	11metdodecACP	11-methyl-dodecanoyl-[acp]	m	A	acp12_0_11me_m	acp12_0_11me		WormJam	CC(C)CCCCCCCCCC(=O)S[*]			C13H25OSR
M_3oddecACP_c	3oddecACP	3-Oxo-dodecanoyl-[acp]	c	A	acp12_0_3o_c	acp12_0_3o		WormJam	CCCCCCCCCC(=O)CC(=O)S[*]			C12H21O2SR
M_3oddecACP_m	3oddecACP	3-Oxo-dodecanoyl-[acp]	m	A	acp12_0_3o_m	acp12_0_3o		WormJam	CCCCCCCCCC(=O)CC(=O)S[*]			C12H21O2SR
M_11met3oxdodecACP_c	11met3oxdodecACP	3-Oxo-11-Methyl-Dodecanoyl-[acp]	c	A	acp12_0_3o11me_c	acp12_0_3o11me		WormJam	CC(C)CCCCCCCC(=O)CC(=O)S*			C13H23O2SR
M_11met3oxdodecACP_m	11met3oxdodecACP	3-Oxo-11-Methyl-Dodecanoyl-[acp]	m	A	acp12_0_3o11me_m	acp12_0_3o11me		WormJam	CC(C)CCCCCCCC(=O)CC(=O)S*			C13H23O2SR
M_3hddecACP_c	3hddecACP	(R)-3-hydroxydodecanoyl-[acp]	c	A	acp12_0_3ohR_c	acp12_0_3ohR		WormJam	CCCCCCCCC[C@@H](O)CC(=O)S*			C12H23O2SR
M_3hddecACP_m	3hddecACP	(R)-3-hydroxydodecanoyl-[acp]	m	A	acp12_0_3ohR_m	acp12_0_3ohR		WormJam	CCCCCCCCC[C@@H](O)CC(=O)S*			C12H23O2SR
M_11met3hydroxdodecACP_c	11met3hydroxdodecACP	(R)-3-Hydroxy-11-Methyl-Dedecanoyl-[acp]	c	A	acp12_0_3ohR11me_c	acp12_0_3ohR11me		WormJam	CC(C)CCCCCCC[C@@H](O)CC(=O)S[*]			C13H25O2SR
M_11met3hydroxdodecACP_m	11met3hydroxdodecACP	(R)-3-Hydroxy-11-Methyl-Dedecanoyl-[acp]	m	A	acp12_0_3ohR11me_m	acp12_0_3ohR11me		WormJam	CC(C)CCCCCCC[C@@H](O)CC(=O)S[*]			C13H25O2SR
M_ddcaACP_c	ddcaACP	dodecanoyl-[acp]	c	A	acp12_0_c	acp12_0		WormJam	CCCCCCCCCCCC(=O)S[*]			C12H23OSR
M_dodecanoylACP_c	dodecanoylACP	Dodecanoyl-[acp]	c	A	acp12_0_c	acp12_0		WormJam	CCCCCCCCCCCC(=O)S[*]			C12H23OSR
M_dodecanoylACP_m	dodecanoylACP	Dodecanoyl-[acp]	m	A	acp12_0_m	acp12_0		WormJam	CCCCCCCCCCCC(=O)S[*]			C12H23OSR
M_tddec2eACP_c	tddec2eACP	trans dodec-2-enoyl-[acp]	c	A	acp12_1_2e_c	acp12_1_2e		WormJam	CCCCCCCCC\C=C\C(=O)S[*]			C12H21OSR
M_tddec2eACP_m	tddec2eACP	trans dodec-2-enoyl-[acp]	m	A	acp12_1_2e_m	acp12_1_2e		WormJam	CCCCCCCCC\C=C\C(=O)S[*]			C12H21OSR
M_11metdodecenACP_c	11metdodecenACP	trans-11-methyl-dodec-2-enoyl-[acp]	c	A	acp12_1_2e11me_c	acp12_1_2e11me		WormJam	CC(C)CCCCCCC\C=C\C(=O)S[*]			C13H23OSR
M_11metdodecenACP_m	11metdodecenACP	trans-11-methyl-dodec-2-enoyl-[acp]	m	A	acp12_1_2e11me_m	acp12_1_2e11me		WormJam	CC(C)CCCCCCC\C=C\C(=O)S[*]			C13H23OSR
M_3hmrsACP_c	3hmrsACP	(3R)-3-hydroxymyristoyl-[acp]	c	A	acp14_0_3ohR_c	acp14_0_3ohR		WormJam	CCCCCCCCCCC[C@@H](O)CC(=O)S[*]			C14H27O2SR
M_3hmyrACP_c	3hmyrACP	(R)-3-hydroxymyristoyl-[acp]	c	A	acp14_0_3ohR_c	acp14_0_3ohR		WormJam	CCCCCCCCCCC[C@@H](O)CC(=O)S[*]			C14H27O2SR
M_3hmyrACP_m	3hmyrACP	(R)-3-hydroxymyristoyl-[acp]	m	A	acp14_0_3ohR_m	acp14_0_3ohR		WormJam	CCCCCCCCCCC[C@@H](O)CC(=O)S[*]			C14H27O2SR
M_myrsACP_c	myrsACP	myristoyl-[acp]	c	A	acp14_0_c	acp14_0		WormJam	CCCCCCCCCCCCCC(=O)S[*]			C14H27OSR
M_tetradecanoylACP_c	tetradecanoylACP	Tetradecanoyl-[acp]	c	A	acp14_0_c	acp14_0		WormJam	CCCCCCCCCCCCCC(=O)S[*]			C14H27OSR
M_tetradecanoylACP_m	tetradecanoylACP	Tetradecanoyl-[acp]	m	A	acp14_0_m	acp14_0		WormJam	CCCCCCCCCCCCCC(=O)S[*]			C14H27OSR
M_tmrs2eACP_c	tmrs2eACP	trans tetradec-2-enoyl-[acp]	c	A	acp14_1_2e_c	acp14_1_2e		WormJam	CCCCCCCCCCC\C=C\C(=O)S[*]			C14H25OSR
M_tmrs2eACP_m	tmrs2eACP	trans tetradec-2-enoyl-[acp]	m	A	acp14_1_2e_m	acp14_1_2e		WormJam	CCCCCCCCCCC\C=C\C(=O)S[*]			C14H25OSR
M_3hpalmACP_c	3hpalmACP	(R)-3-hydroxypalmitoyl-[acp]	c	A	acp16_0_3ohR_c	acp16_0_3ohR		WormJam	CCCCCCCCCCCCC[C@@H](O)CC(=O)S[*]			C16H31O2SR
M_3hpalmACP_m	3hpalmACP	(R)-3-hydroxypalmitoyl-[acp]	m	A	acp16_0_3ohR_m	acp16_0_3ohR		WormJam	CCCCCCCCCCCCC[C@@H](O)CC(=O)S[*]			C16H31O2SR
M_hexadecanoylACP_c	hexadecanoylACP	Hexadecanoyl-[acp]	c	A	acp16_0_c	acp16_0		WormJam	CCCCCCCCCCCCCCCC(=O)S[*]			C16H31OSR
M_palmACP_c	palmACP	Palmitoyl-[acp]	c	A	acp16_0_c	acp16_0		WormJam	CCCCCCCCCCCCCCCC(=O)S[*]			C16H31OSR
M_hexadecanoylACP_m	hexadecanoylACP	Hexadecanoyl-[acp]	m	A	acp16_0_m	acp16_0		WormJam	CCCCCCCCCCCCCCCC(=O)S[*]			C16H31OSR
M_hdd2eACP_c	hdd2eACP	trans hexadec-2-enoyl-[acp]	c	A	acp16_1_2e_c	acp16_1_2e		WormJam	CCCCCCCCCCCCC\C=C\C(=O)S[*]			C16H29OSR
M_hdd2eACP_m	hdd2eACP	trans hexadec-2-enoyl-[acp]	m	A	acp16_1_2e_m	acp16_1_2e		WormJam	CCCCCCCCCCCCC\C=C\C(=O)S[*]			C16H29OSR
M_3hstearoylACP_c	3hstearoylACP	(R)-3-hydroxystearoyl-[acp]	c	A	acp18_0_3ohR_c	acp18_0_3ohR		WormJam
M_stearoyl_acps_c	stearoyl_acps	stearoyl-[acp]	c	A	acp18_0_c	acp18_0		WormJam
M_toctd2eACP_c	toctd2eACP	trans-octadec-2-enoyl-[acp]	c	A	acp18_1_2e_c	acp18_1_2e		WormJam
M_3harachACP_c	3harachACP	(R)-3-hydroxyarachidoyl-[acp]	c	A	acp20_0_3ohR_c	acp20_0_3ohR		WormJam
M_aracp_c	aracp	arachidoyl-[acp]	c	A	acp20_0_c	acp20_0		WormJam
M_CE2243ACP_c	CE2243ACP	trans-eicos-2-enoyl-[acp]	c	A	acp20_1_2e_c	acp20_1_2e		WormJam
M_3hbehenACP_c	3hbehenACP	(R)-3-hydroxybehenoyl-[acp]	c	A	acp22_0_3ohR_c	acp22_0_3ohR		WormJam
M_behacp_c	behacp	behenoyl-[acp]	c	A	acp22_0_c	acp22_0		WormJam
M_CE2242ACP_c	CE2242ACP	trans-docos-2-enoyl-[acp]	c	A	acp22_1_2e_c	acp22_1_2e		WormJam
M_3hlgncACP_c	3hlgncACP	(R)-3-hydroxylignoceroyl-[acp]	c	A	acp24_0_3ohR_c	acp24_0_3ohR		WormJam
M_lgncACP_c	lgncACP	lignoceroyl-[acp]	c	A	acp24_0_c	acp24_0		WormJam
M_CE2245ACP_c	CE2245ACP	trans-tetracos-2-enoyl-[acp]	c	A	acp24_1_2e_c	acp24_1_2e		WormJam
M_3hhexcACP_c	3hhexcACP	(R)-3-hydroxycerotoyl-[acp]	c	A	acp26_0_3ohR_c	acp26_0_3ohR		WormJam
M_ceracp_c	ceracp	cerotoyl-[acp]	c	A	acp26_0_c	acp26_0		WormJam
M_3metbutACP_c	3metbutACP	3-methyl-butyryl-[acp]	c	A	acp4_0_3me_c	acp4_0_3me		WormJam
M_isoacetoACP_c	isoacetoACP	3-methylbutyryl-[acp]	c	A	acp4_0_3me_c	acp4_0_3me		WormJam
M_3metbutACP_m	3metbutACP	3-methyl-butyryl-[acp]	m	A	acp4_0_3me_m	acp4_0_3me		WormJam
M_isoacetoACP_m	isoacetoACP	3-methylbutyryl-[acp]	m	A	acp4_0_3me_m	acp4_0_3me		WormJam
M_3metACP_c	3metACP	3-methyl-3-hydroxybutyryl-[acp]	c	A	acp4_0_3oh3meR_c	acp4_0_3oh3meR		WormJam
M_3metACP_m	3metACP	3-methyl-3hydroxybutyryl-[acp]	m	A	acp4_0_3oh3meR_m	acp4_0_3oh3meR		WormJam
M_3hbutACP_c	3hbutACP	(R)-3-hydroxybutanoyl-[acp]	c	A	acp4_0_3ohR_c	acp4_0_3ohR		WormJam
M_3butenACP_c	3butenACP	3-methyl-trans-butenoyl-[acp]	c	A	acp4_1_2e3me_c	acp4_1_2e3me		WormJam
M_3butenACP_m	3butenACP	3-methyl-trans-butenoyl-[acp]	m	A	acp4_1_2e3me_m	acp4_1_2e3me		WormJam
M_3ohexACP_c	3ohexACP	3-Oxo-hexanoyl-[acp]	c	A	acp6_0_3o_c	acp6_0_3o		WormJam	CCCC(=O)CC(=O)S[*]			C6H9O2SR
M_3ohexACP_m	3ohexACP	3-Oxo-hexanoyl-[acp]	m	A	acp6_0_3o_m	acp6_0_3o		WormJam	CCCC(=O)CC(=O)S[*]			C6H9O2SR
M_5met3oxhexACP_c	5met3oxhexACP	3-Oxo-5-Methyl-hexanoyl-[acp]	c	A	acp6_0_3o5me_c	acp6_0_3o5me		WormJam	CC(C)CC(=O)CC(=O)S[*]			C7H11O2SR
M_5met3oxhexACP_m	5met3oxhexACP	3-Oxo-5-Methyl-hexanoyl-[acp]	m	A	acp6_0_3o5me_m	acp6_0_3o5me		WormJam	CC(C)CC(=O)CC(=O)S[*]			C7H11O2SR
M_3hhexACP_c	3hhexACP	(R)-3-hydroxyhexanoyl-[acp]	c	A	acp6_0_3ohR_c	acp6_0_3ohR		WormJam	CCC[C@@H](O)CC(=O)S[*]			C6H11O2SR
M_3hhexACP_m	3hhexACP	(R)-3-hydroxyhexanoyl-[acp]	m	A	acp6_0_3ohR_m	acp6_0_3ohR		WormJam	CCC[C@@H](O)CC(=O)S[*]			C6H11O2SR
M_5met3hydroxhexACP_c	5met3hydroxhexACP	(R)-3-hydroxy-5-methyl-hexanoyl-[acp]	c	A	acp6_0_3ohR5me_c	acp6_0_3ohR5me		WormJam	CC(C)C[C@@H](O)CC(=O)S[*]			C7H13O2SR
M_5met3hydroxhexACP_m	5met3hydroxhexACP	(R)-3-hydroxy-5-methyl-hexanoyl-[acp]	m	A	acp6_0_3ohR5me_m	acp6_0_3oh5RmeR		WormJam	CC(C)C[C@@H](O)CC(=O)S[*]			C7H13O2SR
M_5methexACP_c	5methexACP	5-methyl-hexanoyl-[acp]	c	A	acp6_0_5me_c	acp6_0_5me		WormJam	CC(C)CCCC(=O)S[*]			C7H13OSR
M_5methexACP_m	5methexACP	5-methyl-hexanoyl-[acp]	m	A	acp6_0_5me_m	acp6_0_5me		WormJam	CC(C)CCCC(=O)S[*]			C7H13OSR
M_hexACP_c	hexACP	hexanoyl-[acp]	c	A	acp6_0_c	acp6_0		WormJam	CCCCCC(=O)S[*]			C6H11OSR
M_hexanoylACP_c	hexanoylACP	Hexanoyl-[acp]	c	A	acp6_0_c	acp6_0		WormJam	CCCCCC(=O)S[*]			C6H11OSR
M_hexanoylACP_m	hexanoylACP	Hexanoyl-[acp]	m	A	acp6_0_m	acp6_0		WormJam	CCCCCC(=O)S[*]			C6H11OSR
M_thex2eACP_c	thex2eACP	trans hex-2-enoyl-[acp]	c	A	acp6_1_2e_c	acp6_1_2e		WormJam	CCC\C=C\C(=O)S[*]			C6H9OSR
M_thex2eACP_m	thex2eACP	trans hex-2-enoyl-[acp]	m	A	acp6_1_2e_m	acp6_1_2e		WormJam	CCC\C=C\C(=O)S[*]			C6H9OSR
M_5methexenACP_c	5methexenACP	trans-5-methyl-hex-2-enoyl-[acp]	c	A	acp6_1_2e5me_c	acp6_1_2e5me		WormJam	CC(C)C\C=C\C(=O)S*			C7H11OSR
M_5methexenACP_m	5methexenACP	trans-5-methyl-hex-2-enoyl-[acp]	m	A	acp6_1_2e5me_m	acp6_1_2e5me		WormJam	CC(C)C\C=C\C(=O)S*			C7H11OSR
M_3ooctACP_c	3ooctACP	3-Oxo-octanoyl-[acp]	c	A	acp8_0_3o_c	acp8_0_3o		WormJam	CCCCCC(=O)CC(=O)S[*]			C8H13O2SR
M_3ooctACP_m	3ooctACP	3-Oxo-octanoyl-[acp]	m	A	acp8_0_3o_m	acp8_0_3o		WormJam	CCCCCC(=O)CC(=O)S[*]			C8H13O2SR
M_7met3oxoctACP_c	7met3oxoctACP	3-Oxo-7-Methyl-octanoyl-[acp]	c	A	acp8_0_3o7me_c	acp8_0_3o7me		WormJam	CC(C)CCCC(=O)CC(=O)S*			C9H15O2SR
M_3hoctACP_c	3hoctACP	(R)-3-hydroxyoctanoyl-[acp]	c	A	acp8_0_3ohR_c	acp8_0_3ohR		WormJam	CCCCC[C@@H](O)CC(=O)S[*]			C8H15O2SR
M_3hoctACP_m	3hoctACP	(R)-3-hydroxyoctanoyl-[acp]	m	A	acp8_0_3ohR_m	acp8_0_3ohR		WormJam	CCCCC[C@@H](O)CC(=O)S[*]			C8H15O2SR
M_7met3hydroxoctACP_c	7met3hydroxoctACP	(R)-3-hydroxy-7-methyl-octanoyl-[acp]	c	A	acp8_0_3ohR7me_c	acp8_0_3ohR7me		WormJam	CC(C)CCC[C@@H](O)CC(=O)S[*]			C9H17O2SR
M_7met3hydroxoctACP_m	7met3hydroxoctACP	(R)-3-hydroxy-7-methyl-octanoyl-[acp]	m	A	acp8_0_3ohR7me_m	acp8_0_3ohR7me		WormJam	CC(C)CCC[C@@H](O)CC(=O)S[*]			C9H17O2SR
M_7met3oxoctACP_m	7met3oxoctACP	(R)-3-hydroxy-7-methyl-octanoyl-[acp]	m	A	acp8_0_3ohR7me_m	acp8_0_3ohR7me		WormJam	CC(C)CCC[C@@H](O)CC(=O)S[*]			C9H17O2SR
M_7metoctACP_c	7metoctACP	7-methyl-octanoyl-[acp]	c	A	acp8_0_7me_c	acp8_0_7me		WormJam
M_7metoctACP_m	7metoctACP	7-methyl-octanoyl-[acp]	m	A	acp8_0_7me_m	acp8_0_7me		WormJam
M_7metoctenACP_m	7metoctenACP	7-methyl-octanoyl-[acp]	m	A	acp8_0_7me_m	acp8_0_7me		WormJam
M_ocACP_c	ocACP	octanoyl-[acp]	c	A	acp8_0_c	acp8_0		WormJam	CCCCCCCC(=O)S[*]			C8H15OSR
M_octanoylACP_c	octanoylACP	Octanoyl-[acp]	c	A	acp8_0_c	acp8_0		WormJam	CCCCCCCC(=O)S[*]			C8H15OSR
M_octanoylACP_m	octanoylACP	Octanoyl-[acp]	m	A	acp8_0_m	acp8_0		WormJam	CCCCCCCC(=O)S[*]			C8H15OSR
M_toct2eACP_c	toct2eACP	trans oct-2-enoyl-[acp]	c	A	acp8_1_2e_c	acp8_1_2e		WormJam	CCCCC\C=C\C(=O)S[*]			C8H13OSR
M_toct2eACP_m	toct2eACP	trans oct-2-enoyl-[acp]	m	A	acp8_1_2e_m	acp8_1_2e		WormJam	CCCCC\C=C\C(=O)S[*]			C8H13OSR
M_7metoctenACP_c	7metoctenACP	trans-7-methyl-oct-2-enoyl-[acp]	c	A	M_acp8_1_2e7me_c_c	M_acp8_1_2e7me_c		WormJam	CC(C)CCC\C=C\C(=O)S*			C9H15OSR
M_acACP_c	acACP	acetyl-[acp]	c	A				WormJam	CC(=O)S[*]			C2H3OSR
M_acetoACP_c	acetoACP	Acetoacetyl-[acp]	c	A				WormJam	CC(=O)CC(=O)S[*]			C4H5O2SR
M_acetoACP_m	acetoACP	Acetoacetyl-[acp]	m	A				WormJam	CC(=O)CC(=O)S[*]			C4H5O2SR
M_acetylACP_c	acetylACP	Acetyl-[acp]	c	A				WormJam	CC(=O)S[*]			C2H3OSR
M_acetylACP_m	acetylACP	Acetyl-[acp]	m	A				WormJam	CC(=O)S[*]			C2H3OSR
M_ACP_c	ACP	holo-[acp]	c	A				WormJam
M_ACP_m	ACP	holo-[acp]	m	A				WormJam
M_actACP_c	actACP	acetoacetyl-[acp]	c	A				WormJam	CC(=O)CC(=O)S[*]			C4H5O2SR
M_apoACP_c	apoACP	apo-[acp]	c	A				WormJam
M_apoACP_m	apoACP	apo-[acp]	m	A				WormJam
M_but2ACP_c	but2ACP	But-2-enoyl-[acp]	c	A				WormJam
M_but2ACP_m	but2ACP	But-2-enoyl-[acp]	m	A				WormJam
M_butACP_c	butACP	butyryl-[acp]	c	A				WormJam
M_butyrylACP_c	butyrylACP	Butyryl-[acp]	c	A				WormJam
M_butyrylACP_m	butyrylACP	Butyryl-[acp]	m	A				WormJam
M_ctacp_c	ctacp	crotonyl-[acp]	c	A				WormJam
M_hydroxybutACP_c	hydroxybutACP	b-Hydroxybutanoyl-[acp]	c	A				WormJam	C[C@@H](O)CC(=O)S[*]			C4H7O2SR
M_hydroxybutACP_m	hydroxybutACP	b-Hydroxybutanoyl-[acp]	m	A				WormJam	C[C@@H](O)CC(=O)S[*]			C4H7O2SR
M_isovalACP_c	isovalACP	Isovaleryl-[acp]	c	A				WormJam
M_isovalACP_m	isovalACP	Isovaleryl-[acp]	m	A				WormJam
