# Supplementary material for: Suggestions for Standardized Identifiers for Fatty Acyl Compounds in Genome Scale Metabolic Models and Their Application to the WormJam Caenorhabditis elegans Model
Source: Metabolites. 2020 Mar 28;10(4):130. doi: 10.3390/metabo10040130 (PMC7241080; doi:10.3390/metabo10040130)
Supplement: Supplementary file 1 [file metabolites-10-00130-s001.zip › Table S3_Fatty acid reactions.xlsx]

## Sheet: BETAOX
!!SBtab SBtabVersion='1.0' TableType='Reaction' TableName='Reaction'
!Reaction	!Name	!ReactionFormula	!IsReversible	!GeneAssociation	!Pathway	!SuperPathway	!Identifiers:kegg.reaction	!Identifiers:rheadb_exact	!Identifiers:rheadb_fuzzy	!Identifiers:pubmed	!Identifiers:doi	!Identifiers:eco	!Comment	!Curator	!Notes:EC NUMBER	!Notes:AUTHORS
R_VACCENICBETAOX0001	Acyl-CoA-dehydrogenase (C18:1(11Z), mitochondrial)	M_h_m + M_fad_m + M_coa18_1_11z_m <=> M_fadh2_m + M_coa18_2_2e11z_m	FALSE	WBGene00020812 or WBGene00020366 or WBGene00019406 or WBGene00017125	Vacenic acid beta-oxidation	Fatty Acid Metabolism		RHEA:14477					[CHECKME] Detailed replacement for lumped reaction R_RMC0090	wimi
R_VACCENICBETAOX0002	Enoyl-CoA-hydratase (C18:2(2E,11Z), mitochondrial)	M_coa18_2_2e11z_m + M_h2o_m <=> M_coa18_1_11z3oh__R_m	TRUE	WBGene00001156 or WBGene00001155 or WBGene00001154 or WBGene00001152 or WBGene00001150 or WBGene00020347	Vacenic acid beta-oxidation	Fatty Acid Metabolism		RHEA:16105;RHEA:20724					[CHECKME] Detailed replacement for lumped reaction R_RMC0090	wimi
R_VACCENICBETAOX0003	(S)-3-hydroxyacyl-CoA-dehydrogenase (C18:1(11Z,3(S)OH), mitochondrial)	M_nad_m + M_coa18_1_11z3oh__R_m <=> M_h_m + M_nadh_m + M_coa18_1_11z3o_m	FALSE	WBGene00007129 or WBGene00010035 or WBGene00019978 or WBGene00020347 or WBGene00001150	Vacenic acid beta-oxidation	Fatty Acid Metabolism							[CHECKME] Detailed replacement for lumped reaction R_RMC0090	wimi
R_VACCENICBETAOX0004	3-ketothiolase (C18:1(11Z,3O), mitochondrial)	M_coa18_1_11z3o_m + M_coa_m <=> M_accoa_m + M_coa16_1_9z_m	FALSE	WBGene00009952 or WBGene00015125	Vacenic acid beta-oxidation	Fatty Acid Metabolism							[CHECKME] Detailed replacement for lumped reaction R_RMC0090	wimi
R_PALMITOLEICBETAOX0001	Acyl-CoA-dehydrogenase (C16:1(9Z), mitochondrial)	M_h_m + M_fad_m + M_coa16_1_9z_m <=> M_fadh2_m + M_coa16_2_2e9z_m	FALSE	WBGene00020812 or WBGene00020366 or WBGene00019406 or WBGene00017125	Palmitoleic acid beta-oxidation	Fatty Acid Metabolism		RHEA:14477					[CHECKME] Detailed replacement for lumped reaction R_RMC0088	wimi
R_PALMITOLEICBETAOX0002	Enoyl-CoA-hydratase (C16:2(2E,9Z), mitochondrial)	M_coa16_2_2e9z_m + M_h2o_m <=> M_coa16_1_9z3oh__S_m	TRUE	WBGene00001156 or WBGene00001155 or WBGene00001154 or WBGene00001152 or WBGene00001150 or WBGene00020347	Palmitoleic acid beta-oxidation	Fatty Acid Metabolism		RHEA:16105;RHEA:20724					[CHECKME] Detailed replacement for lumped reaction R_RMC0088	wimi
R_PALMITOLEICBETAOX0003	(S)-3-hydroxyacyl-CoA-dehydrogenase (C16:1(9Z,3(S)OH), mitochondrial)	M_nad_m + M_coa16_1_9z3oh__S_m <=> M_h_m + M_nadh_m + M_coa16_1_9z3o_m	FALSE	WBGene00007129 or WBGene00010035 or WBGene00019978 or WBGene00020347 or WBGene00001150	Palmitoleic acid beta-oxidation	Fatty Acid Metabolism							[CHECKME] Detailed replacement for lumped reaction R_RMC0088	wimi
R_PALMITOLEICBETAOX0004	3-ketothiolase (C16:1(9Z,3O), mitochondrial)	M_coa16_1_9z3o_m + M_coa_m <=> M_accoa_m + M_coa14_1_7z_m	FALSE	WBGene00009952 or WBGene00015125	Palmitoleic acid beta-oxidation	Fatty Acid Metabolism							[CHECKME] Detailed replacement for lumped reaction R_RMC0088	wimi
R_PALMITOLEICBETAOX0005	Acyl-CoA-dehydrogenase (C14:1(7Z), mitochondrial)	M_h_m + M_fad_m + M_coa14_1_7z_m <=> M_fadh2_m + M_coa14_2_2e7z_m	FALSE	WBGene00020812 or WBGene00020366 or WBGene00019406 or WBGene00017125	Palmitoleic acid beta-oxidation	Fatty Acid Metabolism		RHEA:14477					[CHECKME] Detailed replacement for lumped reaction R_RMC0088	wimi
R_PALMITOLEICBETAOX0006	Enoyl-CoA-hydratase (C14:2(2E,7Z), mitochondrial)	M_coa14_2_2e7z_m + M_h2o_m <=> M_coa14_1_7z3oh__S_m	TRUE	WBGene00001156 or WBGene00001155 or WBGene00001154 or WBGene00001152 or WBGene00001150 or WBGene00020347	Palmitoleic acid beta-oxidation	Fatty Acid Metabolism		RHEA:16105;RHEA:20724					[CHECKME] Detailed replacement for lumped reaction R_RMC0088	wimi
R_PALMITOLEICBETAOX0007	(S)-3-hydroxyacyl-CoA-dehydrogenase (C14:1(7Z,3(S)OH), mitochondrial)	M_nad_m + M_coa14_1_7z3oh__S_m <=> M_h_m + M_nadh_m + M_coa14_1_7z3o_m	FALSE	WBGene00007129 or WBGene00010035 or WBGene00019978 or WBGene00020347 or WBGene00001150	Palmitoleic acid beta-oxidation	Fatty Acid Metabolism							[CHECKME] Detailed replacement for lumped reaction R_RMC0088	wimi
R_PALMITOLEICBETAOX0008	3-ketothiolase (C14:1(7Z,3O), mitochondrial)	M_coa14_1_7z3o_m + M_coa_m <=> M_accoa_m + M_coa12_1_5z_m	FALSE	WBGene00009952 or WBGene00015125	Palmitoleic acid beta-oxidation	Fatty Acid Metabolism							[CHECKME] Detailed replacement for lumped reaction R_RMC0088	wimi
R_PALMITOLEICBETAOX0009	Acyl-CoA-dehydrogenase (C12:1(5Z), mitochondrial)	M_h_m + M_fad_m + M_coa12_1_5z_m <=> M_fadh2_m + M_coa12_2_2e5z_m	FALSE	WBGene00020812 or WBGene00020366 or WBGene00019406 or WBGene00017125	Palmitoleic acid beta-oxidation	Fatty Acid Metabolism		RHEA:14477					[CHECKME] Detailed replacement for lumped reaction R_RMC0088	wimi
R_PALMITOLEICBETAOX0010	Enoyl-CoA-hydratase (C12:2(2E,5Z), mitochondrial)	M_coa12_2_2e5z_m + M_h2o_m <=> M_coa12_1_5z3oh__S_m	TRUE	WBGene00001156 or WBGene00001155 or WBGene00001154 or WBGene00001152 or WBGene00001150 or WBGene00020347	Palmitoleic acid beta-oxidation	Fatty Acid Metabolism		RHEA:16105;RHEA:20724					[CHECKME] Detailed replacement for lumped reaction R_RMC0088	wimi
R_PALMITOLEICBETAOX0011	(S)-3-hydroxyacyl-CoA-dehydrogenase (C12:1(5Z,3(S)OH), mitochondrial)	M_nad_m + M_coa12_1_5z3oh__S_m <=> M_h_m + M_nadh_m + M_coa12_1_5z3o_m	FALSE	WBGene00007129 or WBGene00010035 or WBGene00019978 or WBGene00020347 or WBGene00001150	Palmitoleic acid beta-oxidation	Fatty Acid Metabolism							[CHECKME] Detailed replacement for lumped reaction R_RMC0088	wimi
R_PALMITOLEICBETAOX0012	3-ketothiolase (C12:1(5Z,3O), mitochondrial)	M_coa12_1_5z3o_m + M_coa_m <=> M_accoa_m + M_coa10_1_3z_m	FALSE	WBGene00009952 or WBGene00015125	Palmitoleic acid beta-oxidation	Fatty Acid Metabolism							[CHECKME] Detailed replacement for lumped reaction R_RMC0088	wimi
R_PALMITOLEICBETAOX0013	Enoyl-CoA delta isomerase (C10:1(3Z), mitochondrial)	M_coa10_1_3z_m <=> M_coa10_1_2e_m	FALSE	WBGene00001153	Palmitoleic acid beta-oxidation	Fatty Acid Metabolism							[CHECKME] Detailed replacement for lumped reaction R_RMC0088	wimi
R_OLEICBETAOX0001	Acyl-CoA-dehydrogenase (C18:1(9Z), mitochondrial)	M_h_m + M_fad_m + M_coa18_1_9z_c <=> M_fadh2_m + M_coa18_2_2e9z_m	FALSE	WBGene00020812 or WBGene00020366 or WBGene00019406 or WBGene00017125	Oleic Acid beta-Oxidation	Fatty Acid Metabolism		RHEA:14477					[CHECKME] Detailed replacement for lumped reaction R_RMC0089	wimi
R_OLEICBETAOX0002	Enoyl-CoA-hydratase (C18:2(2E,9Z), mitochondrial)	M_coa18_2_2e9z_m + M_h2o_m <=> M_coa18_1_9z3oh__S_m	TRUE	WBGene00001156 or WBGene00001155 or WBGene00001154 or WBGene00001152 or WBGene00001150 or WBGene00020347	Oleic Acid beta-Oxidation	Fatty Acid Metabolism		RHEA:16105;RHEA:20724					[CHECKME] Detailed replacement for lumped reaction R_RMC0089	wimi
R_OLEICBETAOX0003	(S)-3-hydroxyacyl-CoA-dehydrogenase (C18:1(9Z,3(S)OH), mitochondrial)	M_nad_m + M_coa18_1_9z3oh__S_m <=> M_h_m + M_nadh_m + M_coa18_1_9z3o_m	FALSE	WBGene00007129 or WBGene00010035 or WBGene00019978 or WBGene00020347 or WBGene00001150	Oleic Acid beta-Oxidation	Fatty Acid Metabolism							[CHECKME] Detailed replacement for lumped reaction R_RMC0089	wimi
R_OLEICBETAOX0004	3-ketothiolase (C18:1(9Z,3O), mitochondrial)	M_coa18_1_9z3o_m + M_coa_m <=> M_accoa_m + M_coa16_1_7z_m	FALSE	WBGene00009952 or WBGene00015125	Oleic Acid beta-Oxidation	Fatty Acid Metabolism							[CHECKME] Detailed replacement for lumped reaction R_RMC0089	wimi
R_OLEICBETAOX0005	Acyl-CoA-dehydrogenase (C16:1(7Z), mitochondrial)	M_h_m + M_fad_m + M_coa16_1_7z_m <=> M_fadh2_m + M_coa16_2_2e7z_m	FALSE	WBGene00020812 or WBGene00020366 or WBGene00019406 or WBGene00017125	Oleic Acid beta-Oxidation	Fatty Acid Metabolism		RHEA:14477					[CHECKME] Detailed replacement for lumped reaction R_RMC0089	wimi
R_OLEICBETAOX0006	Enoyl-CoA-hydratase (C16:2(2E,7Z), mitochondrial)	M_coa16_2_2e7z_m + M_h2o_m <=> M_coa16_1_7z3oh__S_m	TRUE	WBGene00001156 or WBGene00001155 or WBGene00001154 or WBGene00001152 or WBGene00001150 or WBGene00020347	Oleic Acid beta-Oxidation	Fatty Acid Metabolism		RHEA:16105;RHEA:20724					[CHECKME] Detailed replacement for lumped reaction R_RMC0089	wimi
R_OLEICBETAOX0007	(S)-3-hydroxyacyl-CoA-dehydrogenase (C16:1(7Z,3(S)OH), mitochondrial)	M_nad_m + M_coa16_1_7z3oh__S_m <=> M_h_m + M_nadh_m + M_coa16_1_7z3o_m	FALSE	WBGene00007129 or WBGene00010035 or WBGene00019978 or WBGene00020347 or WBGene00001150	Oleic Acid beta-Oxidation	Fatty Acid Metabolism							[CHECKME] Detailed replacement for lumped reaction R_RMC0089	wimi
R_OLEICBETAOX0008	3-ketothiolase (C16:1(7Z,3O), mitochondrial)	M_coa16_1_7z3o_m + M_coa_m <=> M_accoa_m + M_coa14_1_5z_m	FALSE	WBGene00009952 or WBGene00015125	Oleic Acid beta-Oxidation	Fatty Acid Metabolism							[CHECKME] Detailed replacement for lumped reaction R_RMC0089	wimi
R_OLEICBETAOX0009	Acyl-CoA-dehydrogenase (C14:1(5Z), mitochondrial)	M_h_m + M_fad_m + M_coa14_1_5z_m <=> M_fadh2_m + M_coa14_2_2e5z_m	FALSE	WBGene00020812 or WBGene00020366 or WBGene00019406 or WBGene00017125	Oleic Acid beta-Oxidation	Fatty Acid Metabolism		RHEA:14477					[CHECKME] Detailed replacement for lumped reaction R_RMC0089	wimi
R_OLEICBETAOX0010	Enoyl-CoA-hydratase (C14:2(2E,5Z), mitochondrial)	M_coa14_2_2e5z_m + M_h2o_m <=> M_coa14_1_5z3oh__S_m	TRUE	WBGene00001156 or WBGene00001155 or WBGene00001154 or WBGene00001152 or WBGene00001150 or WBGene00020347	Oleic Acid beta-Oxidation	Fatty Acid Metabolism		RHEA:16105;RHEA:20724					[CHECKME] Detailed replacement for lumped reaction R_RMC0089	wimi
R_OLEICBETAOX0011	(S)-3-hydroxyacyl-CoA-dehydrogenase (C14:1(5Z,3(S)OH), mitochondrial)	M_nad_m + M_coa14_1_5z3oh__S_m <=> M_h_m + M_nadh_m + M_coa14_1_5z3o_m	FALSE	WBGene00007129 or WBGene00010035 or WBGene00019978 or WBGene00020347 or WBGene00001150	Oleic Acid beta-Oxidation	Fatty Acid Metabolism							[CHECKME] Detailed replacement for lumped reaction R_RMC0089	wimi
R_OLEICBETAOX0012	3-ketothiolase (C14:1(5Z,3O), mitochondrial)	M_coa14_1_5z3o_m + M_coa_m <=> M_accoa_m + M_coa12_1_3z_m	FALSE	WBGene00009952 or WBGene00015125	Oleic Acid beta-Oxidation	Fatty Acid Metabolism							[CHECKME] Detailed replacement for lumped reaction R_RMC0089	wimi
R_OLEICBETAOX0013	Enoyl-CoA delta isomerase (C12:1(3Z), mitochondrial)	M_coa12_1_3z_m <=>M_coa12_1_2e_m	FALSE	WBGene00001153	Oleic Acid beta-Oxidation	Fatty Acid Metabolism							[CHECKME] Detailed replacement for lumped reaction R_RMC0089	wimi
R_LINOLEICBETAOX0001	Acyl-CoA-dehydrogenase (C18:2(9Z,12Z), mitochondrial)	M_h_m + M_fad_m + M_coa18_2_9z12z_m <=> M_fadh2_m + M_coa18_3_2e9z12z_m	FALSE	WBGene00020812 or WBGene00020366 or WBGene00019406 or WBGene00017125	Linoleic acid beta-oxidation	Fatty Acid Metabolism		RHEA:14477					[CHECKME] Detailed Replacement for lumped reaction R_RMC0091	wimi
R_LINOLEICBETAOX0002	Enoyl-CoA-hydratase (C18:3(2E,9Z,12Z), mitochondrial)	M_coa18_3_2e9z12z_m + M_h2o_m <=> M_coa18_2_9z12z3oh__S_m	TRUE	WBGene00001156 or WBGene00001155 or WBGene00001154 or WBGene00001152 or WBGene00001150 or WBGene00020347	Linoleic acid beta-oxidation	Fatty Acid Metabolism		RHEA:16105;RHEA:20724					[CHECKME] Detailed Replacement for lumped reaction R_RMC0091	wimi
R_LINOLEICBETAOX0003	(S)-3-hydroxyacyl-CoA-dehydrogenase (C18:2(9Z,12Z,3(S)OH), mitochondrial)	M_nad_m + M_coa18_2_9z12z3oh__S_m <=> M_h_m + M_nadh_m + M_coa18_2_9z12z3o_m	FALSE	WBGene00007129 or WBGene00010035 or WBGene00019978 or WBGene00020347 or WBGene00001150	Linoleic acid beta-oxidation	Fatty Acid Metabolism							[CHECKME] Detailed Replacement for lumped reaction R_RMC0091	wimi
R_LINOLEICBETAOX0004	3-ketothiolase (C18:2(9Z,12Z,3O), mitochondrial)	M_coa18_2_9z12z3o_m + M_coa_m <=> M_accoa_m + M_coa16_2_7z10z_m	FALSE	WBGene00009952 or WBGene00015125	Linoleic acid beta-oxidation	Fatty Acid Metabolism							[CHECKME] Detailed Replacement for lumped reaction R_RMC0091	wimi
R_LINOLEICBETAOX0005	Acyl-CoA-dehydrogenase (C16:2(7Z,10Z), mitochondrial)	M_h_m + M_fad_m + M_coa16_2_7z10z_m <=> M_fadh2_m + M_coa16_3_2e7z10z_m	FALSE	WBGene00020812 or WBGene00020366 or WBGene00019406 or WBGene00017125	Linoleic acid beta-oxidation	Fatty Acid Metabolism		RHEA:14477					[CHECKME] Detailed Replacement for lumped reaction R_RMC0091	wimi
R_LINOLEICBETAOX0006	Enoyl-CoA-hydratase (C16:3(2E,7Z,10Z), mitochondrial)	M_coa16_3_2e7z10z_m + M_h2o_m <=> M_coa16_2_7z10z3oh__S_m	TRUE	WBGene00001156 or WBGene00001155 or WBGene00001154 or WBGene00001152 or WBGene00001150 or WBGene00020347	Linoleic acid beta-oxidation	Fatty Acid Metabolism		RHEA:16105;RHEA:20724					[CHECKME] Detailed Replacement for lumped reaction R_RMC0091	wimi
R_LINOLEICBETAOX0007	(S)-3-hydroxyacyl-CoA-dehydrogenase (C16:2(7Z,10Z,3(S)OH), mitochondrial)	M_nad_m + M_coa16_2_7z10z3oh__S_m <=> M_h_m + M_nadh_m + M_coa16_2_7z10z3o_m	FALSE	WBGene00007129 or WBGene00010035 or WBGene00019978 or WBGene00020347 or WBGene00001150	Linoleic acid beta-oxidation	Fatty Acid Metabolism							[CHECKME] Detailed Replacement for lumped reaction R_RMC0091	wimi
R_LINOLEICBETAOX0008	3-ketothiolase (C16:2(7Z,10Z,3O), mitochondrial)	M_coa16_2_7z10z3o_m + M_coa_m <=> M_accoa_m + M_coa14_2_5z8z_m	FALSE	WBGene00009952 or WBGene00015125	Linoleic acid beta-oxidation	Fatty Acid Metabolism							[CHECKME] Detailed Replacement for lumped reaction R_RMC0091	wimi
R_LINOLEICBETAOX0009	Acyl-CoA-dehydrogenase (C14:2(5Z,8Z), mitochondrial)	M_h_m + M_fad_m + M_coa14_2_5z8z_m <=> M_fadh2_m + M_coa14_3_2e5z8z_m	FALSE	WBGene00020812 or WBGene00020366 or WBGene00019406 or WBGene00017125	Linoleic acid beta-oxidation	Fatty Acid Metabolism		RHEA:14477					[CHECKME] Detailed Replacement for lumped reaction R_RMC0091	wimi
R_LINOLEICBETAOX0010	Enoyl-CoA-hydratase (C14:3(2E,5Z,8Z), mitochondrial)	M_coa14_3_2e5z8z_m + M_h2o_m <=> M_coa14_2_5z8z3oh__S_m	TRUE	WBGene00001156 or WBGene00001155 or WBGene00001154 or WBGene00001152 or WBGene00001150 or WBGene00020347	Linoleic acid beta-oxidation	Fatty Acid Metabolism		RHEA:16105;RHEA:20724					[CHECKME] Detailed Replacement for lumped reaction R_RMC0091	wimi
R_LINOLEICBETAOX0011	(S)-3-hydroxyacyl-CoA-dehydrogenase (C14:2(5Z,8Z,3(S)OH), mitochondrial)	M_nad_m + M_coa14_2_5z8z3oh__S_m <=> M_h_m + M_nadh_m + M_coa14_2_5z8z3o_m	FALSE	WBGene00007129 or WBGene00010035 or WBGene00019978 or WBGene00020347 or WBGene00001150	Linoleic acid beta-oxidation	Fatty Acid Metabolism							[CHECKME] Detailed Replacement for lumped reaction R_RMC0091	wimi
R_LINOLEICBETAOX0012	3-ketothiolase (C14:2(5Z,8Z,3O), mitochondrial)	M_coa14_2_5z8z3o_m + M_coa_m <=> M_accoa_m + M_coa12_2_3z6z_m	FALSE	WBGene00009952 or WBGene00015125	Linoleic acid beta-oxidation	Fatty Acid Metabolism							[CHECKME] Detailed Replacement for lumped reaction R_RMC0091	wimi
R_LINOLEICBETAOX0013	Enoyl-CoA delta isomerase (C12:2(3Z,6Z), mitochondrial)	M_coa12_2_3z6z_m <=> M_coa12_2_2e6z_m	FALSE	WBGene00001153	Linoleic acid beta-oxidation	Fatty Acid Metabolism							[CHECKME] Detailed Replacement for lumped reaction R_RMC0091	wimi
R_LINOLEICBETAOX0014	Enoyl-CoA-hydratase (C12:2(2E,6Z), mitochondrial)	M_coa12_2_2e6z_m + M_h2o_m <=> M_coa12_1_6z3oh__S_m	TRUE	WBGene00001156 or WBGene00001155 or WBGene00001154 or WBGene00001152 or WBGene00001150 or WBGene00020347	Linoleic acid beta-oxidation	Fatty Acid Metabolism		RHEA:16105;RHEA:20724					[CHECKME] Detailed Replacement for lumped reaction R_RMC0091	wimi
R_LINOLEICBETAOX0015	(S)-3-hydroxyacyl-CoA-dehydrogenase (C12:1(6Z,3(S)OH), mitochondrial)	M_nad_m + M_coa12_1_6z3oh__S_m <=> M_h_m + M_nadh_m + M_coa12_1_6z3o_m	FALSE	WBGene00007129 or WBGene00010035 or WBGene00019978 or WBGene00020347 or WBGene00001150	Linoleic acid beta-oxidation	Fatty Acid Metabolism							[CHECKME] Detailed Replacement for lumped reaction R_RMC0091	wimi
R_LINOLEICBETAOX0016	3-ketothiolase (C12:1(6Z,3O), mitochondrial)	M_coa12_1_6z3o_m + M_coa_m <=> M_accoa_m + M_coa10_1_4z_m	FALSE	WBGene00009952 or WBGene00015125	Linoleic acid beta-oxidation	Fatty Acid Metabolism							[CHECKME] Detailed Replacement for lumped reaction R_RMC0091	wimi
R_LINOLEICBETAOX0017	Acyl-CoA-dehydrogenase (C10:1(4Z), mitochondrial)	M_h_m + M_fad_m + M_coa10_1_4z_m <=> M_fadh2_m + M_coa10_2_2e4z_m	FALSE	WBGene00020812 or WBGene00020366 or WBGene00019406 or WBGene00017125	Linoleic acid beta-oxidation	Fatty Acid Metabolism		RHEA:14477					[CHECKME] Detailed Replacement for lumped reaction R_RMC0091	wimi
R_LINOLEICBETAOX0018	2,4-dienoyl-CoA reductase (C10:2(2E,4Z), mitochondrial)	M_coa10_2_2e4z_m + M_nadp_m <=> M_coa10_1_3e_m + M_h_m + M_nadph_m	FALSE	WBGene00018380 or WBGene00012177 or WBGene00011467 or WBGene00009973	Linoleic acid beta-oxidation	Fatty Acid Metabolism		RHEA:12136;RHEA:12136					[CHECKME] Detailed Replacement for lumped reaction R_RMC0091	wimi
R_LINOLEICBETAOX0019	Enoyl-CoA delta isomerase (C10:1(3Z), mitochondrial)	M_coa10_1_3e_m <=> M_coa10_1_2e_m	FALSE	WBGene00001153	Linoleic acid beta-oxidation	Fatty Acid Metabolism							[CHECKME] Detailed Replacement for lumped reaction R_RMC0091	wimi
R_BETAOXPEROX0045	Acyl-CoA oxidase (C29iso, peroxisomal)	M_o2_c + M_coa28_0_27me_c <=> M_h2o2_c + M_coa28_1_2e27me_c	FALSE	WBGene00008564 or WBGene00008565 or WBGene00008566 or WBGene00008567 or WBGene00008167 or WBGene00010336 or WBGene00019060	Fatty acid beta-oxidation (odd, iso chain, peroxisomal)	Fatty Acid metabolism		RHEA:38959					[CHECKME] New reaction for peroxisomal beta-oxidation of branched chain fatty acids	wimi
R_BETAOXPEROX0046	Enoyl-CoA-hydratase (C29iso, peroxisomal)	M_coa28_1_2e27me_c + M_h2o_c <=> M_coa28_0_3oh27me__S_c	TRUE	WBGene00001158 or WBGene00001157 or WBGene00001152 or WBGene00017123	Fatty acid beta-oxidation (odd, iso chain, peroxisomal)	Fatty Acid metabolism							[CHECKME] New reaction for peroxisomal beta-oxidation of branched chain fatty acids	wimi
R_BETAOXPEROX0047	(S)-3-hydroxyacyl-CoA-dehydrogenase (C29iso, peroxisomal)	M_nad_c + M_coa28_0_3oh27me__S_c <=> M_h_c + M_nadh_c + M_coa29_0iso_3o_c	FALSE	WBGene00000991	Fatty acid beta-oxidation (odd, iso chain, peroxisomal)	Fatty Acid metabolism							[CHECKME] New reaction for peroxisomal beta-oxidation of branched chain fatty acids	wimi
R_BETAOXPEROX0048	3-ketothiolase (C29iso, peroxisomal)	M_coa_c + M_coa29_0iso_3o_c <=> M_accoa_c + M_coa26_0_25me_c	FALSE	WBGene00013284	Fatty acid beta-oxidation (odd, iso chain, peroxisomal)	Fatty Acid metabolism		RHEA:16865					[CHECKME] New reaction for peroxisomal beta-oxidation of branched chain fatty acids	wimi
R_BETAOXPEROX0049	Acyl-CoA oxidase (C27iso, peroxisomal)	M_o2_c + M_coa26_0_25me_c <=> M_h2o2_c + M_coa26_1_2e25me_c	FALSE	WBGene00008564 or WBGene00008565 or WBGene00008566 or WBGene00008567 or WBGene00008167 or WBGene00010336 or WBGene00019060	Fatty acid beta-oxidation (odd, iso chain, peroxisomal)	Fatty Acid metabolism		RHEA:38959					[CHECKME] New reaction for peroxisomal beta-oxidation of branched chain fatty acids	wimi
R_BETAOXPEROX0050	Enoyl-CoA-hydratase (C27iso, peroxisomal)	M_coa26_1_2e25me_c + M_h2o_c <=> M_coa26_0_3oh25me__S_c	TRUE	WBGene00001158 or WBGene00001157 or WBGene00001152 or WBGene00017123	Fatty acid beta-oxidation (odd, iso chain, peroxisomal)	Fatty Acid metabolism							[CHECKME] New reaction for peroxisomal beta-oxidation of branched chain fatty acids	wimi
R_BETAOXPEROX0051	(S)-3-hydroxyacyl-CoA-dehydrogenase (C27iso, peroxisomal)	M_nad_c + M_coa26_0_3oh25me__S_c <=> M_h_c + M_nadh_c + M_coa26_0_3o25me_c	FALSE	WBGene00000991	Fatty acid beta-oxidation (odd, iso chain, peroxisomal)	Fatty Acid metabolism							[CHECKME] New reaction for peroxisomal beta-oxidation of branched chain fatty acids	wimi
R_BETAOXPEROX0052	3-ketothiolase (C27iso, peroxisomal)	M_coa_c + M_coa26_0_3o25me_c <=> M_accoa_c + M_coa24_0_23me_c	FALSE	WBGene00013284	Fatty acid beta-oxidation (odd, iso chain, peroxisomal)	Fatty Acid metabolism		RHEA:16865					[CHECKME] New reaction for peroxisomal beta-oxidation of branched chain fatty acids	wimi
R_BETAOXPEROX0053	Acyl-CoA oxidase (C25iso, peroxisomal)	M_o2_c + M_coa24_0_23me_c <=> M_h2o2_c + M_coa24_1_2e23me_c	FALSE	WBGene00008564 or WBGene00008565 or WBGene00008566 or WBGene00008567 or WBGene00008167 or WBGene00010336 or WBGene00019060	Fatty acid beta-oxidation (odd, iso chain, peroxisomal)	Fatty Acid metabolism		RHEA:38959					[CHECKME] New reaction for peroxisomal beta-oxidation of branched chain fatty acids	wimi
R_BETAOXPEROX0054	Enoyl-CoA-hydratase (C25iso, peroxisomal)	M_coa24_1_2e23me_c + M_h2o_c <=> M_coa24_0_3oh23me__S_c	TRUE	WBGene00001158 or WBGene00001157 or WBGene00001152 or WBGene00017123	Fatty acid beta-oxidation (odd, iso chain, peroxisomal)	Fatty Acid metabolism							[CHECKME] New reaction for peroxisomal beta-oxidation of branched chain fatty acids	wimi
R_BETAOXPEROX0055	(S)-3-hydroxyacyl-CoA-dehydrogenase (C25iso, peroxisomal)	M_nad_c + M_coa24_0_3oh23me__S_c <=> M_h_c + M_nadh_c + M_coa24_0_3o23me_c	FALSE	WBGene00000991	Fatty acid beta-oxidation (odd, iso chain, peroxisomal)	Fatty Acid metabolism							[CHECKME] New reaction for peroxisomal beta-oxidation of branched chain fatty acids	wimi
R_BETAOXPEROX0056	3-ketothiolase (C25iso, peroxisomal)	M_coa_c + M_coa24_0_3o23me_c <=> M_accoa_c + M_coa22_0_21me_c	FALSE	WBGene00013284	Fatty acid beta-oxidation (odd, iso chain, peroxisomal)	Fatty Acid metabolism		RHEA:16865					[CHECKME] New reaction for peroxisomal beta-oxidation of branched chain fatty acids	wimi
R_BETAOXPEROX0057	Acyl-CoA oxidase (C23iso, peroxisomal)	M_o2_c + M_coa22_0_21me_c <=> M_h2o2_c + M_coa22_1_2e21me_c	FALSE	WBGene00008564 or WBGene00008565 or WBGene00008566 or WBGene00008567 or WBGene00008167 or WBGene00010336 or WBGene00019060	Fatty acid beta-oxidation (odd, iso chain, peroxisomal)	Fatty Acid metabolism		RHEA:38959					[CHECKME] New reaction for peroxisomal beta-oxidation of branched chain fatty acids	wimi
R_BETAOXPEROX0058	Enoyl-CoA-hydratase (C23iso, peroxisomal)	M_coa22_1_2e21me_c + M_h2o_c <=> M_coa22_0_3oh21me__S_c	TRUE	WBGene00001158 or WBGene00001157 or WBGene00001152 or WBGene00017123	Fatty acid beta-oxidation (odd, iso chain, peroxisomal)	Fatty Acid metabolism							[CHECKME] New reaction for peroxisomal beta-oxidation of branched chain fatty acids	wimi
R_BETAOXPEROX0059	(S)-3-hydroxyacyl-CoA-dehydrogenase (C23iso, peroxisomal)	M_nad_c + M_coa22_0_3oh21me__S_c <=> M_h_c + M_nadh_c + M_coa22_0_3o21me_c	FALSE	WBGene00000991	Fatty acid beta-oxidation (odd, iso chain, peroxisomal)	Fatty Acid metabolism							[CHECKME] New reaction for peroxisomal beta-oxidation of branched chain fatty acids	wimi
R_BETAOXPEROX0060	3-ketothiolase (C23iso, peroxisomal)	M_coa_c + M_coa22_0_3o21me_c <=> M_accoa_c + M_coa20_0_19me_c	FALSE	WBGene00013284	Fatty acid beta-oxidation (odd, iso chain, peroxisomal)	Fatty Acid metabolism		RHEA:16865					[CHECKME] New reaction for peroxisomal beta-oxidation of branched chain fatty acids	wimi
R_BETAOXPEROX0061	Acyl-CoA oxidase (C21iso, peroxisomal)	M_o2_c + M_coa20_0_19me_c <=> M_h2o2_c + M_coa20_1_2e19me_c	FALSE	WBGene00008564 or WBGene00008565 or WBGene00008566 or WBGene00008567 or WBGene00008167 or WBGene00010336 or WBGene00019060	Fatty acid beta-oxidation (odd, iso chain, peroxisomal)	Fatty Acid metabolism		RHEA:38959					[CHECKME] New reaction for peroxisomal beta-oxidation of branched chain fatty acids	wimi
R_BETAOXPEROX0062	Enoyl-CoA-hydratase (C21iso, peroxisomal)	M_coa20_1_2e19me_c + M_h2o_c <=> M_coa20_0_3oh19me__S_c	TRUE	WBGene00001158 or WBGene00001157 or WBGene00001152 or WBGene00017123	Fatty acid beta-oxidation (odd, iso chain, peroxisomal)	Fatty Acid metabolism							[CHECKME] New reaction for peroxisomal beta-oxidation of branched chain fatty acids	wimi
R_BETAOXPEROX0063	(S)-3-hydroxyacyl-CoA-dehydrogenase (C21iso, peroxisomal)	M_nad_c + M_coa20_0_3oh19me__S_c <=> M_h_c + M_nadh_c + M_coa20_0_3o19me_c	FALSE	WBGene00000991	Fatty acid beta-oxidation (odd, iso chain, peroxisomal)	Fatty Acid metabolism							[CHECKME] New reaction for peroxisomal beta-oxidation of branched chain fatty acids	wimi
R_BETAOXPEROX0064	3-ketothiolase (C21iso, peroxisomal)	M_coa_c + M_coa20_0_3o19me_c <=> M_accoa_c + M_coa18_0_17me_c	FALSE	WBGene00013284	Fatty acid beta-oxidation (odd, iso chain, peroxisomal)	Fatty Acid metabolism		RHEA:16865					[CHECKME] New reaction for peroxisomal beta-oxidation of branched chain fatty acids	wimi
R_BETAOXPEROX0065	Acyl-CoA oxidase (C19iso, peroxisomal)	M_o2_c + M_coa18_0_17me_c <=> M_h2o2_c + M_coa18_1_2e17me_c	FALSE	WBGene00008564 or WBGene00008565 or WBGene00008566 or WBGene00008567 or WBGene00008167 or WBGene00010336 or WBGene00019060	Fatty acid beta-oxidation (odd, iso chain, peroxisomal)	Fatty Acid metabolism		RHEA:38959					[CHECKME] New reaction for peroxisomal beta-oxidation of branched chain fatty acids	wimi
R_BETAOXPEROX0066	Enoyl-CoA-hydratase (C19iso, peroxisomal)	M_coa18_1_2e17me_c + M_h2o_c <=> M_coa18_0_3oh17me__S_c	TRUE	WBGene00001158 or WBGene00001157 or WBGene00001152 or WBGene00017123	Fatty acid beta-oxidation (odd, iso chain, peroxisomal)	Fatty Acid metabolism							[CHECKME] New reaction for peroxisomal beta-oxidation of branched chain fatty acids	wimi
R_BETAOXPEROX0067	(S)-3-hydroxyacyl-CoA-dehydrogenase (C19iso, peroxisomal)	M_nad_c + M_coa18_0_3oh17me__S_c <=> M_h_c + M_nadh_c + M_coa18_0_3o17me_c	FALSE	WBGene00000991	Fatty acid beta-oxidation (odd, iso chain, peroxisomal)	Fatty Acid metabolism							[CHECKME] New reaction for peroxisomal beta-oxidation of branched chain fatty acids	wimi
R_BETAOXPEROX0068	3-ketothiolase (C19iso, peroxisomal)	M_coa_c + M_coa18_0_3o17me_c <=> M_accoa_c + M_coa16_0_15me_c	FALSE	WBGene00013284	Fatty acid beta-oxidation (odd, iso chain, peroxisomal)	Fatty Acid metabolism		RHEA:16865					[CHECKME] New reaction for peroxisomal beta-oxidation of branched chain fatty acids	wimi
R_BETAOXPEROX0069	Acyl-CoA oxidase (C17iso, peroxisomal)	M_o2_c + M_coa16_0_15me_c <=> M_h2o2_c + M_coa16_1_2e15me_c	FALSE	WBGene00008564 or WBGene00008565 or WBGene00008566 or WBGene00008567 or WBGene00008167 or WBGene00010336 or WBGene00019060	Fatty acid beta-oxidation (odd, iso chain, peroxisomal)	Fatty Acid metabolism		RHEA:38959					[CHECKME] New reaction for peroxisomal beta-oxidation of branched chain fatty acids	wimi
R_BETAOXPEROX0070	Enoyl-CoA-hydratase (C17iso, peroxisomal)	M_coa16_1_2e15me_c + M_h2o_c <=> M_coa16_0_3oh15me__S_c	TRUE	WBGene00001158 or WBGene00001157 or WBGene00001152 or WBGene00017123	Fatty acid beta-oxidation (odd, iso chain, peroxisomal)	Fatty Acid metabolism							[CHECKME] New reaction for peroxisomal beta-oxidation of branched chain fatty acids	wimi
R_BETAOXPEROX0071	(S)-3-hydroxyacyl-CoA-dehydrogenase (C17iso, peroxisomal)	M_nad_c + M_coa16_0_3oh15me__S_c <=> M_h_c + M_nadh_c + M_coa16_0_3o15me_c	FALSE	WBGene00000991	Fatty acid beta-oxidation (odd, iso chain, peroxisomal)	Fatty Acid metabolism							[CHECKME] New reaction for peroxisomal beta-oxidation of branched chain fatty acids	wimi
R_BETAOXPEROX0072	3-ketothiolase (C17iso, peroxisomal)	M_coa_c + M_coa16_0_3o15me_c <=> M_accoa_c + M_coa14_0_13me_c	FALSE	WBGene00013284	Fatty acid beta-oxidation (odd, iso chain, peroxisomal)	Fatty Acid metabolism		RHEA:16865					[CHECKME] New reaction for peroxisomal beta-oxidation of branched chain fatty acids	wimi
R_BETAOXPEROX0073	Acyl-CoA oxidase (C15iso, peroxisomal)	M_o2_c + M_coa14_0_13me_c <=> M_h2o2_c + M_coa14_1_2e13me_c	FALSE	WBGene00008564 or WBGene00008565 or WBGene00008566 or WBGene00008567 or WBGene00008167 or WBGene00010336 or WBGene00019060	Fatty acid beta-oxidation (odd, iso chain, peroxisomal)	Fatty Acid metabolism		RHEA:38959					[CHECKME] New reaction for peroxisomal beta-oxidation of branched chain fatty acids	wimi
R_BETAOXPEROX0074	Enoyl-CoA-hydratase (C15iso, peroxisomal)	M_coa14_1_2e13me_c + M_h2o_c <=> M_coa14_0_3oh13me__S_c	TRUE	WBGene00001158 or WBGene00001157 or WBGene00001152 or WBGene00017123	Fatty acid beta-oxidation (odd, iso chain, peroxisomal)	Fatty Acid metabolism							[CHECKME] New reaction for peroxisomal beta-oxidation of branched chain fatty acids	wimi
R_BETAOXPEROX0075	(S)-3-hydroxyacyl-CoA-dehydrogenase (C15iso, peroxisomal)	M_nad_c + M_coa14_0_3oh13me__S_c <=> M_h_c + M_nadh_c + M_coa14_0_3o13me_c	FALSE	WBGene00000991	Fatty acid beta-oxidation (odd, iso chain, peroxisomal)	Fatty Acid metabolism							[CHECKME] New reaction for peroxisomal beta-oxidation of branched chain fatty acids	wimi
R_BETAOXPEROX0076	3-ketothiolase (C15iso, peroxisomal)	M_coa_c + M_coa14_0_3o13me_c <=> M_accoa_c + M_coa12_0_11me_c	FALSE	WBGene00013284	Fatty acid beta-oxidation (odd, iso chain, peroxisomal)	Fatty Acid metabolism		RHEA:16865					[CHECKME] New reaction for peroxisomal beta-oxidation of branched chain fatty acids	wimi
R_BETAOXPEROX0077	Acyl-CoA oxidase (C13iso, peroxisomal)	M_o2_c + M_coa12_0_11me_c <=> M_h2o2_c + M_coa12_1_2e11me_c	FALSE	WBGene00008564 or WBGene00008565 or WBGene00008566 or WBGene00008567 or WBGene00008167 or WBGene00010336 or WBGene00019060	Fatty acid beta-oxidation (odd, iso chain, peroxisomal)	Fatty Acid metabolism		RHEA:38959					[CHECKME] New reaction for peroxisomal beta-oxidation of branched chain fatty acids	wimi
R_BETAOXPEROX0078	Enoyl-CoA-hydratase (C13iso, peroxisomal)	M_coa12_1_2e11me_c + M_h2o_c <=> M_coa12_0_3oh11me__S_c	TRUE	WBGene00001158 or WBGene00001157 or WBGene00001152 or WBGene00017123	Fatty acid beta-oxidation (odd, iso chain, peroxisomal)	Fatty Acid metabolism							[CHECKME] New reaction for peroxisomal beta-oxidation of branched chain fatty acids	wimi
R_BETAOXPEROX0079	(S)-3-hydroxyacyl-CoA-dehydrogenase (C13iso, peroxisomal)	M_nad_c + M_coa12_0_3oh11me__S_c <=> M_h_c + M_nadh_c + M_coa12_0_3o11me_c	FALSE	WBGene00000991	Fatty acid beta-oxidation (odd, iso chain, peroxisomal)	Fatty Acid metabolism							[CHECKME] New reaction for peroxisomal beta-oxidation of branched chain fatty acids	wimi
R_BETAOXPEROX0080	3-ketothiolase (C13iso, peroxisomal)	M_coa_c + M_coa12_0_3o11me_c <=> M_accoa_c + M_coa10_0_9me_c	FALSE	WBGene00013284	Fatty acid beta-oxidation (odd, iso chain, peroxisomal)	Fatty Acid metabolism		RHEA:16865					[CHECKME] New reaction for peroxisomal beta-oxidation of branched chain fatty acids	wimi
R_BETAOXPEROX0081	Acyl-CoA oxidase (C11iso, peroxisomal)	M_o2_c + M_coa10_0_9me_c <=> M_h2o2_c + M_coa10_1_2e9me_c	FALSE	WBGene00008564 or WBGene00008565 or WBGene00008566 or WBGene00008567 or WBGene00008167 or WBGene00010336 or WBGene00019060	Fatty acid beta-oxidation (odd, iso chain, peroxisomal)	Fatty Acid metabolism		RHEA:38959					[CHECKME] New reaction for peroxisomal beta-oxidation of branched chain fatty acids	wimi
R_BETAOXPEROX0082	Enoyl-CoA-hydratase (C11iso, peroxisomal)	M_coa10_1_2e9me_c + M_h2o_c <=> M_coa10_0_3oh9me__S_c	TRUE	WBGene00001158 or WBGene00001157 or WBGene00001152 or WBGene00017123	Fatty acid beta-oxidation (odd, iso chain, peroxisomal)	Fatty Acid metabolism							[CHECKME] New reaction for peroxisomal beta-oxidation of branched chain fatty acids	wimi
R_BETAOXPEROX0083	(S)-3-hydroxyacyl-CoA-dehydrogenase (C11iso, peroxisomal)	M_nad_c + M_coa10_0_3oh9me__S_c <=> M_h_c + M_nadh_c + M_coa10_0_3o9me_c	FALSE	WBGene00000991	Fatty acid beta-oxidation (odd, iso chain, peroxisomal)	Fatty Acid metabolism							[CHECKME] New reaction for peroxisomal beta-oxidation of branched chain fatty acids	wimi
R_BETAOXPEROX0084	3-ketothiolase (C11iso, peroxisomal)	M_coa_c + M_coa10_0_3o9me_c <=> M_accoa_c + M_coa8_0_7me_c	FALSE	WBGene00013284	Fatty acid beta-oxidation (odd, iso chain, peroxisomal)	Fatty Acid metabolism		RHEA:16865					[CHECKME] New reaction for peroxisomal beta-oxidation of branched chain fatty acids	wimi
R_BETAOXPEROX0085	Acyl-CoA oxidase (C9iso, peroxisomal)	M_o2_c + M_coa8_0_7me_c <=> M_h2o2_c + M_coa8_1_2e7me_c	FALSE	WBGene00008564 or WBGene00008565 or WBGene00008566 or WBGene00008567 or WBGene00008167 or WBGene00010336 or WBGene00019060	Fatty acid beta-oxidation (odd, iso chain, peroxisomal)	Fatty Acid metabolism		RHEA:38959					[CHECKME] New reaction for peroxisomal beta-oxidation of branched chain fatty acids	wimi
R_BETAOXPEROX0086	Enoyl-CoA-hydratase (C9iso, peroxisomal)	M_coa8_1_2e7me_c + M_h2o_c <=> M_coa8_0_3oh7me__S_c	TRUE	WBGene00001158 or WBGene00001157 or WBGene00001152 or WBGene00017123	Fatty acid beta-oxidation (odd, iso chain, peroxisomal)	Fatty Acid metabolism							[CHECKME] New reaction for peroxisomal beta-oxidation of branched chain fatty acids	wimi
R_BETAOXPEROX0087	(S)-3-hydroxyacyl-CoA-dehydrogenase (C9iso, peroxisomal)	M_nad_c + M_coa8_0_3oh7me__S_c <=> M_h_c + M_nadh_c + M_coa8_0_3o7me_c	FALSE	WBGene00000991	Fatty acid beta-oxidation (odd, iso chain, peroxisomal)	Fatty Acid metabolism							[CHECKME] New reaction for peroxisomal beta-oxidation of branched chain fatty acids	wimi
R_BETAOXPEROX0088	3-ketothiolase (C9iso, peroxisomal)	M_coa_c + M_coa8_0_3o7me_c <=> M_accoa_c + M_ivcoa_c	FALSE	WBGene00013284	Fatty acid beta-oxidation (odd, iso chain, peroxisomal)	Fatty Acid metabolism		RHEA:16865					[CHECKME] New reaction for peroxisomal beta-oxidation of branched chain fatty acids	wimi
R_BETAOXPEROX0089	Acyl-CoA oxidase (C7iso, peroxisomal)	M_o2_c + M_coa6_0_5me_c <=> M_h2o2_c + M_coa6_1_2e5me_c	FALSE	WBGene00008564 or WBGene00008565 or WBGene00008566 or WBGene00008567 or WBGene00008167 or WBGene00010336 or WBGene00019060	Fatty acid beta-oxidation (odd, iso chain, peroxisomal)	Fatty Acid metabolism		RHEA:38959					[CHECKME] New reaction for peroxisomal beta-oxidation of branched chain fatty acids	wimi
R_BETAOXPEROX0090	Enoyl-CoA-hydratase (C7iso, peroxisomal)	M_coa6_1_2e5me_c + M_h2o_c <=> M_coa6_0_3oh5me__S_c	TRUE	WBGene00001158 or WBGene00001157 or WBGene00001152 or WBGene00017123	Fatty acid beta-oxidation (odd, iso chain, peroxisomal)	Fatty Acid metabolism							[CHECKME] New reaction for peroxisomal beta-oxidation of branched chain fatty acids	wimi
R_BETAOXPEROX0091	(S)-3-hydroxyacyl-CoA-dehydrogenase (C7iso, peroxisomal)	M_nad_c + M_coa6_0_3oh5me__S_c <=> M_h_c + M_nadh_c + M_coa6_0_3o5me_c	FALSE	WBGene00000991	Fatty acid beta-oxidation (odd, iso chain, peroxisomal)	Fatty Acid metabolism							[CHECKME] New reaction for peroxisomal beta-oxidation of branched chain fatty acids	wimi
R_BETAOXPEROX0092	3-ketothiolase (C7iso, peroxisomal)	M_coa_c + M_coa6_0_3o5me_c <=> M_accoa_c + M_ivcoa_c	FALSE	WBGene00013284	Fatty acid beta-oxidation (odd, iso chain, peroxisomal)	Fatty Acid metabolism		RHEA:16865					[CHECKME] New reaction for peroxisomal beta-oxidation of branched chain fatty acids	wimi
R_BETAOXPEROX0001	Acyl-CoA oxidase (C30, peroxisomal)	M_o2_c + M_coa30_0_c <=> M_h2o2_c + M_coa30_1_2e_c	FALSE	WBGene00008564 or WBGene00008565 or WBGene00008566 or WBGene00008567 or WBGene00008167 or WBGene00010336 or WBGene00019060	Fatty acid beta-oxidation (even, straight chain,peroxisomal)	Fatty Acid metabolism		RHEA:38959					[CHECKME] Detailed reactions for peroxisomal beta-oxidation	wimi
R_BETAOXPEROX0002	Enoyl-CoA-hydratase (C30, peroxisomal)	M_coa30_1_2e_c + M_h2o_c <=> M_coa30_0_3oh__S_c	TRUE	WBGene00001158 or WBGene00001157 or WBGene00001152 or WBGene00017123	Fatty acid beta-oxidation (even, straight chain,peroxisomal)	Fatty Acid metabolism							[CHECKME] Detailed reactions for peroxisomal beta-oxidation	wimi
R_BETAOXPEROX0003	(S)-3-hydroxyacyl-CoA-dehydrogenase (C30, peroxisomal)	M_nad_c + M_coa30_0_3oh__S_c <=> M_h_c + M_nadh_c + M_coa30_0_3o_c	FALSE	WBGene00000991	Fatty acid beta-oxidation (even, straight chain,peroxisomal)	Fatty Acid metabolism							[CHECKME] Detailed reactions for peroxisomal beta-oxidation	wimi
R_BETAOXPEROX0004	3-ketothiolase (C30, peroxisomal)	M_coa30_0_3o_c + M_coa_c <=> M_accoa_c + M_coa28_0_c	FALSE	WBGene00013284	Fatty acid beta-oxidation (even, straight chain,peroxisomal)	Fatty Acid metabolism		RHEA:16865					[CHECKME] Detailed reactions for peroxisomal beta-oxidation	wimi
R_BETAOXPEROX0005	Acyl-CoA oxidase (C28, peroxisomal)	M_o2_c + M_coa28_0_c <=> M_h2o2_c + M_coa28_1_2e_c	FALSE	WBGene00008564 or WBGene00008565 or WBGene00008566 or WBGene00008567 or WBGene00008167 or WBGene00010336 or WBGene00019060	Fatty acid beta-oxidation (even, straight chain,peroxisomal)	Fatty Acid metabolism		RHEA:38959					[CHECKME] Detailed reactions for peroxisomal beta-oxidation	wimi
R_BETAOXPEROX0006	Enoyl-CoA-hydratase (C28, peroxisomal)	M_coa28_1_2e_c + M_h2o_c <=> M_coa28_0_3oh__S_c	TRUE	WBGene00001158 or WBGene00001157 or WBGene00001152 or WBGene00017123	Fatty acid beta-oxidation (even, straight chain,peroxisomal)	Fatty Acid metabolism							[CHECKME] Detailed reactions for peroxisomal beta-oxidation	wimi
R_BETAOXPEROX0007	(S)-3-hydroxyacyl-CoA-dehydrogenase (C28, peroxisomal)	M_nad_c + M_coa28_0_3oh__S_c <=> M_h_c + M_nadh_c + M_coa28_0_3o_c	FALSE	WBGene00000991	Fatty acid beta-oxidation (even, straight chain,peroxisomal)	Fatty Acid metabolism							[CHECKME] Detailed reactions for peroxisomal beta-oxidation	wimi
R_BETAOXPEROX0008	3-ketothiolase (C28, peroxisomal)	M_coa28_0_3o_c + M_coa_c <=> M_accoa_c + M_coa26_0_c	FALSE	WBGene00013284	Fatty acid beta-oxidation (even, straight chain,peroxisomal)	Fatty Acid metabolism		RHEA:16865					[CHECKME] Detailed reactions for peroxisomal beta-oxidation	wimi
R_BETAOXPEROX0009	Acyl-CoA oxidase (C26, peroxisomal)	M_o2_c + M_coa26_0_c <=> M_h2o2_c + M_coa26_1_2e_c	FALSE	WBGene00008564 or WBGene00008565 or WBGene00008566 or WBGene00008567 or WBGene00008167 or WBGene00010336 or WBGene00019060	Fatty acid beta-oxidation (even, straight chain,peroxisomal)	Fatty Acid metabolism		RHEA:38959					[CHECKME] Detailed reactions for peroxisomal beta-oxidation	wimi
R_BETAOXPEROX0010	Enoyl-CoA-hydratase (C26, peroxisomal)	M_coa26_1_2e_c + M_h2o_c <=> M_coa26_0_3oh__S_c	TRUE	WBGene00001158 or WBGene00001157 or WBGene00001152 or WBGene00017123	Fatty acid beta-oxidation (even, straight chain,peroxisomal)	Fatty Acid metabolism							[CHECKME] Detailed reactions for peroxisomal beta-oxidation	wimi
R_BETAOXPEROX0011	(S)-3-hydroxyacyl-CoA-dehydrogenase (C26, peroxisomal)	M_nad_c + M_coa26_0_3oh__S_c <=> M_h_c + M_nadh_c + M_coa26_0_3o_c	FALSE	WBGene00000991	Fatty acid beta-oxidation (even, straight chain,peroxisomal)	Fatty Acid metabolism							[CHECKME] Detailed reactions for peroxisomal beta-oxidation	wimi
R_BETAOXPEROX0012	3-ketothiolase (C26, peroxisomal)	M_coa26_0_3o_c + M_coa_c <=> M_accoa_c + M_coa26_0_3o_c	FALSE	WBGene00013284	Fatty acid beta-oxidation (even, straight chain,peroxisomal)	Fatty Acid metabolism		RHEA:16865					[CHECKME] Detailed reactions for peroxisomal beta-oxidation	wimi
R_BETAOXPEROX0013	Acyl-CoA oxidase (C24, peroxisomal)	M_o2_c + M_coa24_0_c <=> M_h2o2_c + M_coa24_1_2e_c	FALSE	WBGene00008564 or WBGene00008565 or WBGene00008566 or WBGene00008567 or WBGene00008167 or WBGene00010336 or WBGene00019060	Fatty acid beta-oxidation (even, straight chain,peroxisomal)	Fatty Acid metabolism		RHEA:38959					[CHECKME] Detailed reactions for peroxisomal beta-oxidation	wimi
R_BETAOXPEROX0014	Enoyl-CoA-hydratase (C24, peroxisomal)	M_coa24_1_2e_c + M_h2o_c <=> M_coa24_0_3oh__S_c	TRUE	WBGene00001158 or WBGene00001157 or WBGene00001152 or WBGene00017123	Fatty acid beta-oxidation (even, straight chain,peroxisomal)	Fatty Acid metabolism							[CHECKME] Detailed reactions for peroxisomal beta-oxidation	wimi
R_BETAOXPEROX0015	(S)-3-hydroxyacyl-CoA-dehydrogenase (C24, peroxisomal)	M_nad_c + M_coa24_1_2e_c <=> M_h_c + M_nadh_c + M_coa24_0_3o_c	FALSE	WBGene00000991	Fatty acid beta-oxidation (even, straight chain,peroxisomal)	Fatty Acid metabolism							[CHECKME] Detailed reactions for peroxisomal beta-oxidation	wimi
R_BETAOXPEROX0016	3-ketothiolase (C24, peroxisomal)	M_coa24_0_3o_c + M_coa_c <=> M_accoa_c + M_coa22_0_c	FALSE	WBGene00013284	Fatty acid beta-oxidation (even, straight chain,peroxisomal)	Fatty Acid metabolism		RHEA:16865					[CHECKME] Detailed reactions for peroxisomal beta-oxidation	wimi
R_BETAOXPEROX0017	Acyl-CoA oxidase (C22, peroxisomal)	M_o2_c + M_coa22_0_c <=> M_h2o2_c + M_coa22_1_2e_c	FALSE	WBGene00008564 or WBGene00008565 or WBGene00008566 or WBGene00008567 or WBGene00008167 or WBGene00010336 or WBGene00019060	Fatty acid beta-oxidation (even, straight chain,peroxisomal)	Fatty Acid metabolism		RHEA:38959					[CHECKME] Detailed reactions for peroxisomal beta-oxidation	wimi
R_BETAOXPEROX0018	Enoyl-CoA-hydratase (C22, peroxisomal)	M_coa22_1_2e_c + M_h2o_c <=> M_coa22_0_3oh__R_c	TRUE	WBGene00001158 or WBGene00001157 or WBGene00001152 or WBGene00017123	Fatty acid beta-oxidation (even, straight chain,peroxisomal)	Fatty Acid metabolism							[CHECKME] Detailed reactions for peroxisomal beta-oxidation	wimi
R_BETAOXPEROX0019	(S)-3-hydroxyacyl-CoA-dehydrogenase (C22, peroxisomal)	M_nad_c + M_coa22_0_3oh__R_c <=> M_h_c + M_nadh_c + M_coa22_0_3o_c	FALSE	WBGene00000991	Fatty acid beta-oxidation (even, straight chain,peroxisomal)	Fatty Acid metabolism							[CHECKME] Detailed reactions for peroxisomal beta-oxidation	wimi
R_BETAOXPEROX0020	3-ketothiolase (C22, peroxisomal)	M_coa22_0_3o_c + M_coa_c <=> M_accoa_c + M_coa20_0_c	FALSE	WBGene00013284	Fatty acid beta-oxidation (even, straight chain,peroxisomal)	Fatty Acid metabolism		RHEA:16865					[CHECKME] Detailed reactions for peroxisomal beta-oxidation	wimi
R_BETAOXPEROX0021	Acyl-CoA oxidase (C20, peroxisomal)	M_o2_c + M_coa20_0_c <=> M_h2o2_c + M_coa20_1_2e_c	FALSE	WBGene00008564 or WBGene00008565 or WBGene00008566 or WBGene00008567 or WBGene00008167 or WBGene00010336 or WBGene00019060	Fatty acid beta-oxidation (even, straight chain,peroxisomal)	Fatty Acid metabolism		RHEA:38959					[CHECKME] Detailed reactions for peroxisomal beta-oxidation	wimi
R_BETAOXPEROX0022	Enoyl-CoA-hydratase (C20, peroxisomal)	M_coa20_1_2e_c + M_h2o_c <=> M_coa20_0_3oh__S_c	TRUE	WBGene00001158 or WBGene00001157 or WBGene00001152 or WBGene00017123	Fatty acid beta-oxidation (even, straight chain,peroxisomal)	Fatty Acid metabolism							[CHECKME] Detailed reactions for peroxisomal beta-oxidation	wimi
R_BETAOXPEROX0023	(S)-3-hydroxyacyl-CoA-dehydrogenase (C20, peroxisomal)	M_nad_c + M_coa20_0_3oh__S_c <=> M_h_c + M_nadh_c + M_coa20_0_3o_c	FALSE	WBGene00000991	Fatty acid beta-oxidation (even, straight chain,peroxisomal)	Fatty Acid metabolism							[CHECKME] Detailed reactions for peroxisomal beta-oxidation	wimi
R_BETAOXPEROX0024	3-ketothiolase (C20, peroxisomal)	M_coa20_0_3o_c + M_coa_c <=> M_accoa_c + M_coa18_0_c	FALSE	WBGene00013284	Fatty acid beta-oxidation (even, straight chain,peroxisomal)	Fatty Acid metabolism		RHEA:16865					[CHECKME] Detailed reactions for peroxisomal beta-oxidation	wimi
R_BETAOXPEROX0025	Acyl-CoA oxidase (C18, peroxisomal)	M_o2_c + M_coa18_0_c <=> M_h2o2_c + M_coa18_1_2e_c	FALSE	WBGene00008564 or WBGene00008565 or WBGene00008566 or WBGene00008567 or WBGene00008167 or WBGene00010336 or WBGene00019060	Fatty acid beta-oxidation (even, straight chain,peroxisomal)	Fatty Acid metabolism		RHEA:38959					[CHECKME] Detailed reactions for peroxisomal beta-oxidation	wimi
R_BETAOXPEROX0026	Enoyl-CoA-hydratase (C18, peroxisomal)	M_coa18_1_2e_c + M_h2o_c <=> M_coa18_0_3oh__S_c	TRUE	WBGene00001158 or WBGene00001157 or WBGene00001152 or WBGene00017123	Fatty acid beta-oxidation (even, straight chain,peroxisomal)	Fatty Acid metabolism							[CHECKME] Detailed reactions for peroxisomal beta-oxidation	wimi
R_BETAOXPEROX0027	(S)-3-hydroxyacyl-CoA-dehydrogenase (C18, peroxisomal)	M_nad_c + M_coa18_0_3oh__S_c <=> M_h_c + M_nadh_c + M_coa18_0_3o_c	FALSE	WBGene00000991	Fatty acid beta-oxidation (even, straight chain,peroxisomal)	Fatty Acid metabolism							[CHECKME] Detailed reactions for peroxisomal beta-oxidation	wimi
R_BETAOXPEROX0028	3-ketothiolase (C18, peroxisomal)	M_coa18_0_3o_c + M_coa_c <=> M_accoa_c + M_coa18_0_3o_c	FALSE	WBGene00013284	Fatty acid beta-oxidation (even, straight chain,peroxisomal)	Fatty Acid metabolism		RHEA:16865					[CHECKME] Detailed reactions for peroxisomal beta-oxidation	wimi
R_BETAOXPEROX0029	Acyl-CoA oxidase (C16, peroxisomal)	M_o2_c + M_coa16_0_c <=> M_h2o2_c + M_coa16_1_2e_c	FALSE	WBGene00008564 or WBGene00008565 or WBGene00008566 or WBGene00008567 or WBGene00008167 or WBGene00010336 or WBGene00019060	Fatty acid beta-oxidation (even, straight chain,peroxisomal)	Fatty Acid metabolism		RHEA:38959					[CHECKME] Replacement for R_RCC0165	wimi
R_BETAOXPEROX0030	Enoyl-CoA-hydratase (C16, peroxisomal)	M_coa16_1_2e_c + M_h2o_c <=> M_coa16_0_3oh__S_c	TRUE	WBGene00001158 or WBGene00001157 or WBGene00001152 or WBGene00017123	Fatty acid beta-oxidation (even, straight chain,peroxisomal)	Fatty Acid metabolism							[CHECKME] Replacement for R_RCC0083	wimi
R_BETAOXPEROX0031	(S)-3-hydroxyacyl-CoA-dehydrogenase (C16, peroxisomal)	M_nad_c + M_coa16_0_3oh__S_c <=> M_h_c + M_nadh_c + M_coa16_0_3o_c	FALSE	WBGene00000991	Fatty acid beta-oxidation (even, straight chain,peroxisomal)	Fatty Acid metabolism							[CHECKME] Detailed reactions for peroxisomal beta-oxidation	wimi
R_BETAOXPEROX0032	3-ketothiolase (C16, peroxisomal)	M_coa16_0_3o_c + M_coa_c <=> M_accoa_c + M_coa14_0_c	FALSE	WBGene00013284	Fatty acid beta-oxidation (even, straight chain,peroxisomal)	Fatty Acid metabolism		RHEA:16865					[CHECKME] Detailed reactions for peroxisomal beta-oxidation	wimi
R_BETAOXPEROX0033	Acyl-CoA oxidase (C14, peroxisomal)	M_o2_c + M_coa14_0_c <=> M_h2o2_c + M_coa14_1_2e_c	FALSE	WBGene00008564 or WBGene00008565 or WBGene00008566 or WBGene00008567 or WBGene00008167 or WBGene00010336 or WBGene00019060	Fatty acid beta-oxidation (even, straight chain,peroxisomal)	Fatty Acid metabolism		RHEA:38959					[CHECKME] Replacment for R_RCC0166	wimi
R_BETAOXPEROX0034	Enoyl-CoA-hydratase (C14, peroxisomal)	M_coa14_1_2e_c + M_h2o_c <=> M_coa14_0_3oh__S_c	TRUE	WBGene00001158 or WBGene00001157 or WBGene00001152 or WBGene00017123	Fatty acid beta-oxidation (even, straight chain,peroxisomal)	Fatty Acid metabolism							[CHECKME] Replacement for R_RCC0084	wimi
R_BETAOXPEROX0035	(S)-3-hydroxyacyl-CoA-dehydrogenase (C14, peroxisomal)	M_nad_c + M_coa14_0_3oh__S_c <=> M_h_c + M_nadh_c + M_coa14_0_3o_c	FALSE	WBGene00000991	Fatty acid beta-oxidation (even, straight chain,peroxisomal)	Fatty Acid metabolism							[CHECKME] Detailed reactions for peroxisomal beta-oxidation	wimi
R_BETAOXPEROX0036	3-ketothiolase (C14, peroxisomal)	M_coa14_0_3o_c + M_coa_c <=> M_accoa_c + M_coa12_0_c	FALSE	WBGene00013284	Fatty acid beta-oxidation (even, straight chain,peroxisomal)	Fatty Acid metabolism		RHEA:16865					[CHECKME] Detailed reactions for peroxisomal beta-oxidation	wimi
R_BETAOXPEROX0037	Acyl-CoA oxidase (C12, peroxisomal)	M_o2_c + M_coa12_0_c <=> M_h2o2_c + M_coa12_1_2e_c	FALSE	WBGene00008564 or WBGene00008565 or WBGene00008566 or WBGene00008567 or WBGene00008167 or WBGene00010336 or WBGene00019060	Fatty acid beta-oxidation (even, straight chain,peroxisomal)	Fatty Acid metabolism		RHEA:38959					[CHECKME] Replacment for R_RCC0167	wimi
R_BETAOXPEROX0038	Enoyl-CoA-hydratase (C12, peroxisomal)	M_h2o_c + M_coa12_1_2e_c <=> M_coa12_0_3oh__S_c	TRUE	WBGene00001158 or WBGene00001157 or WBGene00001152 or WBGene00017123	Fatty acid beta-oxidation (even, straight chain,peroxisomal)	Fatty Acid metabolism							[CHECKME] Replacement for R_RCC0085	wimi
R_BETAOXPEROX0039	(S)-3-hydroxyacyl-CoA-dehydrogenase (C12, peroxisomal)	M_nad_c + M_coa12_0_3oh__S_c <=> M_h_c + M_nadh_c + M_coa12_0_3o_c	FALSE	WBGene00000991	Fatty acid beta-oxidation (even, straight chain,peroxisomal)	Fatty Acid metabolism							[CHECKME] Detailed reactions for peroxisomal beta-oxidation	wimi
R_BETAOXPEROX0040	3-ketothiolase (C12, peroxisomal)	M_coa_c + M_coa12_0_3o_c <=> M_accoa_c + M_coa10_0_c	FALSE	WBGene00013284	Fatty acid beta-oxidation (even, straight chain,peroxisomal)	Fatty Acid metabolism		RHEA:16865					[CHECKME] Detailed reactions for peroxisomal beta-oxidation	wimi
R_BETAOXPEROX0041	Acyl-CoA oxidase (C10, peroxisomal)	M_o2_c + M_coa10_0_c <=> M_h2o2_c + M_coa10_1_2e_c	FALSE	WBGene00008564 or WBGene00008565 or WBGene00008566 or WBGene00008567 or WBGene00008167 or WBGene00010336 or WBGene00019060	Fatty acid beta-oxidation (even, straight chain,peroxisomal)	Fatty Acid metabolism		RHEA:38959					[CHECKME] Replacement for R_RCC0168	wimi
R_BETAOXPEROX0042	Enoyl-CoA-hydratase (C10, peroxisomal)	M_h2o_c + M_coa10_1_2e_c <=> M_coa10_0_3oh__S_c	TRUE	WBGene00001158 or WBGene00001157 or WBGene00001152 or WBGene00017123	Fatty acid beta-oxidation (even, straight chain,peroxisomal)	Fatty Acid metabolism							[CHECKME] Replacement for R_RCC0086	wimi
R_BETAOXPEROX0043	(S)-3-hydroxyacyl-CoA-dehydrogenase (C10, peroxisomal)	M_nad_c + M_coa10_0_3oh__S_c <=> M_h_c + M_nadh_c + M_coa10_0_3o_c	FALSE	WBGene00000991	Fatty acid beta-oxidation (even, straight chain,peroxisomal)	Fatty Acid metabolism							[CHECKME] Detailed reactions for peroxisomal beta-oxidation	wimi
R_BETAOXPEROX0044	3-ketothiolase (C10, peroxisomal)	M_coa_c + M_coa10_0_3o_c <=> M_accoa_c + M_coa8_0_c	FALSE	WBGene00013284	Fatty acid beta-oxidation (even, straight chain,peroxisomal)	Fatty Acid metabolism		RHEA:16865					[CHECKME] Detailed reactions for peroxisomal beta-oxidation	wimi
R_BETAOXMITO0001	Acyl-CoA-dehydrogenase (C18, mitochondrial)	M_h_m + M_fad_m + M_coa18_0_m <=> M_fadh2_m + M_coa18_1_2e_m	FALSE	WBGene00020812 or WBGene00020366 or WBGene00019406 or WBGene00017125	Fatty acid beta-oxidation (even, straight chain, mitochondrial)	Fatty Acid metabolism		RHEA:14477					[CHECKME] Replacement for reaction R_RXN909_140_m	wimi
R_BETAOXMITO0002	Enoyl-CoA-hydratase (C18, mitochondrial)	M_coa18_1_2e_m + M_h2o_m <=> M_coa18_0_3oh__S_m	TRUE	WBGene00001156 or WBGene00001155 or WBGene00001154 or WBGene00001152 or WBGene00001150 or WBGene00020347	Fatty acid beta-oxidation (even, straight chain, mitochondrial)	Fatty Acid metabolism		RHEA:16105;RHEA:20724					[CHECKME] Replacement for reaction R_RXN909_143_m	wimi
R_BETAOXMITO0003	(S)-3-hydroxyacyl-CoA-dehydrogenase (C18, mitochondrial)	M_nad_m + M_coa18_0_3oh__S_m <=> M_h_m + M_nadh_m + M_coa18_0_3o_m	FALSE	WBGene00007129 or WBGene00010035 or WBGene00019978 or WBGene00020347 or WBGene00001150	Fatty acid beta-oxidation (even, straight chain, mitochondrial)	Fatty Acid metabolism							[CHECKME] Replacement for reaction R_RXN909_144_m	wimi
R_BETAOXMITO0004	3-ketothiolase (C18, mitochondrial)	M_coa18_0_3o_m + M_coa_m <=> M_accoa_m + M_coa18_0_3o_m	FALSE	WBGene00009952 or WBGene00015125	Fatty acid beta-oxidation (even, straight chain, mitochondrial)	Fatty Acid metabolism							[CHECKME] Replacement for reaction R_RXN909_146_m	wimi
R_BETAOXMITO0005	Acyl-CoA-dehydrogenase (C16, mitochondrial)	M_h_m + M_fad_m + M_coa16_0_m <=> M_fadh2_m + M_coa16_1_2e_m	FALSE	WBGene00020812 or WBGene00020366 or WBGene00019406 or WBGene00017125	Fatty acid beta-oxidation (even, straight chain, mitochondrial)	Fatty Acid metabolism		RHEA:14477					[CHECKME] Replacement for reaction R_RXN909_62_m	wimi
R_BETAOXMITO0006	Enoyl-CoA-hydratase (C16, mitochondrial)	M_coa16_1_2e_m + M_h2o_m <=> M_coa16_0_3oh__S_m	TRUE	WBGene00001156 or WBGene00001155 or WBGene00001154 or WBGene00001152 or WBGene00001150 or WBGene00020347	Fatty acid beta-oxidation (even, straight chain, mitochondrial)	Fatty Acid metabolism		RHEA:16105;RHEA:20724					[CHECKME] Replacement for reaction R_RXN909_64_m	wimi
R_BETAOXMITO0007	(S)-3-hydroxyacyl-CoA-dehydrogenase (C16, mitochondrial)	M_nad_m + M_coa16_0_3oh__S_m <=> M_h_m + M_nadh_m + M_coa16_0_3o_m	FALSE	WBGene00007129 or WBGene00010035 or WBGene00019978 or WBGene00020347 or WBGene00001150	Fatty acid beta-oxidation (even, straight chain, mitochondrial)	Fatty Acid metabolism							[CHECKME] Replacement for reaction R_RXN909_65_m	wimi
R_BETAOXMITO0008	3-ketothiolase (C16, mitochondrial)	M_coa16_0_3o_m + M_coa_m <=> M_accoa_m + M_coa14_0_m	FALSE	WBGene00009952 or WBGene00015125	Fatty acid beta-oxidation (even, straight chain, mitochondrial)	Fatty Acid metabolism							[CHECKME] Replacement for reaction R_RXN909_68_m	wimi
R_BETAOXMITO0009	Acyl-CoA-dehydrogenase (C14, mitochondrial)	M_h_m + M_fad_m + M_coa14_0_m <=> M_fadh2_m + M_coa14_1_2e_m	FALSE	WBGene00020812 or WBGene00020366 or WBGene00019406 or WBGene00017125	Fatty acid beta-oxidation (even, straight chain, mitochondrial)	Fatty Acid metabolism		RHEA:14477					[CHECKME] Replacement for reaction R_RXN909_69_m	wimi
R_BETAOXMITO0010	Enoyl-CoA-hydratase (C14, mitochondrial)	M_coa14_1_2e_m + M_h2o_m <=> M_coa14_0_3oh__S_m	TRUE	WBGene00001156 or WBGene00001155 or WBGene00001154 or WBGene00001152 or WBGene00001150 or WBGene00020347	Fatty acid beta-oxidation (even, straight chain, mitochondrial)	Fatty Acid metabolism		RHEA:16105;RHEA:20724					[CHECKME] Replacement for reaction R_RXN909_71_m	wimi
R_BETAOXMITO0011	(S)-3-hydroxyacyl-CoA-dehydrogenase (C14, mitochondrial)	M_nad_m + M_coa14_0_3oh__S_m <=> M_h_m + M_nadh_m + M_coa14_0_3o_m	FALSE	WBGene00007129 or WBGene00010035 or WBGene00019978 or WBGene00020347 or WBGene00001150	Fatty acid beta-oxidation (even, straight chain, mitochondrial)	Fatty Acid metabolism							[CHECKME] Replacement for reaction R_RXN909_74_m	wimi
R_BETAOXMITO0012	3-ketothiolase (C14, mitochondrial)	M_coa14_0_3o_m + M_coa_m <=> M_accoa_m + M_coa12_0_m	FALSE	WBGene00009952 or WBGene00015125	Fatty acid beta-oxidation (even, straight chain, mitochondrial)	Fatty Acid metabolism							[CHECKME] Replacement for reaction R_RXN909_76_m	wimi
R_BETAOXMITO0013	Acyl-CoA-dehydrogenase (C12, mitochondrial)	M_h_m + M_fad_m + M_coa12_0_m <=> M_fadh2_m + M_coa12_1_2e_m	FALSE	WBGene00020812 or WBGene00020366 or WBGene00019406 or WBGene00017125	Fatty acid beta-oxidation (even, straight chain, mitochondrial)	Fatty Acid metabolism		RHEA:14477					[CHECKME] Replacement for reaction R_RXN909_81_m	wimi
R_BETAOXMITO0014	Enoyl-CoA-hydratase (C12, mitochondrial)	M_h2o_m + M_coa12_1_2e_m <=> M_coa12_0_3oh__S_m	TRUE	WBGene00001156 or WBGene00001155 or WBGene00001154 or WBGene00001152 or WBGene00001150 or WBGene00020347	Fatty acid beta-oxidation (even, straight chain, mitochondrial)	Fatty Acid metabolism		RHEA:16105;RHEA:20724					[CHECKME] Replacement for reaction R_RXN909_83_m	wimi
R_BETAOXMITO0015	(S)-3-hydroxyacyl-CoA-dehydrogenase (C12, mitochondrial)	M_nad_m + M_coa12_0_3oh__S_m <=> M_h_m + M_nadh_m + M_coa12_0_3o_m	FALSE	WBGene00007129 or WBGene00010035 or WBGene00019978 or WBGene00020347 or WBGene00001150	Fatty acid beta-oxidation (even, straight chain, mitochondrial)	Fatty Acid metabolism							[CHECKME] Replacement for reaction R_RXN909_72_m	wimi
R_BETAOXMITO0016	3-ketothiolase (C12, mitochondrial)	M_coa_m + M_coa12_0_3o_m <=> M_accoa_m + M_coa10_0_m	FALSE	WBGene00009952 or WBGene00015125	Fatty acid beta-oxidation (even, straight chain, mitochondrial)	Fatty Acid metabolism							[CHECKME] Replacement for reaction R_RXN909_84_m	wimi
R_BETAOXMITO0017	Acyl-CoA-dehydrogenase (C10, mitochondrial)	M_h_m + M_fad_m + M_coa10_0_m <=> M_fadh2_m + M_coa10_1_2e_m	FALSE	WBGene00020812 or WBGene00020366 or WBGene00019406 or WBGene00017125	Fatty acid beta-oxidation (even, straight chain, mitochondrial)	Fatty Acid metabolism		RHEA:14477					[CHECKME] Replacement for reaction R_RXN909_85_m	wimi
R_BETAOXMITO0018	Enoyl-CoA-hydratase (C10, mitochondrial)	M_h2o_m + M_coa10_1_2e_m <=> M_coa10_0_3oh__S_m	TRUE	WBGene00001156 or WBGene00001155 or WBGene00001154 or WBGene00001152 or WBGene00001150 or WBGene00020347	Fatty acid beta-oxidation (even, straight chain, mitochondrial)	Fatty Acid metabolism		RHEA:16105;RHEA:20724					[CHECKME] Replacement for reaction R_RXN909_87_m	wimi
R_BETAOXMITO0019	(S)-3-hydroxyacyl-CoA-dehydrogenase (C10, mitochondrial)	M_nad_m + M_coa10_0_3oh__S_m <=> M_h_m + M_nadh_m + M_coa10_0_3o_m	FALSE	WBGene00007129 or WBGene00010035 or WBGene00019978 or WBGene00020347 or WBGene00001150	Fatty acid beta-oxidation (even, straight chain, mitochondrial)	Fatty Acid metabolism							[CHECKME] Replacement for reaction R_RXN909_88_m	wimi
R_BETAOXMITO0020	3-ketothiolase (C10, mitochondrial)	M_coa_m + M_coa10_0_3o_m <=> M_accoa_m + M_coa8_0_m	FALSE	WBGene00009952 or WBGene00015125	Fatty acid beta-oxidation (even, straight chain, mitochondrial)	Fatty Acid metabolism							[CHECKME] Replacement for reaction R_RXN909_90_m	wimi
R_BETAOXMITO0021	Acyl-CoA-dehydrogenase (C8, mitochondrial)	M_h_m + M_fad_m + M_coa8_0_m <=> M_fadh2_m + M_coa8_1_2e_m	FALSE	WBGene00020812 or WBGene00020366 or WBGene00019406 or WBGene00017125	Fatty acid beta-oxidation (even, straight chain, mitochondrial)	Fatty Acid metabolism		RHEA:14477					[CHECKME] Replacement for reaction R_RXN909_91_m	wimi
R_BETAOXMITO0022	Enoyl-CoA-hydratase (C8, mitochondrial)	M_h2o_m + M_coa8_1_2e_m <=> M_coa8_0_3oh__S_c	TRUE	WBGene00001156 or WBGene00001155 or WBGene00001154 or WBGene00001152 or WBGene00001150 or WBGene00020347	Fatty acid beta-oxidation (even, straight chain, mitochondrial)	Fatty Acid metabolism		RHEA:16105;RHEA:20724					[CHECKME] Replacement for reaction R_RXN909_93_m	wimi
R_BETAOXMITO0023	(S)-3-hydroxyacyl-CoA-dehydrogenase (C8, mitochondrial)	M_nad_m + M_coa8_0_3oh__S_c <=> M_h_m + M_nadh_m + M_coa8_0_3o_m	FALSE	WBGene00007129 or WBGene00010035 or WBGene00019978 or WBGene00020347 or WBGene00001150	Fatty acid beta-oxidation (even, straight chain, mitochondrial)	Fatty Acid metabolism							[CHECKME] Replacement for reaction R_RXN909_94_m	wimi
R_BETAOXMITO0024	3-ketothiolase (C8, mitochondrial)	M_coa_m + M_coa8_0_3o_m <=> M_accoa_m + M_coa6_0_m	FALSE	WBGene00009952 or WBGene00015125	Fatty acid beta-oxidation (even, straight chain, mitochondrial)	Fatty Acid metabolism							[CHECKME] Replacement for reaction R_RXN909_96_m	wimi
R_BETAOXMITO0025	Acyl-CoA-dehydrogenase (C6, mitochondrial)	M_h_m + M_fad_m + M_coa6_0_m <=> M_fadh2_m + M_coa6_1_2e_m	FALSE	WBGene00020812 or WBGene00020366 or WBGene00019406 or WBGene00017125	Fatty acid beta-oxidation (even, straight chain, mitochondrial)	Fatty Acid metabolism		RHEA:14477					[CHECKME] Replacement for reaction R_RXN909_97_m	wimi
R_BETAOXMITO0026	Enoyl-CoA-hydratase (C6, mitochondrial)	M_h2o_m + M_coa6_1_2e_m <=> M_coa6_0_3oh__S_m	TRUE	WBGene00001156 or WBGene00001155 or WBGene00001154 or WBGene00001152 or WBGene00001150 or WBGene00020347	Fatty acid beta-oxidation (even, straight chain, mitochondrial)	Fatty Acid metabolism		RHEA:16105;RHEA:20724					[CHECKME] Replacement for reaction R_RXN909_99_m	wimi
R_BETAOXMITO0027	(S)-3-hydroxyacyl-CoA-dehydrogenase (C6, mitochondrial)	M_nad_m + M_coa6_0_3oh__S_m <=> M_h_m + M_nadh_m + M_coa6_0_3o_m	FALSE	WBGene00007129 or WBGene00010035 or WBGene00019978 or WBGene00020347 or WBGene00001150	Fatty acid beta-oxidation (even, straight chain, mitochondrial)	Fatty Acid metabolism							[CHECKME] Replacement for reaction R_RXN909_100_m	wimi
R_BETAOXMITO0028	3-ketothiolase (C6, mitochondrial)	M_coa_m + M_coa6_0_3o_m <=> M_accoa_m + M_btcoa_m	FALSE	WBGene00009952 or WBGene00015125	Fatty acid beta-oxidation (even, straight chain, mitochondrial)	Fatty Acid metabolism							[CHECKME] Replacement for reaction R_RXN909_103_m	wimi
R_BETAOXMITO0029	Acyl-CoA-dehydrogenase (C4, mitochondrial)	M_h_m + M_fad_m + M_btcoa_m <=> M_fadh2_m + M_b2coa_m	FALSE	WBGene00020812 or WBGene00020366 or WBGene00019406 or WBGene00017125	Fatty acid beta-oxidation (even, straight chain, mitochondrial)	Fatty Acid metabolism		RHEA:14477					[CHECKME] Replacement for reaction R_RXN909_105_m	wimi
R_BETAOXMITO0030	Enoyl-CoA-hydratase (C4, mitochondrial)	M_h2o_m + M_b2coa_m <=> M_3hbcoa_m	TRUE	WBGene00001156 or WBGene00001155 or WBGene00001154 or WBGene00001152 or WBGene00001150 or WBGene00020347	Fatty acid beta-oxidation (even, straight chain, mitochondrial)	Fatty Acid metabolism		RHEA:16105;RHEA:20724					[CHECKME] New detailed reactions for mitochondrial beta-oxidation	wimi
R_BETAOXMITO0031	(S)-3-hydroxyacyl-CoA-dehydrogenase (C4, mitochondrial)	M_nad_m + M_3hbcoa_m <=> M_h_m + M_nadh_m + M_aacoa_m	FALSE	WBGene00007129 or WBGene00010035 or WBGene00019978 or WBGene00020347 or WBGene00001150	Fatty acid beta-oxidation (even, straight chain, mitochondrial)	Fatty Acid metabolism							[CHECKME] New detailed reactions for mitochondrial beta-oxidation	wimi
R_BETAOXMITO0032	3-ketothiolase (C4, mitochondrial)	M_coa_m + M_aacoa_m <=> 2.0 M_accoa_m	FALSE	WBGene00009952 or WBGene00015125	Fatty acid beta-oxidation (even, straight chain, mitochondrial)	Fatty Acid metabolism							[CHECKME] New detailed reactions for mitochondrial beta-oxidation	wimi

## Sheet: FABIOSYNTH
!!SBtab SBtabVersion='1.0' TableType='Reaction' TableName='Reaction'
!Reaction	!Name	!ReactionFormula	!IsReversible	!GeneAssociation	!Pathway	!SuperPathway	!Identifiers:kegg.reaction	!Identifiers:rheadb_exact	!Identifiers:rheadb_fuzzy	!Identifiers:pubmed	!Identifiers:doi	!Identifiers:eco	!Comment	!Curator	!Notes:EC NUMBER	!Notes:AUTHORS
R_FABIOSYNTHCYTO0001	Malonyl-CoA-ACP transacylase	M_malcoa_c + M_ACP_c <=> M_malACP_c + M_coa_c	FALSE	WBGene00009342	Fatty acid biosynthesis (odd, iso chain, cytosolic), Fatty acid biosynthesis (even, straight chain, cytosolic)	Fatty Acid Biosynthesis							[CHECKME] Reactions for biosynthesis of fatty acids	wimi
R_FABIOSYNTHBRANCHEDCYTO0001	Isovaleryl-CoA ACP transacylase	M_ivcoa_c + M_ACP_c <=> M_ivACP_c + M_coa_c	FALSE	WBGene00009342	Fatty acid biosynthesis (odd, iso chain, cytosolic)	Fatty Acid Biosynthesis							[CHECKME] Reactions for biosynthesis of branched chain fatty acids	wimi
R_FABIOSYNTHBRANCHEDCYTO0002	3-ketoacyl-ACP synthase (C7iso, cytosolic)	M_ivACP_c + M_malACP_c + M_h_c <=> M_acp6_0_3o5me_c + M_co2_c + M_ACP_c	FALSE	WBGene00009342	Fatty acid biosynthesis (odd, iso chain, cytosolic)	Fatty Acid Biosynthesis							[CHECKME] Reactions for biosynthesis of branched chain fatty acids	wimi
R_FABIOSYNTHBRANCHEDCYTO0003	3-ketoacyl-ACP reductase (C7iso, cytosolic)	M_acp6_0_3o5me_c + M_h_c + M_nadph_c <=> M_acp6_0_3oh5me__R_c + M_nadp_c	FALSE	WBGene00009342	Fatty acid biosynthesis (odd, iso chain, cytosolic)	Fatty Acid Biosynthesis							[CHECKME] Reactions for biosynthesis of branched chain fatty acids	wimi
R_FABIOSYNTHBRANCHEDCYTO0004	3-hydroxylacyl-ACP dehydratase (C7iso, cytosolic)	M_acp6_0_3oh5me__R_c <=> M_acp6_1_2e5me_c + M_h2o_c	FALSE	WBGene00009342	Fatty acid biosynthesis (odd, iso chain, cytosolic)	Fatty Acid Biosynthesis							[CHECKME] Reactions for biosynthesis of branched chain fatty acids	wimi
R_FABIOSYNTHBRANCHEDCYTO0005	Enoyl-ACP reductase (C7iso, cytosolic)	M_acp6_1_2e5me_c + M_h_c + M_nadph_c <=> M_nadp_c + M_acp6_0_5me_c	FALSE	WBGene00009342	Fatty acid biosynthesis (odd, iso chain, cytosolic)	Fatty Acid Biosynthesis							[CHECKME] Reactions for biosynthesis of branched chain fatty acids	wimi
R_FABIOSYNTHBRANCHEDCYTO0006	3-ketoacyl-ACP synthase (C9iso, cytosolic)	M_acp6_0_3o5me_c + M_malACP_c + M_h_c <=> M_acp8_0_3o7me_c + M_co2_c + M_ACP_c	FALSE	WBGene00009342	Fatty acid biosynthesis (odd, iso chain, cytosolic)	Fatty Acid Biosynthesis							[CHECKME] Reactions for biosynthesis of branched chain fatty acids	wimi
R_FABIOSYNTHBRANCHEDCYTO0007	3-ketoacyl-ACP reductase (C9iso, cytosolic)	M_acp8_0_3o7me_c + M_h_c + M_nadph_c <=> M_acp8_0_3oh7me__R_c + M_nadp_c	FALSE	WBGene00009342	Fatty acid biosynthesis (odd, iso chain, cytosolic)	Fatty Acid Biosynthesis							[CHECKME] Reactions for biosynthesis of branched chain fatty acids	wimi
R_FABIOSYNTHBRANCHEDCYTO0008	3-hydroxylacyl-ACP dehydratase (C9iso, cytosolic)	M_acp8_0_3oh7me__R_c <=> M_acp8_1_2e7me_c + M_h2o_c	FALSE	WBGene00009342	Fatty acid biosynthesis (odd, iso chain, cytosolic)	Fatty Acid Biosynthesis							[CHECKME] Reactions for biosynthesis of branched chain fatty acids	wimi
R_FABIOSYNTHBRANCHEDCYTO0009	Enoyl-ACP reductase (C9iso, cytosolic)	M_acp8_1_2e7me_c + M_h_c + M_nadph_c <=> M_nadp_c + M_acp8_0_7me_c	FALSE	WBGene00009342	Fatty acid biosynthesis (odd, iso chain, cytosolic)	Fatty Acid Biosynthesis							[CHECKME] Reactions for biosynthesis of branched chain fatty acids	wimi
R_FABIOSYNTHBRANCHEDCYTO0010	3-ketoacyl-ACP synthase (C11iso, cytosolic)	M_acp8_0_7me_c + M_malACP_c + M_h_c <=> M_acp10_0_3o9me_c + M_co2_c + M_ACP_c	FALSE	WBGene00009342	Fatty acid biosynthesis (odd, iso chain, cytosolic)	Fatty Acid Biosynthesis							[CHECKME] Reactions for biosynthesis of branched chain fatty acids	wimi
R_FABIOSYNTHBRANCHEDCYTO0011	3-ketoacyl-ACP reductase (C11iso, cytosolic)	M_acp10_0_3o9me_c + M_h_c + M_nadph_c <=> M_acp10_0_3oh9me__R_c + M_nadp_c	FALSE	WBGene00009342	Fatty acid biosynthesis (odd, iso chain, cytosolic)	Fatty Acid Biosynthesis							[CHECKME] Reactions for biosynthesis of branched chain fatty acids	wimi
R_FABIOSYNTHBRANCHEDCYTO0012	3-hydroxylacyl-ACP dehydratase (C11iso, cytosolic)	M_acp10_0_3oh9me__R_c <=> M_acp10_1_2e9me_c + M_h2o_c	FALSE	WBGene00009342	Fatty acid biosynthesis (odd, iso chain, cytosolic)	Fatty Acid Biosynthesis							[CHECKME] Reactions for biosynthesis of branched chain fatty acids	wimi
R_FABIOSYNTHBRANCHEDCYTO0013	Enoyl-ACP reductase (C11iso, cytosolic)	M_acp10_1_2e9me_c + M_h_c + M_nadph_c <=> M_nadp_c + M_acp10_0_9me_c	FALSE	WBGene00009342	Fatty acid biosynthesis (odd, iso chain, cytosolic)	Fatty Acid Biosynthesis							[CHECKME] Reactions for biosynthesis of branched chain fatty acids	wimi
R_FABIOSYNTHBRANCHEDCYTO0014	3-ketoacyl-ACP synthase (C13iso, cytosolic)	M_acp10_0_9me_c + M_malACP_c + M_h_c <=> M_acp12_0_3o11me_c + M_co2_c + M_ACP_c	FALSE	WBGene00009342	Fatty acid biosynthesis (odd, iso chain, cytosolic)	Fatty Acid Biosynthesis							[CHECKME] Reactions for biosynthesis of branched chain fatty acids	wimi
R_FABIOSYNTHBRANCHEDCYTO0015	3-ketoacyl-ACP reductase (C13iso, cytosolic)	M_acp12_0_3o11me_c + M_h_c + M_nadph_c <=> M_acp12_0_3oh11me__R_c + M_nadp_c	FALSE	WBGene00009342	Fatty acid biosynthesis (odd, iso chain, cytosolic)	Fatty Acid Biosynthesis							[CHECKME] Reactions for biosynthesis of branched chain fatty acids	wimi
R_FABIOSYNTHBRANCHEDCYTO0016	3-hydroxylacyl-ACP dehydratase (C13iso, cytosolic)	M_acp12_0_3oh11me__R_c <=> M_acp12_1_2e11me_c + M_h2o_c	FALSE	WBGene00009342	Fatty acid biosynthesis (odd, iso chain, cytosolic)	Fatty Acid Biosynthesis							[CHECKME] Reactions for biosynthesis of branched chain fatty acids	wimi
R_FABIOSYNTHBRANCHEDCYTO0017	Enoyl-ACP reductase (C13iso, cytosolic)	M_acp12_1_2e11me_c + M_h_c + M_nadph_c <=> M_nadp_c + M_acp12_0_11me_c	FALSE	WBGene00009342	Fatty acid biosynthesis (odd, iso chain, cytosolic)	Fatty Acid Biosynthesis							[CHECKME] Reactions for biosynthesis of branched chain fatty acids	wimi
R_FABIOSYNTHBRANCHEDCYTO0018	acyl-ACP-hydrolase (C13iso, cytosolic)	M_acp12_0_11me_c + M_h2o_c <=> M_fa12_0_11me_c + M_ACP_c	FALSE	WBGene00009342	Fatty acid biosynthesis (odd, iso chain, cytosolic)	Fatty Acid Biosynthesis							[CHECKME] Reactions for biosynthesis of branched chain fatty acids	wimi
R_FABIOSYNTHMITO0001	Malonyl-CoA-ACP transacylase	M_malcoa_m + M_ACP_m <=> M_malACP_m + M_coa_m	FALSE	WBGene00009342	Fatty acid biosynthesis (odd, iso chain, mitochondrial)	Fatty Acid Biosynthesis							[CHECKME] Reactions for biosynthesis of branched chain fatty acids	wimi
R_FABIOSYNTHBRANCHEDMITO0001	Isovaleryl-CoA ACP transacylase	M_ivcoa_m + M_ACP_m <=> M_ivACP_m + M_coa_m	FALSE	WBGene00009342	Fatty acid biosynthesis (odd, iso chain, mitochondrial)	Fatty Acid Biosynthesis							[CHECKME] Reactions for biosynthesis of branched chain fatty acids	wimi
R_FABIOSYNTHBRANCHEDMITO0002	3-ketoacyl-ACP synthase (C7iso, mitochondrial)	M_ivACP_m + M_malACP_m + M_h_m <=> M_acp6_0_3o5me_m + M_co2_m + M_ACP_m	FALSE	WBGene00009342	Fatty acid biosynthesis (odd, iso chain, mitochondrial)	Fatty Acid Biosynthesis							[CHECKME] Reactions for biosynthesis of branched chain fatty acids	wimi
R_FABIOSYNTHBRANCHEDMITO0003	3-ketoacyl-ACP reductase (C7iso, mitochondrial)	M_acp6_0_3o5me_m + M_h_m + M_nadph_m <=> M_acp6_0_3oh5me__R_m + M_nadp_m	FALSE	WBGene00009342	Fatty acid biosynthesis (odd, iso chain, mitochondrial)	Fatty Acid Biosynthesis							[CHECKME] Reactions for biosynthesis of branched chain fatty acids	wimi
R_FABIOSYNTHBRANCHEDMITO0004	3-hydroxylacyl-ACP dehydratase (C7iso, mitochondrial)	M_acp6_0_3oh5me__R_m <=> M_acp6_1_2e5me_m + M_h2o_m	FALSE	WBGene00009342	Fatty acid biosynthesis (odd, iso chain, mitochondrial)	Fatty Acid Biosynthesis							[CHECKME] Reactions for biosynthesis of branched chain fatty acids	wimi
R_FABIOSYNTHBRANCHEDMITO0005	Enoyl-ACP reductase (C7iso, mitochondrial)	M_acp6_1_2e5me_m + M_h_m + M_nadph_m <=> M_nadp_m + M_acp6_0_5me_m	FALSE	WBGene00009342	Fatty acid biosynthesis (odd, iso chain, mitochondrial)	Fatty Acid Biosynthesis							[CHECKME] Reactions for biosynthesis of branched chain fatty acids	wimi
R_FABIOSYNTHBRANCHEDMITO0006	3-ketoacyl-ACP synthase (C9iso, mitochondrial)	M_acp6_0_3o5me_m + M_ACP_c + M_h_m <=> M_acp8_0_3oh7me__R_m + M_co2_m + M_ACP_m	FALSE	WBGene00009342	Fatty acid biosynthesis (odd, iso chain, mitochondrial)	Fatty Acid Biosynthesis							[CHECKME] Reactions for biosynthesis of branched chain fatty acids	wimi
R_FABIOSYNTHBRANCHEDMITO0007	3-ketoacyl-ACP reductase (C9iso, mitochondrial)	M_acp8_0_3oh7me__R_m + M_h_m + M_nadph_m <=> M_acp8_0_3oh7me__R_m + M_nadp_m	FALSE	WBGene00009342	Fatty acid biosynthesis (odd, iso chain, mitochondrial)	Fatty Acid Biosynthesis							[CHECKME] Reactions for biosynthesis of branched chain fatty acids	wimi
R_FABIOSYNTHBRANCHEDMITO0008	3-hydroxylacyl-ACP dehydratase (C9iso, mitochondrial)	M_acp8_0_3oh7me__R_m <=> M_acp8_1_2e7me_m + M_h2o_m	FALSE	WBGene00009342	Fatty acid biosynthesis (odd, iso chain, mitochondrial)	Fatty Acid Biosynthesis							[CHECKME] Reactions for biosynthesis of branched chain fatty acids	wimi
R_FABIOSYNTHBRANCHEDMITO0009	Enoyl-ACP reductase (C9iso, mitochondrial)	M_acp8_1_2e7me_m + M_h_m + M_nadph_m <=> M_nadp_m + M_acp8_0_7me_m	FALSE	WBGene00009342	Fatty acid biosynthesis (odd, iso chain, mitochondrial)	Fatty Acid Biosynthesis							[CHECKME] Reactions for biosynthesis of branched chain fatty acids	wimi
R_FABIOSYNTHBRANCHEDMITO0010	3-ketoacyl-ACP synthase (C11iso, mitochondrial)	M_acp8_0_7me_m + M_malACP_m + M_h_m <=> M_acp10_0_3o9me_m + M_co2_m + M_ACP_m	FALSE	WBGene00009342	Fatty acid biosynthesis (odd, iso chain, mitochondrial)	Fatty Acid Biosynthesis							[CHECKME] Reactions for biosynthesis of branched chain fatty acids	wimi
R_FABIOSYNTHBRANCHEDMITO0011	3-ketoacyl-ACP reductase (C11iso, mitochondrial)	M_acp10_0_3o9me_m + M_h_m + M_nadph_m <=> M_acp10_0_3oh9me__R_m + M_nadp_m	FALSE	WBGene00009342	Fatty acid biosynthesis (odd, iso chain, mitochondrial)	Fatty Acid Biosynthesis							[CHECKME] Reactions for biosynthesis of branched chain fatty acids	wimi
R_FABIOSYNTHBRANCHEDMITO0012	3-hydroxylacyl-ACP dehydratase (C11iso, mitochondrial)	M_acp10_0_3oh9me__R_m <=> M_acp10_1_2e9me_m + M_h2o_m	FALSE	WBGene00009342	Fatty acid biosynthesis (odd, iso chain, mitochondrial)	Fatty Acid Biosynthesis							[CHECKME] Reactions for biosynthesis of branched chain fatty acids	wimi
R_FABIOSYNTHBRANCHEDMITO0013	Enoyl-ACP reductase (C11iso, mitochondrial)	M_acp10_1_2e9me_m + M_h_m + M_nadph_m <=> M_nadp_m + M_acp10_0_9me_m	FALSE	WBGene00009342	Fatty acid biosynthesis (odd, iso chain, mitochondrial)	Fatty Acid Biosynthesis							[CHECKME] Reactions for biosynthesis of branched chain fatty acids	wimi
R_FABIOSYNTHBRANCHEDMITO0014	3-ketoacyl-ACP synthase (C13iso, mitochondrial)	M_acp10_0_9me_m + M_malACP_m + M_h_m <=> M_acp12_0_3o11me_m + M_co2_m + M_ACP_m	FALSE	WBGene00009342	Fatty acid biosynthesis (odd, iso chain, mitochondrial)	Fatty Acid Biosynthesis							[CHECKME] Reactions for biosynthesis of branched chain fatty acids	wimi
R_FABIOSYNTHBRANCHEDMITO0015	3-ketoacyl-ACP reductase (C13iso, mitochondrial)	M_acp12_0_3o11me_m + M_h_m + M_nadph_m <=> M_acp12_0_3oh11me__R_m + M_nadp_m	FALSE	WBGene00009342	Fatty acid biosynthesis (odd, iso chain, mitochondrial)	Fatty Acid Biosynthesis							[CHECKME] Reactions for biosynthesis of branched chain fatty acids	wimi
R_FABIOSYNTHBRANCHEDMITO0016	3-hydroxylacyl-ACP dehydratase (C13iso, mitochondrial)	M_acp12_0_3oh11me__R_m <=> M_acp12_1_2e11me_m + M_h2o_m	FALSE	WBGene00009342	Fatty acid biosynthesis (odd, iso chain, mitochondrial)	Fatty Acid Biosynthesis							[CHECKME] Reactions for biosynthesis of branched chain fatty acids	wimi
R_FABIOSYNTHBRANCHEDMITO0017	Enoyl-ACP reductase (C13iso, mitochondrial)	M_acp12_1_2e11me_m + M_h_m + M_nadph_m <=> M_nadp_m + M_acp12_0_11me_m	FALSE	WBGene00009342	Fatty acid biosynthesis (odd, iso chain, mitochondrial)	Fatty Acid Biosynthesis							[CHECKME] Reactions for biosynthesis of branched chain fatty acids	wimi
R_FABIOSYNTHBRANCHEDMITO0018	acyl-ACP-hydrolase (C13iso, mitochondrial)	M_acp12_0_11me_m + M_h2o_m <=> M_fa12_0_11me_m + M_ACP_m	FALSE	WBGene00009342	Fatty acid biosynthesis (odd, iso chain, mitochondrial)	Fatty Acid Biosynthesis							[CHECKME] Reactions for biosynthesis of branched chain fatty acids	wimi
R_FABIOSYNTHSTRAIGHTCYTO0001	Acetyl-CoA-ACP transacylase	M_accoa_c + M_ACP_c <=> M_acACP_c + M_coa_c	FALSE	WBGene00009342	Fatty acid biosynthesis (even, straight chain, cytosolic)	Fatty Acid Biosynthesis							[CHECKME] Reactions for biosynthesis of straight fatty acids	wimi
R_FABIOSYNTHSTRAIGHTCYTO0002	3-ketoacyl-ACP synthase (C4, cytosolic)	M_acACP_c + M_malACP_c + M_h_c <=> M_actACP_c + M_co2_c + M_ACP_c	FALSE	WBGene00009342	Fatty acid biosynthesis (even, straight chain, cytosolic)	Fatty Acid Biosynthesis							[CHECKME] Reactions for biosynthesis of straight fatty acids	wimi
R_FABIOSYNTHSTRAIGHTCYTO0003	3-ketoacyl-ACP reductase (C4, cytosolic)	M_actACP_c + M_h_c + M_nadph_c <=> M_3hbutACP_c + M_nadp_c	FALSE	WBGene00009342	Fatty acid biosynthesis (even, straight chain, cytosolic)	Fatty Acid Biosynthesis							[CHECKME] Reactions for biosynthesis of straight fatty acids	wimi
R_FABIOSYNTHSTRAIGHTCYTO0004	3-hydroxylacyl-ACP dehydratase (C4, cytosolic)	M_3hbutACP_c <=> M_but2eACP_c + M_h2o_c	FALSE	WBGene00009342	Fatty acid biosynthesis (even, straight chain, cytosolic)	Fatty Acid Biosynthesis							[CHECKME] Reactions for biosynthesis of straight fatty acids	wimi
R_FABIOSYNTHSTRAIGHTCYTO0005	Enoyl-ACP reductase (C4, cytosolic)	M_but2eACP_c + M_h_c + M_nadph_c <=> M_nadp_c + M_butACP_c	FALSE	WBGene00009342	Fatty acid biosynthesis (even, straight chain, cytosolic)	Fatty Acid Biosynthesis							[CHECKME] Reactions for biosynthesis of straight fatty acids	wimi
R_FABIOSYNTHSTRAIGHTCYTO0006	3-ketoacyl-ACP synthase (C6, cytosolic)	M_butACP_c + M_malACP_c + M_h_c <=> M_acp6_0_3o_c + M_co2_c + M_ACP_c	FALSE	WBGene00009342	Fatty acid biosynthesis (even, straight chain, cytosolic)	Fatty Acid Biosynthesis							[CHECKME] Reactions for biosynthesis of straight fatty acids	wimi
R_FABIOSYNTHSTRAIGHTCYTO0007	3-ketoacyl-ACP reductase (C6, cytosolic)	M_acp6_0_3o_c + M_h_c + M_nadph_c <=> M_acp6_0_3oh__R_c + M_nadp_c	FALSE	WBGene00009342	Fatty acid biosynthesis (even, straight chain, cytosolic)	Fatty Acid Biosynthesis							[CHECKME] Reactions for biosynthesis of straight fatty acids	wimi
R_FABIOSYNTHSTRAIGHTCYTO0008	3-hydroxylacyl-ACP dehydratase (C6, cytosolic)	M_acp6_0_3oh__R_c <=> M_acp6_1_2e_c + M_h2o_c	FALSE	WBGene00009342	Fatty acid biosynthesis (even, straight chain, cytosolic)	Fatty Acid Biosynthesis							[CHECKME] Reactions for biosynthesis of straight fatty acids	wimi
R_FABIOSYNTHSTRAIGHTCYTO0009	Enoyl-ACP reductase (C6, cytosolic)	M_acp6_0_3oh__R_c + M_h_c + M_nadph_c <=> M_nadp_c + M_acp6_0_c	FALSE	WBGene00009342	Fatty acid biosynthesis (even, straight chain, cytosolic)	Fatty Acid Biosynthesis							[CHECKME] Reactions for biosynthesis of straight fatty acids	wimi
R_FABIOSYNTHSTRAIGHTCYTO0010	3-ketoacyl-ACP synthase (C8, cytosolic)	M_acp6_0_c + M_ACP_c + M_h_c <=> M_acp8_0_3o_c + M_co2_c + M_ACP_c	FALSE	WBGene00009342	Fatty acid biosynthesis (even, straight chain, cytosolic)	Fatty Acid Biosynthesis							[CHECKME] Reactions for biosynthesis of straight fatty acids	wimi
R_FABIOSYNTHSTRAIGHTCYTO0011	3-ketoacyl-ACP reductase (C8, cytosolic)	M_acp8_0_3o_c + M_h_c + M_nadph_c <=> M_acp8_0_3oh__R_c + M_nadp_c	FALSE	WBGene00009342	Fatty acid biosynthesis (even, straight chain, cytosolic)	Fatty Acid Biosynthesis							[CHECKME] Reactions for biosynthesis of straight fatty acids	wimi
R_FABIOSYNTHSTRAIGHTCYTO0012	3-hydroxylacyl-ACP dehydratase (C8, cytosolic)	M_acp8_0_3oh__R_c <=> M_acp8_1_2e_c + M_h2o_c	FALSE	WBGene00009342	Fatty acid biosynthesis (even, straight chain, cytosolic)	Fatty Acid Biosynthesis							[CHECKME] Reactions for biosynthesis of straight fatty acids	wimi
R_FABIOSYNTHSTRAIGHTCYTO0013	Enoyl-ACP reductase (C8, cytosolic)	M_acp8_1_2e_c + M_h_c + M_nadph_c <=> M_nadp_c + M_acp8_0_c	FALSE	WBGene00009342	Fatty acid biosynthesis (even, straight chain, cytosolic)	Fatty Acid Biosynthesis							[CHECKME] Reactions for biosynthesis of straight fatty acids	wimi
R_FABIOSYNTHSTRAIGHTCYTO0014	3-ketoacyl-ACP synthase (C10, cytosolic)	M_acp8_0_c + M_malACP_c + M_h_c <=> M_acp10_0_3o_c + M_co2_c + M_ACP_c	FALSE	WBGene00009342	Fatty acid biosynthesis (even, straight chain, cytosolic)	Fatty Acid Biosynthesis							[CHECKME] Reactions for biosynthesis of straight fatty acids	wimi
R_FABIOSYNTHSTRAIGHTCYTO0015	3-ketoacyl-ACP reductase (C10, cytosolic)	M_acp10_0_3o_c + M_h_c + M_nadph_c <=> M_acp10_0_3oh__R_c + M_nadp_c	FALSE	WBGene00009342	Fatty acid biosynthesis (even, straight chain, cytosolic)	Fatty Acid Biosynthesis							[CHECKME] Reactions for biosynthesis of straight fatty acids	wimi
R_FABIOSYNTHSTRAIGHTCYTO0016	3-hydroxylacyl-ACP dehydratase (C10, cytosolic)	M_acp10_0_3oh__R_c <=> M_acp10_1_2e_c + M_h2o_c	FALSE	WBGene00009342	Fatty acid biosynthesis (even, straight chain, cytosolic)	Fatty Acid Biosynthesis							[CHECKME] Reactions for biosynthesis of straight fatty acids	wimi
R_FABIOSYNTHSTRAIGHTCYTO0017	Enoyl-ACP reductase (C10, cytosolic)	M_acp10_1_2e_c + M_h_c + M_nadph_c <=> M_nadp_c + M_acp10_0_c	FALSE	WBGene00009342	Fatty acid biosynthesis (even, straight chain, cytosolic)	Fatty Acid Biosynthesis							[CHECKME] Reactions for biosynthesis of straight fatty acids	wimi
R_FABIOSYNTHSTRAIGHTCYTO0018	3-ketoacyl-ACP synthase (C12, cytosolic)	M_acp10_0_c + M_malACP_c + M_h_c <=> M_acp12_0_3o_c + M_co2_c + M_ACP_c	FALSE	WBGene00009342	Fatty acid biosynthesis (even, straight chain, cytosolic)	Fatty Acid Biosynthesis							[CHECKME] Reactions for biosynthesis of straight fatty acids	wimi
R_FABIOSYNTHSTRAIGHTCYTO0019	3-ketoacyl-ACP reductase (C12, cytosolic)	M_acp12_0_3o_c + M_h_c + M_nadph_c <=> M_acp12_0_3oh__R_c + M_nadp_c	FALSE	WBGene00009342	Fatty acid biosynthesis (even, straight chain, cytosolic)	Fatty Acid Biosynthesis							[CHECKME] Reactions for biosynthesis of straight fatty acids	wimi
R_FABIOSYNTHSTRAIGHTCYTO0020	3-hydroxylacyl-ACP dehydratase (C12, cytosolic)	M_acp12_0_3oh__R_c <=> M_acp12_1_2e_c + M_h2o_c	FALSE	WBGene00009342	Fatty acid biosynthesis (even, straight chain, cytosolic)	Fatty Acid Biosynthesis							[CHECKME] Reactions for biosynthesis of straight fatty acids	wimi
R_FABIOSYNTHSTRAIGHTCYTO0021	Enoyl-ACP reductase (C12, cytosolic)	M_acp12_1_2e_c + M_h_c + M_nadph_c <=> M_nadp_c + M_acp12_0_c	FALSE	WBGene00009342	Fatty acid biosynthesis (even, straight chain, cytosolic)	Fatty Acid Biosynthesis							[CHECKME] Reactions for biosynthesis of straight fatty acids	wimi
R_FABIOSYNTHSTRAIGHTCYTO0022	3-ketoacyl-ACP synthase (C14, cytosolic)	M_acp12_0_c + M_malACP_c + M_h_c <=> M_acp14_0_3o_c + M_co2_c + M_ACP_c	FALSE	WBGene00009342	Fatty acid biosynthesis (even, straight chain, cytosolic)	Fatty Acid Biosynthesis							[CHECKME] Reactions for biosynthesis of straight fatty acids	wimi
R_FABIOSYNTHSTRAIGHTCYTO0023	3-ketoacyl-ACP reductase (C14, cytosolic)	M_acp14_0_3o_c + M_h_c + M_nadph_c <=> M_acp14_0_3oh__R_c + M_nadp_c	FALSE	WBGene00009342	Fatty acid biosynthesis (even, straight chain, cytosolic)	Fatty Acid Biosynthesis							[CHECKME] Reactions for biosynthesis of straight fatty acids	wimi
R_FABIOSYNTHSTRAIGHTCYTO0024	3-hydroxylacyl-ACP dehydratase (C14, cytosolic)	M_acp14_0_3oh__R_c <=> M_acp14_1_2e_c + M_h2o_c	FALSE	WBGene00009342	Fatty acid biosynthesis (even, straight chain, cytosolic)	Fatty Acid Biosynthesis							[CHECKME] Reactions for biosynthesis of straight fatty acids	wimi
R_FABIOSYNTHSTRAIGHTCYTO0025	Enoyl-ACP reductase (C14, cytosolic)	M_acp14_1_2e_c + M_h_c + M_nadph_c <=> M_nadp_c + M_acp14_0_c	FALSE	WBGene00009342	Fatty acid biosynthesis (even, straight chain, cytosolic)	Fatty Acid Biosynthesis							[CHECKME] Reactions for biosynthesis of straight fatty acids	wimi
R_FABIOSYNTHSTRAIGHTCYTO0026	3-ketoacyl-ACP synthase (C16, cytosolic)	M_acp14_0_c + M_malACP_c + M_h_c <=> M_acp16_0_3o_c + M_co2_c + M_ACP_c	FALSE	WBGene00009342	Fatty acid biosynthesis (even, straight chain, cytosolic)	Fatty Acid Biosynthesis							[CHECKME] Reactions for biosynthesis of straight fatty acids	wimi
R_FABIOSYNTHSTRAIGHTCYTO0027	3-ketoacyl-ACP reductase (C16, cytosolic)	M_acp16_0_3o_c + M_h_c + M_nadph_c <=> M_acp16_0_3oh__R_c + M_nadp_c	FALSE	WBGene00009342	Fatty acid biosynthesis (even, straight chain, cytosolic)	Fatty Acid Biosynthesis							[CHECKME] Reactions for biosynthesis of straight fatty acids	wimi
R_FABIOSYNTHSTRAIGHTCYTO0028	3-hydroxylacyl-ACP dehydratase (C16, cytosolic)	M_acp16_0_3oh__R_c <=> M_acp16_1_2e_c + M_h2o_c	FALSE	WBGene00009342	Fatty acid biosynthesis (even, straight chain, cytosolic)	Fatty Acid Biosynthesis							[CHECKME] Reactions for biosynthesis of straight fatty acids	wimi
R_FABIOSYNTHSTRAIGHTCYTO0029	Enoyl-ACP reductase (C16, cytosolic)	M_acp16_1_2e_c + M_h_c + M_nadph_c <=> M_nadp_c + M_acp16_0_c	FALSE	WBGene00009342	Fatty acid biosynthesis (even, straight chain, cytosolic)	Fatty Acid Biosynthesis							[CHECKME] Reactions for biosynthesis of straight fatty acids	wimi
R_FABIOSYNTHSTRAIGHTCYTO0030	Acyl-ACP-hydrolase (C4, cytosolic)	M_butACP_c + M_h2o_c <=> M_but_c + M_ACP_c	FALSE	WBGene00009342	Fatty acid biosynthesis (even, straight chain, cytosolic)	Fatty Acid Biosynthesis							[CHECKME] Reactions for biosynthesis of straight fatty acids	wimi
R_FABIOSYNTHSTRAIGHTCYTO0031	Acyl-ACP-hydrolase (C6, cytosolic)	M_acp6_0_c + M_h2o_c <=> M_fa6_0_c + M_ACP_c	FALSE	WBGene00009342	Fatty acid biosynthesis (even, straight chain, cytosolic)	Fatty Acid Biosynthesis							[CHECKME] Reactions for biosynthesis of straight fatty acids	wimi
R_FABIOSYNTHSTRAIGHTCYTO0032	Acyl-ACP-hydrolase (C8, cytosolic)	M_acp8_0_c + M_h2o_c <=> M_fa8_0_c + M_ACP_c	FALSE	WBGene00009342	Fatty acid biosynthesis (even, straight chain, cytosolic)	Fatty Acid Biosynthesis							[CHECKME] Reactions for biosynthesis of straight fatty acids	wimi
R_FABIOSYNTHSTRAIGHTCYTO0033	Acyl-ACP-hydrolase (C10, cytosolic)	M_acp10_0_c + M_h2o_c <=> M_fa10_0_c + M_ACP_c	FALSE	WBGene00009342	Fatty acid biosynthesis (even, straight chain, cytosolic)	Fatty Acid Biosynthesis							[CHECKME] Reactions for biosynthesis of straight fatty acids	wimi
R_FABIOSYNTHSTRAIGHTCYTO0034	Acyl-ACP-hydrolase (C12, cytosolic)	M_acp12_0_c + M_h2o_c <=> M_fa12_0_c + M_ACP_c	FALSE	WBGene00009342	Fatty acid biosynthesis (even, straight chain, cytosolic)	Fatty Acid Biosynthesis							[CHECKME] Reactions for biosynthesis of straight fatty acids	wimi
R_FABIOSYNTHSTRAIGHTCYTO0035	Acyl-ACP-hydrolase (C14, cytosolic)	M_acp14_0_c + M_h2o_c <=> M_fa14_0_c + M_ACP_c	FALSE	WBGene00009342	Fatty acid biosynthesis (even, straight chain, cytosolic)	Fatty Acid Biosynthesis							[CHECKME] Reactions for biosynthesis of straight fatty acids	wimi
R_FABIOSYNTHSTRAIGHTCYTO0036	Acyl-ACP-hydrolase (C16, cytosolic)	M_acp16_0_c + M_h2o_c <=> M_fa16_0_c + M_ACP_c	FALSE	WBGene00009342	Fatty acid biosynthesis (even, straight chain, cytosolic)	Fatty Acid Biosynthesis							[CHECKME] Reactions for biosynthesis of straight fatty acids	wimi
R_FABIOSYNTHSTRAIGHTMTIO0001	Acetyl-CoA-ACP transacylase	M_accoa_m + M_ACP_m <=> M_acACP_m + M_coa_m	FALSE	WBGene00009343	Fatty acid biosynthesis (even, straight chain, mitochondrial)								[CHECKME] Reactions for biosynthesis of straight fatty acids	wimi
R_FABIOSYNTHSTRAIGHTMTIO0002	3-ketoacyl-ACP synthase (C4, mitochondrial)	M_acACP_m + M_malACP_m + M_h_m <=> M_actACP_m + M_co2_m + M_ACP_m	FALSE	WBGene00009345	Fatty acid biosynthesis (even, straight chain, mitochondrial)								[CHECKME] Reactions for biosynthesis of straight fatty acids	wimi
R_FABIOSYNTHSTRAIGHTMTIO0003	3-ketoacyl-ACP reductase (C4, mitochondrial)	M_actACP_m + M_h_m + M_nadph_m <=> M_3hbutACP_m + M_nadp_m	FALSE	WBGene00009347	Fatty acid biosynthesis (even, straight chain, mitochondrial)								[CHECKME] Reactions for biosynthesis of straight fatty acids	wimi
R_FABIOSYNTHSTRAIGHTMTIO0004	3-hydroxylacyl-ACP dehydratase (C4, mitochondrial)	M_3hbutACP_m <=> M_but2eACP_m + M_h2o_m	FALSE	WBGene00009349	Fatty acid biosynthesis (even, straight chain, mitochondrial)								[CHECKME] Reactions for biosynthesis of straight fatty acids	wimi
R_FABIOSYNTHSTRAIGHTMTIO0005	Enoyl-ACP reductase (C4, mitochondrial)	M_but2eACP_m + M_h_m + M_nadph_m <=> M_nadp_m + M_butACP_m	FALSE	WBGene00006693	Fatty acid biosynthesis (even, straight chain, mitochondrial)								[CHECKME] Reactions for biosynthesis of straight fatty acids; updated gene	wimi; jpnh
R_FABIOSYNTHSTRAIGHTMTIO0006	3-ketoacyl-ACP synthase (C6, mitochondrial)	M_butACP_m + M_malACP_m + M_h_m <=> M_acp6_0_3o_m + M_co2_m + M_ACP_m	FALSE	WBGene00009353	Fatty acid biosynthesis (even, straight chain, mitochondrial)								[CHECKME] Reactions for biosynthesis of straight fatty acids	wimi
R_FABIOSYNTHSTRAIGHTMTIO0007	3-ketoacyl-ACP reductase (C6, mitochondrial)	M_acp6_0_3o_m + M_h_m + M_nadph_m <=> M_acp6_0_3oh__R_m + M_nadp_m	FALSE	WBGene00009355	Fatty acid biosynthesis (even, straight chain, mitochondrial)								[CHECKME] Reactions for biosynthesis of straight fatty acids	wimi
R_FABIOSYNTHSTRAIGHTMTIO0008	3-hydroxylacyl-ACP dehydratase (C6, mitochondrial)	M_acp6_0_3oh__R_m <=> M_acp6_1_2e_m + M_h2o_m	FALSE	WBGene00009357	Fatty acid biosynthesis (even, straight chain, mitochondrial)								[CHECKME] Reactions for biosynthesis of straight fatty acids	wimi
R_FABIOSYNTHSTRAIGHTMTIO0009	Enoyl-ACP reductase (C6, mitochondrial)	M_acp6_0_3oh__R_m + M_h_m + M_nadph_m <=> M_nadp_m + M_acp6_0_m	FALSE	WBGene00009359	Fatty acid biosynthesis (even, straight chain, mitochondrial)								[CHECKME] Reactions for biosynthesis of straight fatty acids	wimi
R_FABIOSYNTHSTRAIGHTMTIO0010	3-ketoacyl-ACP synthase (C8, mitochondrial)	M_acp6_0_m + M_malACP_m + M_h_m <=> M_acp8_0_3o_m + M_co2_m + M_ACP_m	FALSE	WBGene00009361	Fatty acid biosynthesis (even, straight chain, mitochondrial)								[CHECKME] Reactions for biosynthesis of straight fatty acids	wimi
R_FABIOSYNTHSTRAIGHTMTIO0011	3-ketoacyl-ACP reductase (C8, mitochondrial)	M_acp8_0_3o_m + M_h_m + M_nadph_m <=> M_acp8_0_3oh__R_m + M_nadp_m	FALSE	WBGene00009363	Fatty acid biosynthesis (even, straight chain, mitochondrial)								[CHECKME] Reactions for biosynthesis of straight fatty acids	wimi
R_FABIOSYNTHSTRAIGHTMTIO0012	3-hydroxylacyl-ACP dehydratase (C8, mitochondrial)	M_acp8_0_3oh__R_m <=> M_acp8_1_2e_m + M_h2o_m	FALSE	WBGene00009365	Fatty acid biosynthesis (even, straight chain, mitochondrial)								[CHECKME] Reactions for biosynthesis of straight fatty acids	wimi
R_FABIOSYNTHSTRAIGHTMTIO0013	Enoyl-ACP reductase (C8, mitochondrial)	M_acp8_1_2e_m + M_h_m + M_nadph_m <=> M_nadp_m + M_acp8_0_m	FALSE	WBGene00009367	Fatty acid biosynthesis (even, straight chain, mitochondrial)								[CHECKME] Reactions for biosynthesis of straight fatty acids	wimi
R_FABIOSYNTHSTRAIGHTMTIO0014	3-ketoacyl-ACP synthase (C10, mitochondrial)	M_acp8_0_m + M_malACP_m + M_h_m <=> M_acp10_0_3o_m + M_co2_m + M_ACP_m	FALSE	WBGene00009369	Fatty acid biosynthesis (even, straight chain, mitochondrial)								[CHECKME] Reactions for biosynthesis of straight fatty acids	wimi
R_FABIOSYNTHSTRAIGHTMTIO0015	3-ketoacyl-ACP reductase (C10, mitochondrial)	M_acp10_0_3o_m + M_h_m + M_nadph_m <=> M_acp10_0_3oh__R_m + M_nadp_m	FALSE	WBGene00009371	Fatty acid biosynthesis (even, straight chain, mitochondrial)								[CHECKME] Reactions for biosynthesis of straight fatty acids	wimi
R_FABIOSYNTHSTRAIGHTMTIO0016	3-hydroxylacyl-ACP dehydratase (C10, mitochondrial)	M_acp10_0_3oh__R_m <=> M_acp10_1_2e_m + M_h2o_m	FALSE	WBGene00009373	Fatty acid biosynthesis (even, straight chain, mitochondrial)								[CHECKME] Reactions for biosynthesis of straight fatty acids	wimi
R_FABIOSYNTHSTRAIGHTMTIO0017	Enoyl-ACP reductase (C10, mitochondrial)	M_acp10_1_2e_m + M_h_m + M_nadph_m <=> M_nadp_m + M_acp10_0_m	FALSE	WBGene00009375	Fatty acid biosynthesis (even, straight chain, mitochondrial)								[CHECKME] Reactions for biosynthesis of straight fatty acids	wimi
R_FABIOSYNTHSTRAIGHTMTIO0018	3-ketoacyl-ACP synthase (C12, mitochondrial)	M_acp10_0_m + M_ACP_m + M_h_m <=> M_acp12_0_3o_m + M_co2_m + M_ACP_m	FALSE	WBGene00009377	Fatty acid biosynthesis (even, straight chain, mitochondrial)								[CHECKME] Reactions for biosynthesis of straight fatty acids	wimi
R_FABIOSYNTHSTRAIGHTMTIO0019	3-ketoacyl-ACP reductase (C12, mitochondrial)	M_acp12_0_3o_m + M_h_m + M_nadph_m <=> M_acp12_0_3oh__R_m + M_nadp_m	FALSE	WBGene00009379	Fatty acid biosynthesis (even, straight chain, mitochondrial)								[CHECKME] Reactions for biosynthesis of straight fatty acids	wimi
R_FABIOSYNTHSTRAIGHTMTIO0020	3-hydroxylacyl-ACP dehydratase (C12, mitochondrial)	M_acp12_0_3oh__R_m <=> M_acp12_1_2e_m + M_h2o_m	FALSE	WBGene00009381	Fatty acid biosynthesis (even, straight chain, mitochondrial)								[CHECKME] Reactions for biosynthesis of straight fatty acids	wimi
R_FABIOSYNTHSTRAIGHTMTIO0021	Enoyl-ACP reductase (C12, mitochondrial)	M_acp12_1_2e_m + M_h_m + M_nadph_m <=> M_nadp_m + M_acp12_0_m	FALSE	WBGene00009383	Fatty acid biosynthesis (even, straight chain, mitochondrial)								[CHECKME] Reactions for biosynthesis of straight fatty acids	wimi
R_FABIOSYNTHSTRAIGHTMTIO0022	3-ketoacyl-ACP synthase (C14, mitochondrial)	M_acp12_0_m + M_malACP_m + M_h_m <=> M_acp14_0_3o_m + M_co2_m + M_ACP_m	FALSE	WBGene00009385	Fatty acid biosynthesis (even, straight chain, mitochondrial)								[CHECKME] Reactions for biosynthesis of straight fatty acids	wimi
R_FABIOSYNTHSTRAIGHTMTIO0023	3-ketoacyl-ACP reductase (C14, mitochondrial)	M_acp14_0_3o_m + M_h_m + M_nadph_m <=> M_acp14_0_3oh__R_m + M_nadp_m	FALSE	WBGene00009387	Fatty acid biosynthesis (even, straight chain, mitochondrial)								[CHECKME] Reactions for biosynthesis of straight fatty acids	wimi
R_FABIOSYNTHSTRAIGHTMTIO0024	3-hydroxylacyl-ACP dehydratase (C14, mitochondrial)	M_acp14_0_3oh__R_m <=> M_acp14_1_2e_m + M_h2o_m	FALSE	WBGene00009389	Fatty acid biosynthesis (even, straight chain, mitochondrial)								[CHECKME] Reactions for biosynthesis of straight fatty acids	wimi
R_FABIOSYNTHSTRAIGHTMTIO0025	Enoyl-ACP reductase (C14, mitochondrial)	M_acp14_1_2e_m + M_h_m + M_nadph_m <=> M_nadp_m + M_acp14_0_m	FALSE	WBGene00009391	Fatty acid biosynthesis (even, straight chain, mitochondrial)								[CHECKME] Reactions for biosynthesis of straight fatty acids	wimi
R_FABIOSYNTHSTRAIGHTMTIO0026	3-ketoacyl-ACP synthase (C16, mitochondrial)	M_acp14_0_m + M_malACP_m + M_h_m <=> M_acp16_0_3o_m + M_co2_m + M_ACP_m	FALSE	WBGene00009393	Fatty acid biosynthesis (even, straight chain, mitochondrial)								[CHECKME] Reactions for biosynthesis of straight fatty acids	wimi
R_FABIOSYNTHSTRAIGHTMTIO0027	3-ketoacyl-ACP reductase (C16, mitochondrial)	M_acp16_0_3o_m + M_h_m + M_nadph_m <=> M_acp16_0_3oh__R_m + M_nadp_m	FALSE	WBGene00009395	Fatty acid biosynthesis (even, straight chain, mitochondrial)								[CHECKME] Reactions for biosynthesis of straight fatty acids	wimi
R_FABIOSYNTHSTRAIGHTMTIO0028	3-hydroxylacyl-ACP dehydratase (C16, mitochondrial)	M_acp16_0_3oh__R_m <=> M_acp16_1_2e_m + M_h2o_m	FALSE	WBGene00009397	Fatty acid biosynthesis (even, straight chain, mitochondrial)								[CHECKME] Reactions for biosynthesis of straight fatty acids	wimi
R_FABIOSYNTHSTRAIGHTMTIO0029	Enoyl-ACP reductase (C16, mitochondrial)	M_acp16_1_2e_m + M_h_m + M_nadph_m <=> M_nadp_m + M_acp16_0_m	FALSE	WBGene00009399	Fatty acid biosynthesis (even, straight chain, mitochondrial)								[CHECKME] Reactions for biosynthesis of straight fatty acids	wimi
R_FABIOSYNTHSTRAIGHTMTIO0030	Acyl-ACP-hydrolase (C4, mitochondrial)	M_butACP_m + M_h2o_m <=> M_but_m + M_ACP_m	FALSE	WBGene00009401	Fatty acid biosynthesis (even, straight chain, mitochondrial)								[CHECKME] Reactions for biosynthesis of straight fatty acids	wimi
R_FABIOSYNTHSTRAIGHTMTIO0031	Acyl-ACP-hydrolase (C6, mitochondrial)	M_acp6_0_m + M_h2o_m <=> M_fa6_0_m + M_ACP_m	FALSE	WBGene00009403	Fatty acid biosynthesis (even, straight chain, mitochondrial)								[CHECKME] Reactions for biosynthesis of straight fatty acids	wimi
R_FABIOSYNTHSTRAIGHTMTIO0032	Acyl-ACP-hydrolase (C8, mitochondrial)	M_acp8_0_m + M_h2o_m <=> M_fa8_0_m + M_ACP_m	FALSE	WBGene00009405	Fatty acid biosynthesis (even, straight chain, mitochondrial)								[CHECKME] Reactions for biosynthesis of straight fatty acids	wimi
R_FABIOSYNTHSTRAIGHTMTIO0033	Acyl-ACP-hydrolase (C10, mitochondrial)	M_acp10_0_m + M_h2o_m <=> M_fa10_0_m + M_ACP_m	FALSE	WBGene00009407	Fatty acid biosynthesis (even, straight chain, mitochondrial)								[CHECKME] Reactions for biosynthesis of straight fatty acids; CHECKME dead gene	wimi; jpnh
R_FABIOSYNTHSTRAIGHTMTIO0034	Acyl-ACP-hydrolase (C12, mitochondrial)	M_acp12_0_m + M_h2o_m <=> M_fa12_0_m + M_ACP_m	FALSE	WBGene00009409	Fatty acid biosynthesis (even, straight chain, mitochondrial)								[CHECKME] Reactions for biosynthesis of straight fatty acids	wimi
R_FABIOSYNTHSTRAIGHTMTIO0035	Acyl-ACP-hydrolase (C14, mitochondrial)	M_acp14_0_m + M_h2o_m <=> M_fa14_0_m + M_ACP_m	FALSE	WBGene00009411	Fatty acid biosynthesis (even, straight chain, mitochondrial)								[CHECKME] Reactions for biosynthesis of straight fatty acids	wimi
R_FABIOSYNTHSTRAIGHTMTIO0036	Acyl-ACP-hydrolase (C16, mitochondrial)	M_acp16_0_m + M_h2o_m <=> M_fa16_0_m + M_ACP_m	FALSE	WBGene00009413	Fatty acid biosynthesis (even, straight chain, mitochondrial)								[CHECKME] Reactions for biosynthesis of straight fatty acids	wimi

## Sheet: FAELONG
!!SBtab SBtabVersion='1.0' TableType='Reaction' TableName='Reaction'
!Reaction	!Name	!ReactionFormula	!IsReversible	!GeneAssociation	!Pathway	!SuperPathway	!Identifiers:kegg.reaction	!Identifiers:rheadb_exact	!Identifiers:rheadb_fuzzy	!Identifiers:pubmed	!Identifiers:doi	!Identifiers:eco	!Comment	!Curator	!Notes:EC NUMBER	!Notes:AUTHORS
R_FAELONGBRANCHED0001	fatty acid elongation (C13iso to C15iso, condensation)	M_h_c + M_malcoa_c + M_coa12_0_11me_c <=> M_co2_c + M_coa_c + M_coa14_0_3o13me_c	FALSE	WBGene00001243	Fatty acid elongation and desaturation (odd, iso chain, endoplasmic reticulum)	Fatty Acid Biosynthesis		RHEA:32727					[CHECKME] Reactions for fatty acid elongation of iso fatty acids	wimi
R_FAELONGBRANCHED0002	fatty acid elongation (C13:0iso to C15:0iso, 1st reduction)	M_coa14_0_3o13me_c + M_nadph_c + M_h_c <=> M_coa14_0_3oh13me__S_c + M_nadp_c	FALSE	WBGene00002891	Fatty acid elongation and desaturation (odd, iso chain, endoplasmic reticulum)	Fatty Acid Biosynthesis		RHEA:48680					[CHECKME] Reactions for fatty acid elongation of iso fatty acids	wimi
R_FAELONGBRANCHED0003	fatty acid elongation (C13:0iso to C15:0iso, dehydration)	M_coa14_0_3oh13me__S_c <=> M_coa14_1_2e13me_c + M_h2o_c	FALSE	WBGene00020517	Fatty acid elongation and desaturation (odd, iso chain, endoplasmic reticulum)	Fatty Acid Biosynthesis		RHEA:45812					[CHECKME] Reactions for fatty acid elongation of iso fatty acids	wimi
R_FAELONGBRANCHED0004	fatty acid elongation (C13:0iso to C15:0iso, 2nd reduction)	M_coa14_1_2e13me_c + M_nadph_c + M_h_c <=> M_coa14_0_13me_c + M_nadp_c	FALSE	WBGene00000198	Fatty acid elongation and desaturation (odd, iso chain, endoplasmic reticulum)	Fatty Acid Biosynthesis		RHEA:14473					[CHECKME] Reactions for fatty acid elongation of iso fatty acids	wimi
R_FAELONGBRANCHED0005	fatty acid elongation (C15iso to C17iso, condensation)	M_h_c + M_malcoa_c + M_coa14_0_13me_c <=> M_co2_c + M_coa_c + M_coa16_0_3o15me_c	FALSE	WBGene00001243 or WBGene00001244	Fatty acid elongation and desaturation (odd, iso chain, endoplasmic reticulum)	Fatty Acid Biosynthesis		RHEA:32727;RHEA:32727					[CHECKME] Reactions for fatty acid elongation of iso fatty acids	wimi
R_FAELONGBRANCHED0006	fatty acid elongation (C15:0iso to C17:0iso, 1st reduction)	M_coa16_0_3o15me_c + M_nadph_c + M_h_c <=> M_coa16_0_3oh15me__S_c + M_nadp_c	FALSE	WBGene00002891	Fatty acid elongation and desaturation (odd, iso chain, endoplasmic reticulum)	Fatty Acid Biosynthesis		RHEA:48680					[CHECKME] Reactions for fatty acid elongation of iso fatty acids	wimi
R_FAELONGBRANCHED0007	fatty acid elongation (C15:0iso to C17:0iso, dehydration)	M_coa16_0_3oh15me__S_c <=> M_coa16_1_2e15me_c + M_h2o_c	FALSE	WBGene00020517	Fatty acid elongation and desaturation (odd, iso chain, endoplasmic reticulum)	Fatty Acid Biosynthesis		RHEA:45812					[CHECKME] Reactions for fatty acid elongation of iso fatty acids	wimi
R_FAELONGBRANCHED0008	fatty acid elongation (C15:0iso to C17:0iso, 2nd reduction)	M_coa16_1_2e15me_c + M_nadph_c + M_h_c <=> M_fa16_0_15me_c + M_nadp_c	FALSE	WBGene00000198	Fatty acid elongation and desaturation (odd, iso chain, endoplasmic reticulum)	Fatty Acid Biosynthesis		RHEA:14473					[CHECKME] Reactions for fatty acid elongation of iso fatty acids	wimi
R_FAELONGBRANCHED0009	fatty acid elongation (C17iso to C19iso, condensation)	M_h_c + M_malcoa_c + M_coa16_0_15me_c <=> M_co2_c + M_coa_c + M_coa18_0_3o17me_c	FALSE		Fatty acid elongation and desaturation (odd, iso chain, endoplasmic reticulum)	Fatty Acid Biosynthesis							[CHECKME] Reactions for fatty acid elongation of iso fatty acids	wimi
R_FAELONGBRANCHED0010	fatty acid elongation (C17:0iso to C19:0iso, 1st reduction)	M_coa18_0_3o17me_c + M_nadph_c + M_h_c <=> M_coa18_0_3oh17me__S_c + M_nadp_c	FALSE	WBGene00002891	Fatty acid elongation and desaturation (odd, iso chain, endoplasmic reticulum)	Fatty Acid Biosynthesis		RHEA:48680					[CHECKME] Reactions for fatty acid elongation of iso fatty acids	wimi
R_FAELONGBRANCHED0011	fatty acid elongation (C17:0iso to C19:0iso, dehydration)	M_coa18_0_3oh17me__S_c <=> M_coa18_1_2e17me_c + M_h2o_c	FALSE	WBGene00020517	Fatty acid elongation and desaturation (odd, iso chain, endoplasmic reticulum)	Fatty Acid Biosynthesis		RHEA:45812					[CHECKME] Reactions for fatty acid elongation of iso fatty acids	wimi
R_FAELONGBRANCHED0012	fatty acid elongation (C17:0iso to C19:0iso, 2nd reduction)	M_coa18_1_2e17me_c + M_nadph_c + M_h_c <=> M_c19iso_c + M_nadp_c	FALSE	WBGene00000198	Fatty acid elongation and desaturation (odd, iso chain, endoplasmic reticulum)	Fatty Acid Biosynthesis		RHEA:14473					[CHECKME] Reactions for fatty acid elongation of iso fatty acids	wimi
R_FAELONGBRANCHED0013	fatty acid elongation (C19iso to C21iso, condensation)	M_h_c + M_malcoa_c + M_coa18_0_17me_c <=> M_co2_c + M_coa_c + M_coa20_0_3o19me_c	FALSE		Fatty acid elongation and desaturation (odd, iso chain, endoplasmic reticulum)	Fatty Acid Biosynthesis							[CHECKME] Reactions for fatty acid elongation of iso fatty acids	wimi
R_FAELONGBRANCHED0014	fatty acid elongation (C19:0iso to C21:0iso, 1st reduction)	M_coa20_0_3o19me_c + M_nadph_c + M_h_c <=> M_coa20_0_3oh19me__S_c + M_nadp_c	FALSE	WBGene00002891	Fatty acid elongation and desaturation (odd, iso chain, endoplasmic reticulum)	Fatty Acid Biosynthesis		RHEA:48680					[CHECKME] Reactions for fatty acid elongation of iso fatty acids	wimi
R_FAELONGBRANCHED0015	fatty acid elongation (C19:0iso to C21:0iso, dehydration)	M_coa20_0_3oh19me__S_c <=> M_coa20_1_2e19me_c + M_h2o_c	FALSE	WBGene00020517	Fatty acid elongation and desaturation (odd, iso chain, endoplasmic reticulum)	Fatty Acid Biosynthesis		RHEA:45812					[CHECKME] Reactions for fatty acid elongation of iso fatty acids	wimi
R_FAELONGBRANCHED0016	fatty acid elongation (C19:0iso to C21:0iso, 2nd reduction)	M_coa20_1_2e19me_c + M_nadph_c + M_h_c <=> M_c21iso_c + M_nadp_c	FALSE	WBGene00000198	Fatty acid elongation and desaturation (odd, iso chain, endoplasmic reticulum)	Fatty Acid Biosynthesis		RHEA:14473					[CHECKME] Reactions for fatty acid elongation of iso fatty acids	wimi
R_FAELONGBRANCHED0017	fatty acid elongation (C21iso to C23iso, condensation)	M_h_c + M_malcoa_c + M_coa20_0_19me_c <=> M_co2_c + M_coa_c + M_coa22_0_3o21me_c	FALSE		Fatty acid elongation and desaturation (odd, iso chain, endoplasmic reticulum)	Fatty Acid Biosynthesis							[CHECKME] Reactions for fatty acid elongation of iso fatty acids	wimi
R_FAELONGBRANCHED0018	fatty acid elongation (C21:0iso to C23:0iso, 1st reduction)	M_coa22_0_3o21me_c + M_nadph_c + M_h_c <=> M_coa22_0_3oh21me__S_c + M_nadp_c	FALSE	WBGene00002891	Fatty acid elongation and desaturation (odd, iso chain, endoplasmic reticulum)	Fatty Acid Biosynthesis		RHEA:48680					[CHECKME] Reactions for fatty acid elongation of iso fatty acids	wimi
R_FAELONGBRANCHED0019	fatty acid elongation (C21:0iso to C23:0iso, dehydration)	M_coa22_0_3oh21me__S_c <=> M_coa22_1_2e21me_c + M_h2o_c	FALSE	WBGene00020517	Fatty acid elongation and desaturation (odd, iso chain, endoplasmic reticulum)	Fatty Acid Biosynthesis		RHEA:45812					[CHECKME] Reactions for fatty acid elongation of iso fatty acids	wimi
R_FAELONGBRANCHED0020	fatty acid elongation (C21:0iso to C23:0iso, 2nd reduction)	M_coa22_1_2e21me_c + M_nadph_c + M_h_c <=> M_c23iso_c + M_nadp_c	FALSE	WBGene00000198	Fatty acid elongation and desaturation (odd, iso chain, endoplasmic reticulum)	Fatty Acid Biosynthesis		RHEA:14473					[CHECKME] Reactions for fatty acid elongation of iso fatty acids	wimi
R_FAELONGBRANCHED0021	fatty acid elongation (C23iso to C25iso, condensation)	M_h_c + M_malcoa_c + M_coa22_0_21me_c <=> M_co2_c + M_coa_c + M_coa24_0_3o23me_c	FALSE		Fatty acid elongation and desaturation (odd, iso chain, endoplasmic reticulum)	Fatty Acid Biosynthesis							[CHECKME] Reactions for fatty acid elongation of iso fatty acids	wimi
R_FAELONGBRANCHED0022	fatty acid elongation (C23:0iso to C25:0iso, 1st reduction)	M_coa24_0_3o23me_c + M_nadph_c + M_h_c <=> M_coa24_0_3oh23me__S_c + M_nadp_c	FALSE	WBGene00002891	Fatty acid elongation and desaturation (odd, iso chain, endoplasmic reticulum)	Fatty Acid Biosynthesis		RHEA:48680					[CHECKME] Reactions for fatty acid elongation of iso fatty acids	wimi
R_FAELONGBRANCHED0023	fatty acid elongation (C23:0iso to C25:0iso, dehydration)	M_coa24_0_3oh23me__S_c <=> M_coa24_1_2e23me_c + M_h2o_c	FALSE	WBGene00020517	Fatty acid elongation and desaturation (odd, iso chain, endoplasmic reticulum)	Fatty Acid Biosynthesis		RHEA:45812					[CHECKME] Reactions for fatty acid elongation of iso fatty acids	wimi
R_FAELONGBRANCHED0024	fatty acid elongation (C23:0iso to C25:0iso, 2nd reduction)	M_coa24_1_2e23me_c + M_nadph_c + M_h_c <=> M_c25iso_c + M_nadp_c	FALSE	WBGene00000198	Fatty acid elongation and desaturation (odd, iso chain, endoplasmic reticulum)	Fatty Acid Biosynthesis		RHEA:14473					[CHECKME] Reactions for fatty acid elongation of iso fatty acids	wimi
R_FAELONGBRANCHED0025	fatty acid elongation (C25iso to C27iso, condensation)	M_h_c + M_malcoa_c + M_coa24_0_23me_c <=> M_co2_c + M_coa_c + M_coa26_0_3o25me_c	FALSE		Fatty acid elongation and desaturation (odd, iso chain, endoplasmic reticulum)	Fatty Acid Biosynthesis							[CHECKME] Reactions for fatty acid elongation of iso fatty acids	wimi
R_FAELONGBRANCHED0026	fatty acid elongation (C25:0iso to C27:0iso, 1st reduction)	M_coa26_0_3o25me_c + M_nadph_c + M_h_c <=> M_coa26_0_3oh25me__S_c + M_nadp_c	FALSE	WBGene00002891	Fatty acid elongation and desaturation (odd, iso chain, endoplasmic reticulum)	Fatty Acid Biosynthesis		RHEA:48680					[CHECKME] Reactions for fatty acid elongation of iso fatty acids	wimi
R_FAELONGBRANCHED0027	fatty acid elongation (C25:0iso to C27:0iso, dehydration)	M_coa26_0_3oh25me__S_c <=> M_coa26_1_2e25me_c + M_h2o_c	FALSE	WBGene00020517	Fatty acid elongation and desaturation (odd, iso chain, endoplasmic reticulum)	Fatty Acid Biosynthesis		RHEA:45812					[CHECKME] Reactions for fatty acid elongation of iso fatty acids	wimi
R_FAELONGBRANCHED0028	fatty acid elongation (C25:0iso to C27:0iso, 2nd reduction)	M_coa26_1_2e25me_c + M_nadph_c + M_h_c <=> M_c27iso_c + M_nadp_c	FALSE	WBGene00000198	Fatty acid elongation and desaturation (odd, iso chain, endoplasmic reticulum)	Fatty Acid Biosynthesis		RHEA:14473					[CHECKME] Reactions for fatty acid elongation of iso fatty acids	wimi
R_FAELONGBRANCHED0029	fatty acid elongation (C27iso to C29iso, condensation)	M_h_c + M_malcoa_c + M_coa28_0_27me_c <=> M_co2_c + M_coa_c + M_coa29_0iso_3o_c	FALSE		Fatty acid elongation and desaturation (odd, iso chain, endoplasmic reticulum)	Fatty Acid Biosynthesis							[CHECKME] Reactions for fatty acid elongation of iso fatty acids	wimi
R_FAELONGBRANCHED0030	fatty acid elongation (C27:0iso to C29:0iso, 1st reduction)	M_coa29_0iso_3o_c + M_nadph_c + M_h_c <=> M_coa28_0_3oh27me__S_c + M_nadp_c	FALSE	WBGene00002891	Fatty acid elongation and desaturation (odd, iso chain, endoplasmic reticulum)	Fatty Acid Biosynthesis		RHEA:48680					[CHECKME] Reactions for fatty acid elongation of iso fatty acids	wimi
R_FAELONGBRANCHED0031	fatty acid elongation (C27:0iso to C29:0iso, dehydration)	M_coa28_0_3oh27me__S_c <=> M_coa28_1_2e27me_c + M_h2o_c	FALSE	WBGene00020517	Fatty acid elongation and desaturation (odd, iso chain, endoplasmic reticulum)	Fatty Acid Biosynthesis		RHEA:45812					[CHECKME] Reactions for fatty acid elongation of iso fatty acids	wimi
R_FAELONGBRANCHED0032	fatty acid elongation (C27:0iso to C29:0iso, 2nd reduction)	M_coa28_1_2e27me_c + M_nadph_c + M_h_c <=> M_c29iso_c + M_nadp_c	FALSE	WBGene00000198	Fatty acid elongation and desaturation (odd, iso chain, endoplasmic reticulum)	Fatty Acid Biosynthesis		RHEA:14473					[CHECKME] Reactions for fatty acid elongation of iso fatty acids	wimi
R_FAELONGBRANCHED0033	Acyl-CoA-thioesterase (C13iso)	M_coa12_0_11me_c + M_h2o_c <=> M_fa12_0_11me_c + M_coa_c	FALSE		Fatty acid elongation and desaturation (odd, iso chain, endoplasmic reticulum)	Fatty Acid Biosynthesis							[CHECKME] Reactions for fatty acid elongation of iso fatty acids	wimi
R_FAELONGBRANCHED0034	Acyl-CoA-thioesterase (C15iso)	M_coa14_0_13me_c + M_h2o_c <=> M_fa14_0_13me_c + M_coa_c	FALSE		Fatty acid elongation and desaturation (odd, iso chain, endoplasmic reticulum)	Fatty Acid Biosynthesis							[CHECKME] Reactions for fatty acid elongation of iso fatty acids	wimi
R_FAELONGBRANCHED0035	Acyl-CoA-thioesterase (C17iso)	M_coa16_0_15me_c + M_h2o_c <=> M_fa16_0_15me_c + M_coa_c	FALSE		Fatty acid elongation and desaturation (odd, iso chain, endoplasmic reticulum)	Fatty Acid Biosynthesis							[CHECKME] Reactions for fatty acid elongation of iso fatty acids	wimi
R_FAELONGBRANCHED0036	Acyl-CoA-thioesterase (C19iso)	M_coa18_0_17me_c + M_h2o_c <=> M_c19iso_c + M_coa_c	FALSE		Fatty acid elongation and desaturation (odd, iso chain, endoplasmic reticulum)	Fatty Acid Biosynthesis							[CHECKME] Reactions for fatty acid elongation of iso fatty acids	wimi
R_FAELONGBRANCHED0037	Acyl-CoA-thioesterase (C21iso)	M_coa20_0_19me_c + M_h2o_c <=> M_c21iso_c + M_coa_c	FALSE		Fatty acid elongation and desaturation (odd, iso chain, endoplasmic reticulum)	Fatty Acid Biosynthesis							[CHECKME] Reactions for fatty acid elongation of iso fatty acids	wimi
R_FAELONGBRANCHED0038	Acyl-CoA-thioesterase (C23iso)	M_coa22_0_21me_c + M_h2o_c <=> M_c23iso_c + M_coa_c	FALSE		Fatty acid elongation and desaturation (odd, iso chain, endoplasmic reticulum)	Fatty Acid Biosynthesis							[CHECKME] Reactions for fatty acid elongation of iso fatty acids	wimi
R_FAELONGBRANCHED0039	Acyl-CoA-thioesterase (C25iso)	M_coa24_0_23me_c + M_h2o_c <=> M_c25iso_c + M_coa_c	FALSE		Fatty acid elongation and desaturation (odd, iso chain, endoplasmic reticulum)	Fatty Acid Biosynthesis							[CHECKME] Reactions for fatty acid elongation of iso fatty acids	wimi
R_FAELONGBRANCHED0040	Acyl-CoA-thioesterase (C27iso)	M_coa26_0_25me_c + M_h2o_c <=> M_c27iso_c + M_coa_c	FALSE		Fatty acid elongation and desaturation (odd, iso chain, endoplasmic reticulum)	Fatty Acid Biosynthesis							[CHECKME] Reactions for fatty acid elongation of iso fatty acids	wimi
R_FAELONGBRANCHED0041	Acyl-CoA-thioesterase (C29iso)	M_coa28_0_27me_c + M_h2o_c <=> M_c29iso_c + M_coa_c	FALSE		Fatty acid elongation and desaturation (odd, iso chain, endoplasmic reticulum)	Fatty Acid Biosynthesis							[CHECKME] Reactions for fatty acid elongation of iso fatty acids	wimi
R_FAELONGSTRAIGHT0001	fatty acyl-CoA synthetase (C16:0)	M_atp_c + M_coa_c + M_fa16_0_c <=> M_ppi_c + M_amp_c + M_coa16_0_c	FALSE	WBGene00009414	Fatty acid elongation and desaturation (even, straight chain, endoplasmic reticulum)	Fatty Acid Biosynthesis							[CHECKME] Reactions for fatty acid elongation of straight fatty acids	wimi
R_FAELONGSTRAIGHT0002	fatty acid elongation (C16:0 to C18:0, condesation)	M_h_c + M_malcoa_c + M_coa16_0_c <=> M_co2_c + M_coa_c + M_coa18_0_3o_c	FALSE	WBGene00001240	Fatty acid elongation and desaturation (even, straight chain, endoplasmic reticulum)	Fatty Acid Biosynthesis		RHEA:32727					[CHECKME] Reactions for fatty acid elongation of straight fatty acids	wimi
R_FAELONGSTRAIGHT0003	fatty acid elongation (C16:0 to C18:0, 1st reduction)	M_coa18_0_3o_c + M_nadph_c + M_h_c <=> M_coa18_0_3oh__S_c + M_nadp_c	FALSE	WBGene00002891	Fatty acid elongation and desaturation (even, straight chain, endoplasmic reticulum)	Fatty Acid Biosynthesis		RHEA:48680					[CHECKME] Reactions for fatty acid elongation of straight fatty acids	wimi
R_FAELONGSTRAIGHT0004	fatty acid elongation (C16:0 to C18:0, dehydration)	M_coa18_0_3oh__S_c <=> M_coa18_1_2e_c + M_h2o_c	TRUE	WBGene00020517	Fatty acid elongation and desaturation (even, straight chain, endoplasmic reticulum)	Fatty Acid Biosynthesis		RHEA:45812					[CHECKME] Reactions for fatty acid elongation of straight fatty acids	wimi
R_FAELONGSTRAIGHT0005	fatty acid elongation (C16:0 to C18:0, 2nd reduction)	M_coa18_1_2e_c + M_nadph_c + M_h_c <=> M_coa18_0_c + M_nadp_c	FALSE	WBGene00000198	Fatty acid elongation and desaturation (even, straight chain, endoplasmic reticulum)	Fatty Acid Biosynthesis		RHEA:14473					[CHECKME] Reactions for fatty acid elongation of straight fatty acids	wimi
R_FAELONGSTRAIGHT0006	fatty acid desaturation (C16:0 to C16:1(9Z), delta-9 desaturase)	2.0 M_h_c + M_o2_c + M_coa16_0_c + 2.0 M_focytb5_c <=> 2.0 M_h2o_c + M_coa16_1_9z_c + 2.0 M_ficytb5_c	FALSE	WBGene00001397	Fatty acid elongation and desaturation (even, straight chain, endoplasmic reticulum)	Fatty Acid Biosynthesis							[CHECKME] Reactions for fatty acid elongation of straight fatty acids	wimi
R_FAELONGSTRAIGHT0007	fatty acid desaturation (C18:0 to C18:1(9Z), delta-9 desaturase)	2.0 M_h_c + M_o2_c + M_coa18_0_c + 2.0 M_focytb5_c <=> 2.0 M_h2o_c + M_coa18_1_9z_c + 2.0 M_ficytb5_c	FALSE	(WBGene00001399) or (WBGene00001398)	Fatty acid elongation and desaturation (even, straight chain, endoplasmic reticulum)	Fatty Acid Biosynthesis							[CHECKME] Reactions for fatty acid elongation of straight fatty acids	wimi
R_FAELONGSTRAIGHT0008	fatty acid elongation (C16:1(9Z) to C18:1(11Z), condensation)	M_h_c + M_malcoa_c + M_coa16_1_9z_c <=> M_co2_c + M_coa_c + M_coa18_1_11z3o_c	FALSE	WBGene00001240	Fatty acid elongation and desaturation (even, straight chain, endoplasmic reticulum)	Fatty Acid Biosynthesis		RHEA:32727					[CHECKME] Reactions for fatty acid elongation of straight fatty acids	wimi
R_FAELONGSTRAIGHT0009	fatty acid elongation (C16:1(9Z) to C18:1(11Z), 1st reduction)	M_coa18_1_11z3o_c + M_nadph_c + M_h_c <=> M_coa18_1_11z_3oh__S_m + M_nadp_c	FALSE	WBGene00002891	Fatty acid elongation and desaturation (even, straight chain, endoplasmic reticulum)	Fatty Acid Biosynthesis		RHEA:48680					[CHECKME] Reactions for fatty acid elongation of straight fatty acids	wimi
R_FAELONGSTRAIGHT0010	fatty acid elongation (C16:1(9Z) to C18:1(11Z), dehydration)	M_coa18_1_11z_3oh__S_m <=> M_coa18_2_2e11z_c + M_h2o_c	TRUE	WBGene00020517	Fatty acid elongation and desaturation (even, straight chain, endoplasmic reticulum)	Fatty Acid Biosynthesis		RHEA:45812					[CHECKME] Reactions for fatty acid elongation of straight fatty acids	wimi
R_FAELONGSTRAIGHT0011	fatty acid elongation (C16:1(9Z) to C18:1(11Z), 2nd reduction)	M_coa18_2_2e11z_c + M_nadph_c + M_h_c <=> M_vacccoa_c + M_nadp_c	FALSE	WBGene00000198	Fatty acid elongation and desaturation (even, straight chain, endoplasmic reticulum)	Fatty Acid Biosynthesis		RHEA:14473					[CHECKME] Reactions for fatty acid elongation of straight fatty acids	wimi
R_FAELONGSTRAIGHT0012	fatty acid desaturation (C18:1(9Z) to C18:2(9Z,12Z), delta-12 desaturase)	2 M_h_c + M_o2_c + M_coa18_1_9z_c + 2.0 M_focytb5_c <=> 2.0 M_h2o_c + 2.0 M_ficytb5_c + M_coa18_2_9z12z_c	FALSE	WBGene00001394	Fatty acid elongation and desaturation (even, straight chain, endoplasmic reticulum)	Fatty Acid Biosynthesis							[CHECKME] Reactions for fatty acid elongation of straight fatty acids	wimi
R_FAELONGSTRAIGHT0013	fatty acid desaturation (C18:2(9Z,12Z) to C18:3(9Z,12Z,15Z), delta-15 desaturase)	2 M_h_c + M_o2_c + 2.0 M_focytb5_c + M_coa18_2_9z12z_c <=> 2.0 M_h2o_c + 2.0 M_ficytb5_c + M_coa18_3_9z12z15z_c	FALSE	WBGene00001393	Fatty acid elongation and desaturation (even, straight chain, endoplasmic reticulum)	Fatty Acid Biosynthesis							[CHECKME] Reactions for fatty acid elongation of straight fatty acids	wimi
R_FAELONGSTRAIGHT0014	fatty acid desaturation (C18:2(9Z,12Z) to C18:3(6Z,9Z,12Z), delta-6 desaturase)	2 M_h_c + M_o2_c + 2.0 M_focytb5_c + M_coa18_2_9z12z_c <=> 2.0 M_h2o_c + 2.0 M_ficytb5_c + M_coa18_3_6z9z12_c	FALSE	WBGene00001395	Fatty acid elongation and desaturation (even, straight chain, endoplasmic reticulum)	Fatty Acid Biosynthesis							[CHECKME] Reactions for fatty acid elongation of straight fatty acids	wimi
R_FAELONGSTRAIGHT0015	fatty acid desaturation (C18:3(6Z,9Z,12Z) to C18:4(6Z,9Z,12Z,15Z, delta-15 desaturase)	2 M_h_c + M_o2_c + 2.0 M_focytb5_c + M_coa18_3_6z9z12_c <=> 2.0 M_h2o_c + 2.0 M_ficytb5_c + M_strdnccoa_c	FALSE	WBGene00001395	Fatty acid elongation and desaturation (even, straight chain, endoplasmic reticulum)	Fatty Acid Biosynthesis							[CHECKME] Reactions for fatty acid elongation of straight fatty acids	wimi
R_FAELONGSTRAIGHT0016	fatty acid desaturation (C18:3(9Z,12Z,15Z) to C18:4(6Z,9Z,12Z,15Z), delta-6 desaturase)	2 M_h_c + M_o2_c + 2.0 M_focytb5_c + M_coa18_3_9z12z15z_c <=> 2.0 M_h2o_c + 2.0 M_ficytb5_c + M_strdnccoa_c	FALSE	WBGene00001395	Fatty acid elongation and desaturation (even, straight chain, endoplasmic reticulum)	Fatty Acid Biosynthesis							[CHECKME] Reactions for fatty acid elongation of straight fatty acids	wimi
R_FAELONGSTRAIGHT0017	fatty acid elongation (C18:3(6Z,9Z,12Z to C20:3(8Z,11Z,14Z), condensation)	M_h_c + M_malcoa_c + M_coa18_3_6z9z12_c <=> M_co2_c + M_coa_c + M_coa20_3_8z11z14z_c	FALSE	WBGene00001239 or WBGene00001240	Fatty acid elongation and desaturation (even, straight chain, endoplasmic reticulum)	Fatty Acid Biosynthesis		RHEA:32727;RHEA:32727;RHEA:32727					[CHECKME] Reactions for fatty acid elongation of straight fatty acids	wimi
R_FAELONGSTRAIGHT0018	fatty acid elongation (C18:3(6Z,9Z,12Z to C20:3(8Z,11Z,14Z), 1st reduction)	M_coa20_3_8z11z14z_c + M_nadph_c + M_h_c <=> M_coa20_3_8z11z14z3oh__R_c + M_nadp_c	FALSE	WBGene00002891	Fatty acid elongation and desaturation (even, straight chain, endoplasmic reticulum)	Fatty Acid Biosynthesis		RHEA:48680					[CHECKME] Reactions for fatty acid elongation of straight fatty acids	wimi
R_FAELONGSTRAIGHT0019	fatty acid elongation (C18:3(6Z,9Z,12Z to C20:3(8Z,11Z,14Z), dehydration)	M_coa20_3_8z11z14z3oh__R_c <=> M_coa20_4_2e8z11z14z_c + M_h2o_c	TRUE	WBGene00020517	Fatty acid elongation and desaturation (even, straight chain, endoplasmic reticulum)	Fatty Acid Biosynthesis		RHEA:45812					[CHECKME] Reactions for fatty acid elongation of straight fatty acids	wimi
R_FAELONGSTRAIGHT0020	fatty acid elongation (C18:3(6Z,9Z,12Z to C20:3(8Z,11Z,14Z), 2nd reduction)	M_coa20_4_2e8z11z14z_c + M_nadph_c + M_h_c <=> M_dlnlcgcoa_c + M_nadp_c	FALSE	WBGene00000198	Fatty acid elongation and desaturation (even, straight chain, endoplasmic reticulum)	Fatty Acid Biosynthesis		RHEA:14473					[CHECKME] Reactions for fatty acid elongation of straight fatty acids	wimi
R_FAELONGSTRAIGHT0021	fatty acid desaturation (C20:3(8Z,11Z,14Z) to C20:4(8Z,11Z,14Z,17Z), delta-17 desaturase)	2 M_h_c + M_o2_c + M_dlnlcgcoa_c + 2.0 M_focytb5_c <=> 2.0 M_h2o_c + M_coa20_4_8z11z14z17z_c + 2.0 M_ficytb5_c	FALSE	WBGene00001393	Fatty acid elongation and desaturation (even, straight chain, endoplasmic reticulum)	Fatty Acid Biosynthesis							[CHECKME] Reactions for fatty acid elongation of straight fatty acids	wimi
R_FAELONGSTRAIGHT0022	fatty acid desaturation (C20:3(8Z,11Z,14Z) to C20:4(5Z,8Z,11Z,14Z), delta-5 desaturase	2 M_h_c + M_o2_c + M_dlnlcgcoa_c + 2.0 M_focytb5_c <=> 2.0 M_h2o_c + M_coa20_4_5z8z11z14z_c + 2.0 M_ficytb5_c	FALSE	WBGene00001396	Fatty acid elongation and desaturation (even, straight chain, endoplasmic reticulum)	Fatty Acid Biosynthesis							[CHECKME] Reactions for fatty acid elongation of straight fatty acids	wimi
R_FAELONGSTRAIGHT0023	fatty acid desaturation (C20:4(8Z,11Z,14Z,17Z) to C20:5(5Z,8Z,11Z,14Z,17Z), delta-5 desaturase)	2 M_h_c + M_o2_c + M_coa20_4_8z11z14z17z_c + 2.0 M_focytb5_c <=> 2.0 M_h2o_c + 2.0 M_ficytb5_c + M_tmndnccoa_c	FALSE	WBGene00001393	Fatty acid elongation and desaturation (even, straight chain, endoplasmic reticulum)	Fatty Acid Biosynthesis							[CHECKME] Reactions for fatty acid elongation of straight fatty acids	wimi
R_FAELONGSTRAIGHT0024	fatty acid desaturation (C20:4(5Z,8Z,11Z,14Z) to C20:5(5Z,8Z,11Z,14Z,17Z), delta-17 desaturase	2 M_h_c + M_coa20_4_5z8z11z14z_c + M_o2_c + 2.0 M_focytb5_c <=> 2.0 M_h2o_c + 2.0 M_ficytb5_c + M_tmndnccoa_c	FALSE	WBGene00001396	Fatty acid elongation and desaturation (even, straight chain, endoplasmic reticulum)	Fatty Acid Biosynthesis							[CHECKME] Reactions for fatty acid elongation of straight fatty acids	wimi
R_FAELONGSTRAIGHT0025	Acyl-CoA-thioesterase (C16:0)	M_coa16_0_c + M_h2o_c <=> M_fa16_0_c + M_coa_c	FALSE		Fatty acid elongation and desaturation (even, straight chain, endoplasmic reticulum)	Fatty Acid Biosynthesis							[CHECKME] Reactions for fatty acid elongation of straight fatty acids	wimi
R_FAELONGSTRAIGHT0026	Acyl-CoA-thioesterase (C16:1(9Z))	M_coa16_1_9z_c + M_h2o_c <=> M_fa16p1n7_c + M_coa_c	FALSE		Fatty acid elongation and desaturation (even, straight chain, endoplasmic reticulum)	Fatty Acid Biosynthesis							[CHECKME] Reactions for fatty acid elongation of straight fatty acids	wimi
R_FAELONGSTRAIGHT0027	Acyl-CoA-thioesterase (C18:0)	M_coa18_0_c + M_h2o_c <=> M_fa18_0_c + M_coa_c	FALSE		Fatty acid elongation and desaturation (even, straight chain, endoplasmic reticulum)	Fatty Acid Biosynthesis							[CHECKME] Reactions for fatty acid elongation of straight fatty acids	wimi
R_FAELONGSTRAIGHT0028	Acyl-CoA-thioesterase (C18:1(9Z))	M_coa18_1_9z_c + M_h2o_c <=> M_fa18_1_9z_c + M_coa_c	FALSE		Fatty acid elongation and desaturation (even, straight chain, endoplasmic reticulum)	Fatty Acid Biosynthesis							[CHECKME] Reactions for fatty acid elongation of straight fatty acids	wimi
R_FAELONGSTRAIGHT0029	Acyl-CoA-thioesterase (C18:1(11Z))	M_vacccoa_c + M_h2o_c <=> M_vacc_c + M_coa_c	FALSE		Fatty acid elongation and desaturation (even, straight chain, endoplasmic reticulum)	Fatty Acid Biosynthesis							[CHECKME] Reactions for fatty acid elongation of straight fatty acids	wimi
R_FAELONGSTRAIGHT0030	Acyl-CoA-thioesterase (C18:2(9Z,12Z))	M_coa18_2_9z12z_c + M_h2o_c <=> M_fa18_2_9z12z_c + M_coa_c	FALSE		Fatty acid elongation and desaturation (even, straight chain, endoplasmic reticulum)	Fatty Acid Biosynthesis							[CHECKME] Reactions for fatty acid elongation of straight fatty acids	wimi
R_FAELONGSTRAIGHT0031	Acyl-CoA-thioesterase (C18:3(6Z,9Z,12Z))	M_coa18_3_6z9z12_c + M_h2o_c <=> M_fa18_3_6z9z12z_c + M_coa_c	FALSE		Fatty acid elongation and desaturation (even, straight chain, endoplasmic reticulum)	Fatty Acid Biosynthesis							[CHECKME] Reactions for fatty acid elongation of straight fatty acids	wimi
R_FAELONGSTRAIGHT0032	Acyl-CoA-thioesterase (C18:3(9Z,12Z,15Z))	M_coa18_3_9z12z15z_c + M_h2o_c <=> M_fa18_3_9z12z15_c + M_coa_c	FALSE		Fatty acid elongation and desaturation (even, straight chain, endoplasmic reticulum)	Fatty Acid Biosynthesis							[CHECKME] Reactions for fatty acid elongation of straight fatty acids	wimi
R_FAELONGSTRAIGHT0033	Acyl-CoA-thioesterase (C18:4(6Z,9Z,12Z,15Z))	M_strdnccoa_c + M_h2o_c <=> M_strdnc_c + M_coa_c	FALSE		Fatty acid elongation and desaturation (even, straight chain, endoplasmic reticulum)	Fatty Acid Biosynthesis							[CHECKME] Reactions for fatty acid elongation of straight fatty acids	wimi
R_FAELONGSTRAIGHT0034	Acyl-CoA-thioesterase (C20:3(8Z,11Z,14Z))	M_dlnlcgcoa_c + M_h2o_c <=> M_fa20_3_8z11z14z_c + M_coa_c	FALSE		Fatty acid elongation and desaturation (even, straight chain, endoplasmic reticulum)	Fatty Acid Biosynthesis							[CHECKME] Reactions for fatty acid elongation of straight fatty acids	wimi
R_FAELONGSTRAIGHT0035	Acyl-CoA-thioesterase (C20:4(8Z,11Z,14Z,17Z))	M_coa20_4_8z11z14z17z_c + M_h2o_c <=> M_eicostet_c + M_coa_c	FALSE		Fatty acid elongation and desaturation (even, straight chain, endoplasmic reticulum)	Fatty Acid Biosynthesis							[CHECKME] Reactions for fatty acid elongation of straight fatty acids	wimi
R_FAELONGSTRAIGHT0036	Acyl-CoA-thioesterase (C20:4(5Z,8Z,11Z,14Z))	M_coa20_4_5z8z11z14z_c + M_h2o_c <=> M_fa20_4_5z8z11z14z_c + M_coa_c	FALSE		Fatty acid elongation and desaturation (even, straight chain, endoplasmic reticulum)	Fatty Acid Biosynthesis							[CHECKME] Reactions for fatty acid elongation of straight fatty acids	wimi
R_FAELONGSTRAIGHT0037	Acyl-CoA-thioesterase (C20:5(5Z,8Z,11Z,14Z,17Z))	M_tmndnccoa_c + M_h2o_c <=> M_tmndnc_c + M_coa_c	FALSE		Fatty acid elongation and desaturation (even, straight chain, endoplasmic reticulum)	Fatty Acid Biosynthesis							[CHECKME] Reactions for fatty acid elongation of straight fatty acids	wimi
R_FAELONGSTRAIGHT0038	fatty acid elongation (C18:0 to C20:0, condensation)	M_h_c + M_malcoa_c + M_coa18_0_c <=> M_co2_c + M_coa_c + M_coa20_0_3o_c	FALSE		Fatty acid elongation and desaturation (even, straight chain, endoplasmic reticulum)	Fatty Acid Biosynthesis							[CHECKME] Reactions for fatty acid elongation of straight fatty acids	wimi
R_FAELONGSTRAIGHT0039	fatty acid elongation (C18:0 to C20:0, 1st reduction)	M_coa20_0_3o_c + M_nadph_c + M_h_c <=> M_coa20_0_3oh__S_c + M_nadp_c	FALSE	WBGene00002891	Fatty acid elongation and desaturation (even, straight chain, endoplasmic reticulum)	Fatty Acid Biosynthesis		RHEA:48680					[CHECKME] Reactions for fatty acid elongation of straight fatty acids	wimi
R_FAELONGSTRAIGHT0040	fatty acid elongation (C18:0 to C20:0, dehydration)	M_coa20_0_3oh__S_c <=> M_coa20_1_2e_c + M_h2o_c	TRUE	WBGene00020517	Fatty acid elongation and desaturation (even, straight chain, endoplasmic reticulum)	Fatty Acid Biosynthesis		RHEA:45812					[CHECKME] Reactions for fatty acid elongation of straight fatty acids	wimi
R_FAELONGSTRAIGHT0041	fatty acid elongation (C18:0 to C20:0, 2nd reduction)	M_coa20_1_2e_c + M_nadph_c + M_h_c <=> M_coa20_0_c + M_nadp_c	FALSE	WBGene00000198	Fatty acid elongation and desaturation (even, straight chain, endoplasmic reticulum)	Fatty Acid Biosynthesis		RHEA:14473					[CHECKME] Reactions for fatty acid elongation of straight fatty acids	wimi
R_FAELONGSTRAIGHT0042	fatty acid elongation (C20:0 to C22:0, condensation)	M_h_c + M_malcoa_c + M_coa20_0_c <=> M_co2_c + M_coa_c + M_coa22_0_3o_c	FALSE		Fatty acid elongation and desaturation (even, straight chain, endoplasmic reticulum)	Fatty Acid Biosynthesis							[CHECKME] Reactions for fatty acid elongation of straight fatty acids	wimi
R_FAELONGSTRAIGHT0043	fatty acid elongation (C20:0 to C22:0, 1st reduction)	M_coa22_0_3o_c + M_nadph_c + M_h_c <=> M_coa22_0_3oh__R_c + M_nadp_c	FALSE	WBGene00002891	Fatty acid elongation and desaturation (even, straight chain, endoplasmic reticulum)	Fatty Acid Biosynthesis		RHEA:48680					[CHECKME] Reactions for fatty acid elongation of straight fatty acids	wimi
R_FAELONGSTRAIGHT0044	fatty acid elongation (C20:0 to C22:0, dehydration)	M_coa22_0_3oh__R_c <=> M_coa22_1_2e_c + M_h2o_c	TRUE	WBGene00020517	Fatty acid elongation and desaturation (even, straight chain, endoplasmic reticulum)	Fatty Acid Biosynthesis		RHEA:45812					[CHECKME] Reactions for fatty acid elongation of straight fatty acids	wimi
R_FAELONGSTRAIGHT0045	fatty acid elongation (C20:0 to C22:0, 2nd reduction)	M_coa22_1_2e_c + M_nadph_c + M_h_c <=> M_coa22_0_c + M_nadp_c	FALSE	WBGene00000198	Fatty acid elongation and desaturation (even, straight chain, endoplasmic reticulum)	Fatty Acid Biosynthesis		RHEA:14473					[CHECKME] Reactions for fatty acid elongation of straight fatty acids	wimi
R_FAELONGSTRAIGHT0046	fatty acid elongation (C22:0 to C24:0, condensation)	M_h_c + M_malcoa_c + M_coa22_0_c <=> M_co2_c + M_coa_c + M_coa24_0_3o_c	FALSE		Fatty acid elongation and desaturation (even, straight chain, endoplasmic reticulum)	Fatty Acid Biosynthesis							[CHECKME] Reactions for fatty acid elongation of straight fatty acids	wimi
R_FAELONGSTRAIGHT0047	fatty acid elongation (C22:0 to C24:0, 1st reduction)	M_coa24_0_3o_c + M_nadph_c + M_h_c <=> M_coa24_0_3oh__S_c + M_nadp_c	FALSE	WBGene00002891	Fatty acid elongation and desaturation (even, straight chain, endoplasmic reticulum)	Fatty Acid Biosynthesis		RHEA:48680					[CHECKME] Reactions for fatty acid elongation of straight fatty acids	wimi
R_FAELONGSTRAIGHT0048	fatty acid elongation (C22:0 to C24:0, dehydration)	M_coa24_0_3oh__S_c <=> M_coa24_1_2e_c + M_h2o_c	TRUE	WBGene00020517	Fatty acid elongation and desaturation (even, straight chain, endoplasmic reticulum)	Fatty Acid Biosynthesis		RHEA:45812					[CHECKME] Reactions for fatty acid elongation of straight fatty acids	wimi
R_FAELONGSTRAIGHT0049	fatty acid elongation (C22:0 to C24:0, 2nd reduction)	M_coa24_1_2e_c + M_nadph_c + M_h_c <=> M_coa24_0_c + M_nadp_c	FALSE	WBGene00000198	Fatty acid elongation and desaturation (even, straight chain, endoplasmic reticulum)	Fatty Acid Biosynthesis		RHEA:14473					[CHECKME] Reactions for fatty acid elongation of straight fatty acids	wimi
R_FAELONGSTRAIGHT0050	fatty acid elongation (C24:0 to C26:0, condensation)	M_h_c + M_malcoa_c + M_coa24_0_c <=> M_co2_c + M_coa_c + M_coa26_0_3o_c	FALSE		Fatty acid elongation and desaturation (even, straight chain, endoplasmic reticulum)	Fatty Acid Biosynthesis							[CHECKME] Reactions for fatty acid elongation of straight fatty acids	wimi
R_FAELONGSTRAIGHT0051	fatty acid elongation (C24:0 to C26:0, 1st reduction)	M_coa26_0_3o_c + M_nadph_c + M_h_c <=> M_coa26_0_3oh__R_c + M_nadp_c	FALSE	WBGene00002891	Fatty acid elongation and desaturation (even, straight chain, endoplasmic reticulum)	Fatty Acid Biosynthesis		RHEA:48680					[CHECKME] Reactions for fatty acid elongation of straight fatty acids	wimi
R_FAELONGSTRAIGHT0052	fatty acid elongation (C24:0 to C26:0, dehydration)	M_coa26_0_3oh__S_c <=> M_coa26_1_2e_c + M_h2o_c	TRUE	WBGene00020517	Fatty acid elongation and desaturation (even, straight chain, endoplasmic reticulum)	Fatty Acid Biosynthesis		RHEA:45812					[CHECKME] Reactions for fatty acid elongation of straight fatty acids	wimi
R_FAELONGSTRAIGHT0053	fatty acid elongation (C24:0 to C26:0, 2nd reduction)	M_coa26_1_2e_c + M_nadph_c + M_h_c <=> M_coa26_0_c + M_nadp_c	FALSE	WBGene00000198	Fatty acid elongation and desaturation (even, straight chain, endoplasmic reticulum)	Fatty Acid Biosynthesis		RHEA:14473					[CHECKME] Reactions for fatty acid elongation of straight fatty acids	wimi
R_FAELONGSTRAIGHT0054	fatty acid elongation (C26:0 to C28:0, condensation)	M_h_c + M_malcoa_c + M_coa26_0_c <=> M_co2_c + M_coa_c + M_coa28_0_3o_c	FALSE		Fatty acid elongation and desaturation (even, straight chain, endoplasmic reticulum)	Fatty Acid Biosynthesis							[CHECKME] Reactions for fatty acid elongation of straight fatty acids	wimi
R_FAELONGSTRAIGHT0055	fatty acid elongation (C26:0 to C28:0, 1st reduction)	M_coa28_0_3o_c + M_nadph_c + M_h_c <=> M_coa28_0_3oh__S_c + M_nadp_c	FALSE	WBGene00002891	Fatty acid elongation and desaturation (even, straight chain, endoplasmic reticulum)	Fatty Acid Biosynthesis		RHEA:48680					[CHECKME] Reactions for fatty acid elongation of straight fatty acids	wimi
R_FAELONGSTRAIGHT0056	fatty acid elongation (C26:0 to C28:0, dehydration)	M_coa28_0_3oh__S_c <=> M_coa28_1_2e_c + M_h2o_c	TRUE	WBGene00020517	Fatty acid elongation and desaturation (even, straight chain, endoplasmic reticulum)	Fatty Acid Biosynthesis		RHEA:45812					[CHECKME] Reactions for fatty acid elongation of straight fatty acids	wimi
R_FAELONGSTRAIGHT0057	fatty acid elongation (C26:0 to C28:0, 2nd reduction)	M_coa28_1_2e_c + M_nadph_c + M_h_c <=> M_coa28_0_c + M_nadp_c	FALSE	WBGene00000198	Fatty acid elongation and desaturation (even, straight chain, endoplasmic reticulum)	Fatty Acid Biosynthesis		RHEA:14473					[CHECKME] Reactions for fatty acid elongation of straight fatty acids	wimi
R_FAELONGSTRAIGHT0058	fatty acid elongation (C28:0 to C30:0, condensation)	M_h_c + M_malcoa_c + M_coa28_0_c <=> M_co2_c + M_coa_c + M_coa30_0_3o_c	FALSE		Fatty acid elongation and desaturation (even, straight chain, endoplasmic reticulum)	Fatty Acid Biosynthesis							[CHECKME] Reactions for fatty acid elongation of straight fatty acids	wimi
R_FAELONGSTRAIGHT0059	fatty acid elongation (C28:0 to C30:0, 1st reduction)	M_coa30_0_3o_c + M_nadph_c + M_h_c <=> M_coa30_0_3oh__S_c + M_nadp_c	FALSE	WBGene00002891	Fatty acid elongation and desaturation (even, straight chain, endoplasmic reticulum)	Fatty Acid Biosynthesis		RHEA:48680					[CHECKME] Reactions for fatty acid elongation of straight fatty acids	wimi
R_FAELONGSTRAIGHT0060	fatty acid elongation (C28:0 to C30:0, dehydration)	M_coa30_0_3oh__S_c <=> M_coa30_1_2e_c + M_h2o_c	TRUE	WBGene00020517	Fatty acid elongation and desaturation (even, straight chain, endoplasmic reticulum)	Fatty Acid Biosynthesis		RHEA:45812					[CHECKME] Reactions for fatty acid elongation of straight fatty acids	wimi
R_FAELONGSTRAIGHT0061	fatty acid elongation (C28:0 to C30:0, 2nd reduction)	M_coa30_1_2e_c + M_nadph_c + M_h_c <=> M_coa30_0_c + M_nadp_c	FALSE	WBGene00000198	Fatty acid elongation and desaturation (even, straight chain, endoplasmic reticulum)	Fatty Acid Biosynthesis		RHEA:14473					[CHECKME] Reactions for fatty acid elongation of straight fatty acids	wimi
R_FAELONGSTRAIGHT0062	Acyl-CoA-thioesterase (C20:0)	M_coa20_0_c + M_h2o_c <=> M_fa20_0_c + M_coa_c	FALSE		Fatty acid elongation and desaturation (even, straight chain, endoplasmic reticulum)	Fatty Acid Biosynthesis							[CHECKME] Reactions for fatty acid elongation of straight fatty acids	wimi
R_FAELONGSTRAIGHT0063	Acyl-CoA-thioesterase (C22:0)	M_coa22_0_c + M_h2o_c <=> M_fa22_0_c + M_coa_c	FALSE		Fatty acid elongation and desaturation (even, straight chain, endoplasmic reticulum)	Fatty Acid Biosynthesis							[CHECKME] Reactions for fatty acid elongation of straight fatty acids	wimi
R_FAELONGSTRAIGHT0064	Acyl-CoA-thioesterase (C24:0)	M_coa24_0_c + M_h2o_c <=> M_fa24_0_c + M_coa_c	FALSE		Fatty acid elongation and desaturation (even, straight chain, endoplasmic reticulum)	Fatty Acid Biosynthesis							[CHECKME] Reactions for fatty acid elongation of straight fatty acids	wimi
R_FAELONGSTRAIGHT0065	Acyl-CoA-thioesterase (C26:0)	M_coa26_0_c + M_h2o_c <=> M_fa26_0_c + M_coa_c	FALSE		Fatty acid elongation and desaturation (even, straight chain, endoplasmic reticulum)	Fatty Acid Biosynthesis							[CHECKME] Reactions for fatty acid elongation of straight fatty acids	wimi
R_FAELONGSTRAIGHT0066	Acyl-CoA-thioesterase (C28:0)	M_coa28_0_c + M_h2o_c <=> M_fa28_0_c + M_coa_c	FALSE		Fatty acid elongation and desaturation (even, straight chain, endoplasmic reticulum)	Fatty Acid Biosynthesis							[CHECKME] Reactions for fatty acid elongation of straight fatty acids	wimi
R_FAELONGSTRAIGHT0067	Acyl-CoA-thioesterase (C30:0)	M_coa30_0_c + M_h2o_c <=> M_fa30_0_c + M_coa_c	FALSE		Fatty acid elongation and desaturation (even, straight chain, endoplasmic reticulum)	Fatty Acid Biosynthesis							[CHECKME] Reactions for fatty acid elongation of straight fatty acids	wimi

## Sheet: CARNITINE
!!SBtab SBtabVersion='1.0' TableType='Reaction' TableName='Reaction'
!Reaction	!Name	!ReactionFormula	!IsReversible	!GeneAssociation	!Pathway	!SuperPathway	!Identifiers:kegg.reaction	!Identifiers:rheadb_exact	!Identifiers:rheadb_fuzzy	!Identifiers:pubmed	!Identifiers:doi	!Identifiers:eco	!Comment	!Curator	!Notes:EC NUMBER	!Notes:AUTHORS
R_CARNSHUT0001	Acyl-CoA:L-carnitine O-acyltransferase I (C2:0, cytosolic)	M_accoa_c + M_crn_c <=> M_acrn_c + M_coa_c	TRUE	WBGene00012907 or WBGene00021703 or WBGene00019644 or WBGene00008629 or WBGene00020911	Carnitine Shuttle	Fatty Acid Metabolism							[CHECKME] Replacement for old carnitine shuttle reactions	wimi
R_CARNSHUT0002	Acyl-CoA:L-carnitine O-acyltransferase I (C4:0, cytosolic)	M_btcoa_c + M_crn_c <=> M_btcrn_c + M_coa_c	TRUE	WBGene00012907 or WBGene00021703 or WBGene00019644 or WBGene00008629 or WBGene00020911	Carnitine Shuttle	Fatty Acid Metabolism							[CHECKME] Replacement for old carnitine shuttle reactions	wimi
R_CARNSHUT0003	Acyl-CoA:L-carnitine O-acyltransferase I (C6:0, cytosolic)	M_coa6_0_c + M_crn_c <=> M_carn6_0__L_c + M_coa_c	TRUE	WBGene00012907 or WBGene00021703 or WBGene00019644 or WBGene00008629 or WBGene00020911	Carnitine Shuttle	Fatty Acid Metabolism							[CHECKME] Replacement for old carnitine shuttle reactions	wimi
R_CARNSHUT0004	Acyl-CoA:L-carnitine O-acyltransferase I (C8:0, cytosolic)	M_coa8_0_c + M_crn_c <=> M_carn8_0__L_c + M_coa_c	TRUE	WBGene00012907 or WBGene00021703 or WBGene00019644 or WBGene00008629 or WBGene00020911	Carnitine Shuttle	Fatty Acid Metabolism							[CHECKME] Replacement for old carnitine shuttle reactions	wimi
R_CARNSHUT0005	Acyl-CoA:L-carnitine O-acyltransferase I (C10:0, cytosolic)	M_coa10_0_c + M_crn_c <=> M_carn10_0__L_c + M_coa_c	TRUE	WBGene00012907 or WBGene00021703 or WBGene00019644 or WBGene00008629 or WBGene00020911	Carnitine Shuttle	Fatty Acid Metabolism							[CHECKME] Replacement for old carnitine shuttle reactions	wimi
R_CARNSHUT0006	Acyl-CoA:L-carnitine O-acyltransferase I (C12:0, cytosolic)	M_coa12_0_c + M_crn_c <=> M_carn12_0__L_c + M_coa_c	TRUE	WBGene00012907 or WBGene00021703 or WBGene00019644 or WBGene00008629 or WBGene00020911	Carnitine Shuttle	Fatty Acid Metabolism							[CHECKME] Replacement for old carnitine shuttle reactions	wimi
R_CARNSHUT0007	Acyl-CoA:L-carnitine O-acyltransferase I (C14:0, cytosolic)	M_coa14_0_c + M_crn_c <=> M_carn14_0__L_c + M_coa_c	TRUE	WBGene00012907 or WBGene00021703 or WBGene00019644 or WBGene00008629 or WBGene00020911	Carnitine Shuttle	Fatty Acid Metabolism							[CHECKME] Replacement for old carnitine shuttle reactions	wimi
R_CARNSHUT0008	Acyl-CoA:L-carnitine O-acyltransferase I (C16:0, cytosolic)	M_coa16_0_c + M_crn_c <=> M_carn16_0__L_c + M_coa_c	TRUE	WBGene00012907 or WBGene00021703 or WBGene00019644 or WBGene00008629 or WBGene00020911	Carnitine Shuttle	Fatty Acid Metabolism							[CHECKME] Replacement for old carnitine shuttle reactions	wimi
R_CARNSHUT0009	Acyl-CoA:L-carnitine O-acyltransferase I (C16:1(9Z), cytosolic)	M_coa16_1_9z_c + M_crn_c <=> M_carn16_1_9z__L_c + M_coa_c	TRUE	WBGene00012907 or WBGene00021703 or WBGene00019644 or WBGene00008629 or WBGene00020911	Carnitine Shuttle	Fatty Acid Metabolism							[CHECKME] Replacement for old carnitine shuttle reactions	wimi
R_CARNSHUT0010	Acyl-CoA:L-carnitine O-acyltransferase I (C18:0, cytosolic)	M_coa18_0_c + M_crn_c <=> M_carn18_0__L_c + M_coa_c	TRUE	WBGene00012907 or WBGene00021703 or WBGene00019644 or WBGene00008629 or WBGene00020911	Carnitine Shuttle	Fatty Acid Metabolism							[CHECKME] Replacement for old carnitine shuttle reactions	wimi
R_CARNSHUT0011	Acyl-CoA:L-carnitine O-acyltransferase I (C18:1(9Z), cytosolic)	M_coa18_1_9z_c + M_crn_c <=> M_carn18_1_9z__L_c + M_coa_c	TRUE	WBGene00012907 or WBGene00021703 or WBGene00019644 or WBGene00008629 or WBGene00020911	Carnitine Shuttle	Fatty Acid Metabolism							[CHECKME] Replacement for old carnitine shuttle reactions	wimi
R_CARNSHUT0012	Acyl-CoA:L-carnitine O-acyltransferase I (C18:1(11Z), cytosolic)	M_vacccoa_c + M_crn_c <=> M_carn18_1_11z__L_c + M_coa_c	TRUE	WBGene00012907 or WBGene00021703 or WBGene00019644 or WBGene00008629 or WBGene00020911	Carnitine Shuttle	Fatty Acid Metabolism							[CHECKME] Replacement for old carnitine shuttle reactions	wimi
R_CARNSHUT0013	Acyl-CoA:L-carnitine O-acyltransferase I (C18:2(9Z,12Z), cytosolic)	M_coa18_2_9z12z_c + M_crn_c <=> M_lnlccrn_c + M_coa_c	TRUE	WBGene00012907 or WBGene00021703 or WBGene00019644 or WBGene00008629 or WBGene00020911	Carnitine Shuttle	Fatty Acid Metabolism							[CHECKME] Replacement for old carnitine shuttle reactions	wimi
R_CARNSHUT0014	Carnitine Shuttle (C2:0)	M_crn_m + M_acrn_c <=> M_acrn_m + M_crn_c	TRUE	WBGene00000996 or WBGene00008320	Carnitine Shuttle	Fatty Acid Metabolism							[CHECKME] Replacement for old carnitine shuttle reactions	wimi
R_CARNSHUT0015	Carnitine Shuttle (C4:0)	M_crn_m + M_btcrn_c <=> M_btcrn_m + M_crn_c	TRUE	WBGene00000996 or WBGene00008320	Carnitine Shuttle	Fatty Acid Metabolism							[CHECKME] Replacement for old carnitine shuttle reactions	wimi
R_CARNSHUT0016	Carnitine Shuttle (C6:0)	M_crn_m + M_carn6_0__L_c <=> M_carn6_0__L_m + M_crn_c	TRUE	WBGene00000996 or WBGene00008320	Carnitine Shuttle	Fatty Acid Metabolism							[CHECKME] Replacement for old carnitine shuttle reactions	wimi
R_CARNSHUT0017	Carnitine Shuttle (C8:0)	M_crn_m + M_carn8_0__L_c <=> M_carn8_0__L_m + M_crn_c	TRUE	WBGene00000996 or WBGene00008320	Carnitine Shuttle	Fatty Acid Metabolism							[CHECKME] Replacement for old carnitine shuttle reactions	wimi
R_CARNSHUT0018	Carnitine Shuttle (C10:0)	M_crn_m + M_carn10_0__L_c <=> M_carn10_0__L_m + M_crn_c	TRUE	WBGene00000996 or WBGene00008320	Carnitine Shuttle	Fatty Acid Metabolism							[CHECKME] Replacement for old carnitine shuttle reactions	wimi
R_CARNSHUT0019	Carnitine Shuttle (C12:0)	M_crn_m + M_carn12_0__L_c <=> M_carn12_0__L_m + M_crn_c	TRUE	WBGene00000996 or WBGene00008320	Carnitine Shuttle	Fatty Acid Metabolism							[CHECKME] Replacement for old carnitine shuttle reactions	wimi
R_CARNSHUT0020	Carnitine Shuttle (C14:0)	M_crn_m + M_carn14_0__L_c <=> M_carn14_0__L_m + M_crn_c	TRUE	WBGene00000996 or WBGene00008320	Carnitine Shuttle	Fatty Acid Metabolism							[CHECKME] Replacement for old carnitine shuttle reactions	wimi
R_CARNSHUT0021	Carnitine Shuttle (C16:0)	M_crn_m + M_carn16_0__L_c <=> M_carn16_0__L_m + M_crn_c	TRUE	WBGene00000996 or WBGene00008320	Carnitine Shuttle	Fatty Acid Metabolism							[CHECKME] Replacement for old carnitine shuttle reactions	wimi
R_CARNSHUT0022	Carnitine Shuttle (C16:1(9Z))	M_crn_m + M_carn16_1_9z__L_c <=> M_carn16_1_9z__L_m + M_crn_c	TRUE	WBGene00000996 or WBGene00008320	Carnitine Shuttle	Fatty Acid Metabolism							[CHECKME] Replacement for old carnitine shuttle reactions	wimi
R_CARNSHUT0023	Carnitine Shuttle (C18:0)	M_crn_m + M_carn18_0__L_c <=> M_carn18_0__L_m + M_crn_c	TRUE	WBGene00000996 or WBGene00008320	Carnitine Shuttle	Fatty Acid Metabolism							[CHECKME] Replacement for old carnitine shuttle reactions	wimi
R_CARNSHUT0024	Carnitine Shuttle (C18:1(9Z))	M_crn_m + M_carn18_1_9z__L_c <=> M_carn18_1_9z__L_m + M_crn_c	TRUE	WBGene00000996 or WBGene00008320	Carnitine Shuttle	Fatty Acid Metabolism							[CHECKME] Replacement for old carnitine shuttle reactions	wimi
R_CARNSHUT0025	Carnitine Shuttle (C18:1(11Z))	M_crn_m + M_carn18_1_11z__L_c <=> M_carn18_1_11z__L_m + M_crn_c	TRUE	WBGene00000996 or WBGene00008320	Carnitine Shuttle	Fatty Acid Metabolism							[CHECKME] Replacement for old carnitine shuttle reactions	wimi
R_CARNSHUT0026	Carnitine Shuttle (C18:2(9Z,12Z))	M_crn_m + M_lnlccrn_c <=> M_lnlccrn_m + M_crn_c	TRUE	WBGene00000996 or WBGene00008320	Carnitine Shuttle	Fatty Acid Metabolism							[CHECKME] Replacement for old carnitine shuttle reactions	wimi
R_CARNSHUT0027	Acyl-CoA:L-carnitine O-acyltransferase I (C2:0, mitochondrial)	M_acrn_m + M_coa_m <=> M_accoa_m + M_crn_m	TRUE	WBGene00011122	Carnitine Shuttle	Fatty Acid Metabolism							[CHECKME] Replacement for old carnitine shuttle reactions	wimi
R_CARNSHUT0028	Acyl-CoA:L-carnitine O-acyltransferase I (C4:0, mitochondrial)	M_btcrn_m + M_coa_m <=> M_btcoa_m + M_crn_m	TRUE	WBGene00011122	Carnitine Shuttle	Fatty Acid Metabolism							[CHECKME] Replacement for old carnitine shuttle reactions	wimi
R_CARNSHUT0029	Acyl-CoA:L-carnitine O-acyltransferase I (C6:0, mitochondrial)	M_carn6_0__L_m + M_coa_m <=> M_coa6_0_m + M_crn_m	TRUE	WBGene00011122	Carnitine Shuttle	Fatty Acid Metabolism							[CHECKME] Replacement for old carnitine shuttle reactions	wimi
R_CARNSHUT0030	Acyl-CoA:L-carnitine O-acyltransferase I (C8:0, mitochondrial)	M_carn8_0__L_m + M_coa_m <=> M_coa8_0_m + M_crn_m	TRUE	WBGene00011122	Carnitine Shuttle	Fatty Acid Metabolism							[CHECKME] Replacement for old carnitine shuttle reactions	wimi
R_CARNSHUT0031	Acyl-CoA:L-carnitine O-acyltransferase I (C10:0, mitochondrial)	M_carn10_0__L_m + M_coa_m <=> M_coa10_0_m + M_crn_m	TRUE	WBGene00011122	Carnitine Shuttle	Fatty Acid Metabolism							[CHECKME] Replacement for old carnitine shuttle reactions	wimi
R_CARNSHUT0032	Acyl-CoA:L-carnitine O-acyltransferase I (C12:0, mitochondrial)	M_carn12_0__L_m + M_coa_m <=> M_coa12_0_m + M_crn_m	TRUE	WBGene00011122	Carnitine Shuttle	Fatty Acid Metabolism							[CHECKME] Replacement for old carnitine shuttle reactions	wimi
R_CARNSHUT0033	Acyl-CoA:L-carnitine O-acyltransferase I (C14:0, mitochondrial)	M_carn14_0__L_m + M_coa_m <=> M_coa14_0_m + M_crn_m	TRUE	WBGene00011122	Carnitine Shuttle	Fatty Acid Metabolism							[CHECKME] Replacement for old carnitine shuttle reactions	wimi
R_CARNSHUT0034	Acyl-CoA:L-carnitine O-acyltransferase I (C16:0, mitochondrial)	M_carn16_0__L_m + M_coa_m <=> M_coa16_0_m + M_crn_m	TRUE	WBGene00011122	Carnitine Shuttle	Fatty Acid Metabolism							[CHECKME] Replacement for old carnitine shuttle reactions	wimi
R_CARNSHUT0035	Acyl-CoA:L-carnitine O-acyltransferase I (C16:1(9Z), mitochondrial)	M_carn16_1_9z__L_m + M_coa_m <=> M_coa16_1_9z_m + M_crn_m	TRUE	WBGene00011122	Carnitine Shuttle	Fatty Acid Metabolism							[CHECKME] Replacement for old carnitine shuttle reactions	wimi
R_CARNSHUT0036	Acyl-CoA:L-carnitine O-acyltransferase I (C18:0, mitochondrial)	M_carn18_0__L_m + M_coa_m <=> M_coa18_0_m + M_crn_m	TRUE	WBGene00011122	Carnitine Shuttle	Fatty Acid Metabolism							[CHECKME] Replacement for old carnitine shuttle reactions	wimi
R_CARNSHUT0037	Acyl-CoA:L-carnitine O-acyltransferase I (C18:1(9Z), mitochondrial)	M_carn18_1_9z__L_m + M_coa_m <=> M_coa18_1_9z_m + M_crn_m	TRUE	WBGene00011122	Carnitine Shuttle	Fatty Acid Metabolism							[CHECKME] Replacement for old carnitine shuttle reactions	wimi
R_CARNSHUT0038	Acyl-CoA:L-carnitine O-acyltransferase I (C18:1(11Z), mitochondrial)	M_carn18_1_11z__L_m + M_coa_m <=> M_vacccoa_m + M_crn_m	TRUE	WBGene00011122	Carnitine Shuttle	Fatty Acid Metabolism							[CHECKME] Replacement for old carnitine shuttle reactions	wimi
R_CARNSHUT0039	Acyl-CoA:L-carnitine O-acyltransferase I (C18:2(9Z,12Z), mitochondrial)	M_lnlccrn_m + M_coa_m <=> M_coa18_2_9z12z_m + M_crn_m	TRUE	WBGene00011122	Carnitine Shuttle	Fatty Acid Metabolism							[CHECKME] Replacement for old carnitine shuttle reactions	wimi
